# Supplementary material for: Multi-omics analysis of tumor angiogenesis characteristics and potential epigenetic regulation mechanisms in renal clear cell carcinoma
Source: Cell Commun Signal. 2021 Mar 24;19:39. doi: 10.1186/s12964-021-00728-9 (PMC7992844; doi:10.1186/s12964-021-00728-9)
Supplement: Supplementary file 4 — Additional file 4: Table S1. Ten independent angiogenesis reference gene sets. [file 12964_2021_728_MOESM4_ESM.csv]

Code	ANGIOGENESIS Signal names	ANGIOGENESIS associated genes
1	POSITIVE_REGULATION_OF_ANGIOGENESIS	AGGF1,BTG1,SPHK1,AMOT,RHOB,CHRNA7,TNFSF12,ANGPTL3,RUNX1,ANGPTL4
2	HALLMARK_ANGIOGENESIS	VCAN,POSTN,FSTL1,LRPAP1,STC1,LPL,VEGFA,PF4,THBD,FGFR1,TNFRSF21,CCND2,COL5A2,ITGAV,SERPINA5,KCNJ8,APP,JAG1,COL3A1,SPP1,NRP1,OLR1,PDGFA,PTK2,SLCO2A1,PGLYRP1,VAV2,S100A4,MSX1,VTN,TIMP1,APOH,PRG2,JAG2,LUM,CXCL6
3	GO_POSITIVE_REGULATION_OF_SPROUTING_ANGIOGENESIS	AKT3,MIR1224,APELA,CIB1,PLK2,BMPER,AGTR1,APLNR,FGF1,FGF2,FOXC2,ABL1,PPP1R16B,GATA2,GHSR,SRPX2,DLL1,ANXA1,HMOX1,JMJD8,IL10,ITGA5,JAK1,KDR,MIRLET7B,MIRLET7F1,MIRLET7F2,MIR101-1,MIR101-2,MIR10A,MIR10B,MIR1-1,MIR1-2,MIR125A,MIR126,MIR132,MIR146A,MIR150,MIR155,MIR23A,MIR23B,MIR27A,MIR27B,MIR296,MIR30B,MIR31,MIR92A1,MIR92A2,SMAD1,MAP3K3,HDAC7,PDPK1,GHRL,PIK3C2A,PKM,RHOJ,PTGS2,MIR503,JCAD,S100A1,MIR487B…
4	GO_CELL_MIGRATION_INVOLVED_IN_SPROUTING_ANGIOGENESIS	AKT3,HDAC5,MIR2355,CIB1,PLK2,PDCD10,CLEC14A,SPRED1,EFNB2,EGR3,EPHB4,AKT1,FGF2,FOXC2,ABL1,GATA2,GREM1,SRPX2,GPLD1,CARD10,ANXA1,HMOX1,NR4A1,ITGB1,MIA3,KDR,RHOA,MIRLET7F1,MIRLET7F2,MIR101-1,MIR101-2,MIR10A,MIR10B,MIR126,MIR132,MIR146A,MIR150,MIR155,MIR15A,MIR16-1,MIR16-2,MIR188,MIR193A,MIR196A1,MIR196A2,MIR19B1,MIR19B2,MIR20A,MIR206,MIR22,MIR221,MIR23A,MIR23B,MIR26A1,MIR26A2,MIR27A,MIR27B,MIR296,MIR…
5	GO_REGULATION_OF_CELL_MIGRATION_INVOLVED_IN_SPROUTING_ANGIOGENESIS	AKT3,HDAC5,MIR2355,CIB1,PLK2,PDCD10,SPRED1,FGF2,FOXC2,ABL1,GATA2,SRPX2,CARD10,ANXA1,HMOX1,KDR,RHOA,MIRLET7F1,MIRLET7F2,MIR101-1,MIR101-2,MIR10A,MIR10B,MIR126,MIR132,MIR146A,MIR150,MIR155,MIR15A,MIR16-1,MIR16-2,MIR188,MIR193A,MIR196A1,MIR196A2,MIR19B1,MIR19B2,MIR20A,MIR206,MIR22,MIR221,MIR23A,MIR23B,MIR26A1,MIR26A2,MIR27A,MIR27B,MIR296,MIR29C,MIR31,MIR320A,MAP3K3,MEOX2,NOTCH1,MIR361,MIR424,HDAC7,P…
6	GO_REGULATION_OF_SPROUTING_ANGIOGENESIS	AKT3,HDAC5,MIR1224,MIR2355,APELA,KLF2,CIB1,PLK2,PDCD10,SPRED1,BMPER,AGTR1,APLNR,E2F2,FGF1,FGF2,EPN2,FOXC2,CEMIP2,ABL1,PPP1R16B,GATA2,GHSR,SRPX2,GLUL,DLL1,CARD10,EPN1,ANXA1,HMOX1,JMJD8,IL10,ITGA5,JAK1,KDR,RHOA,MIRLET7B,MIRLET7F1,MIRLET7F2,MIR101-1,MIR101-2,MIR10A,MIR10B,MIR1-1,MIR1-2,MIR125A,MIR126,MIR132,MIR138-1,MIR138-2,MIR146A,MIR150,MIR155,MIR15A,MIR15B,MIR16-1,MIR16-2,MIR17,MIR18A,MIR188,MIR…
7	GO_SPROUTING_ANGIOGENESIS	AKT3,HDAC5,MIR1224,MIR2355,APELA,CDH13,RAMP2,KLF2,CIB1,PLK2,ESM1,PDCD10,E2F7,CCBE1,CLEC14A,SPRED1,BMPER,AGTR1,APLNR,E2F2,EFNB2,EGR3,EPHA2,EPHB4,AKT1,PTK2B,FGF1,FGF2,VEGFD,EPN2,FOXC2,FLT1,JMJD6,FLT4,CEMIP2,ABL1,ADGRA2,PPP1R16B,GATA2,GREM1,GHSR,SRPX2,GLUL,GPLD1,ANGPT1,DLL1,CARD10,EPN1,ANXA1,HMOX1,NR4A1,JMJD8,IL10,ITGA5,ITGB1,JAK1,MIA3,KDR,RHOA,LOXL2,MIRLET7B,MIRLET7F1,MIRLET7F2,MIR101-1,MIR101-2,MI…
8	NEGATIVE_REGULATION_OF_ANGIOGENESIS	COL4A3,COL4A2,PML,NPR1,PF4,TNNI3,FOXO4,SPINK5,PLG,SERPINF1,STAB1,IL17F,NPPB
9	ANGIOGENESIS	EMCN,HTATIP2,ACVRL1,IL18,RNH1,PML,PF4,TNFSF12,FOXO4,CANX,SPINK5,SHH,TGFB2,AGGF1,ANG,IL17F,ROBO4,RHOB,ERAP1,CHRNA7,RUNX1,EGF,ANGPTL3,C1GALT1,ANGPTL4,SCG2,COL4A3,COL4A2,CXCL8,SPHK1,NF1,NPR1,MYH9,TNNI3,NCL,PLG,THY1,PROK2,CDH13,SERPINF1,EPGN,STAB1,BTG1,NOTCH4,VEGFA,AMOT,NPPB,ATP5IF1
10	REGULATION_OF_ANGIOGENESIS	HTATIP2,PML,RNH1,PF4,TNFSF12,FOXO4,SPINK5,AGGF1,IL17F,RHOB,CHRNA7,ANGPTL3,RUNX1,ANGPTL4,COL4A3,COL4A2,NF1,SPHK1,NPR1,TNNI3,PLG,SERPINF1,BTG1,STAB1,AMOT,NPPB
