# Supplementary material for: Multi-omics analysis of tumor angiogenesis characteristics and potential epigenetic regulation mechanisms in renal clear cell carcinoma
Source: Cell Commun Signal. 2021 Mar 24;19:39. doi: 10.1186/s12964-021-00728-9 (PMC7992844; doi:10.1186/s12964-021-00728-9)
Supplement: Supplementary file 5 — Additional file 5: Table S2. Ten independent angiogenesis reference gene sets. [file 12964_2021_728_MOESM5_ESM.csv]

Supporting Information Table S1. feature gene of angiogenesis score
Gene	Cor	P value	low 95% Confidence interval	High 95% Confidence interval
MMRN2	0.802817939	1.13E-120	0.770319078	0.831156926
ACVRL1	0.795855367	3.89E-117	0.762360223	0.825097934
CLEC14A	0.778126773	1.02E-108	0.742140467	0.809639672
EFNB2	0.72801976	1.28E-88	0.68534459	0.7657117
TEK	0.719993669	8.20E-86	0.67629507	0.758642536
RHOJ	0.706851342	2.00E-81	0.661505356	0.747047446
CDH13	0.70606191	3.61E-81	0.66061809	0.746350173
NRP1	0.706017495	3.73E-81	0.660568175	0.746310941
ADGRA2	0.700004331	3.10E-79	0.653814024	0.740996822
APLNR	0.699685492	3.91E-79	0.653456101	0.740714906
JCAD	0.699367858	4.92E-79	0.65309955	0.74043404
KDR	0.698297191	1.07E-78	0.651897858	0.739487206
RAMP2	0.671939584	7.15E-71	0.622387976	0.716126582
FLT4	0.663532027	1.52E-68	0.613004448	0.708654121
TBXA2R	0.663150553	1.94E-68	0.612579029	0.708314834
STARD13	0.64457501	1.46E-63	0.591899024	0.691768293
DLL4	0.643011381	3.64E-63	0.590161408	0.690373194
ITGB1	0.64152424	8.60E-63	0.588509243	0.689046011
FLT1	0.630903896	3.51E-60	0.576723256	0.679558731
NOTCH1	0.627360099	2.48E-59	0.57279552	0.67638939
NRARP	0.624937086	9.28E-59	0.570111436	0.674221359
EPHB4	0.623693277	1.82E-58	0.568734065	0.67310811
PIK3R3	0.61895791	2.30E-57	0.563493028	0.668867756
ITGA5	0.598703848	7.43E-53	0.541126395	0.650694226
PARVA	0.565017238	4.97E-46	0.504105695	0.620335476
PPP1R16B	0.562724136	1.36E-45	0.501593748	0.618262863
RECK	0.555104661	3.62E-44	0.493254493	0.611370475
SMAD1	0.535764152	1.04E-40	0.472137897	0.593837112
SPRED1	0.527493615	2.69E-39	0.46313009	0.586322486
ROBO1	0.496838612	2.18E-34	0.429857957	0.558380699
RHOA	0.495180997	3.89E-34	0.428063993	0.556865806
KLF2	0.486498847	7.68E-33	0.418676324	0.548924489
AKT3	0.478304106	1.19E-31	0.409828949	0.541418639
MAP3K3	0.467381872	4.07E-30	0.398056857	0.531398918
VEGFC	0.429991722	2.91E-25	0.357929511	0.496962192
EPN2	0.418902967	6.19E-24	0.346079944	0.486708614
THBS1	0.413000898	3.01E-23	0.339782387	0.481243445
HDAC5	0.406727502	1.56E-22	0.333095811	0.475428615
CEMIP2	0.395765698	2.56E-21	0.321429788	0.465253654
DLL1	0.395018779	3.08E-21	0.320635705	0.464559681
JAK1	0.394246814	3.73E-21	0.319815104	0.463842347
PLK2	0.385970878	2.85E-20	0.311024774	0.45614635
NGFR	0.382374064	6.76E-20	0.307208391	0.452798309
ESM1	0.371126512	9.44E-19	0.295289811	0.44231586
FOXC2	0.370697404	1.04E-18	0.29483557	0.441915556
BMP4	0.358749104	1.53E-17	0.282201191	0.430757889
AKT1	0.352985739	5.37E-17	0.276116369	0.425368011
AGTR1	0.347211129	1.84E-16	0.270025847	0.419962462
EPHA2	0.346829049	2.00E-16	0.269623083	0.419604619
SEMA5A	0.34174295	5.78E-16	0.264264209	0.414838997
EGR3	0.339806406	8.62E-16	0.262225062	0.413023421
SRF	0.338444384	1.14E-15	0.260791292	0.41174613
ADAMTS9	0.326159223	1.33E-14	0.247874437	0.400212196
KLF4	0.323151703	2.39E-14	0.244716508	0.397385003
HDAC7	0.311473141	2.18E-13	0.232469644	0.386393299
PIK3C2A	0.306948121	5.01E-13	0.227731153	0.382128685
NR4A1	0.2689423	3.11E-10	0.188079923	0.346183171
HDAC9	0.2575453	1.78E-09	0.176240659	0.335359625
ANGPT1	0.245233332	1.07E-08	0.163477298	0.32364402
GATA2	0.231112513	7.40E-08	0.148872385	0.310177515
FBXW7	0.189103013	1.17E-05	0.105633824	0.269926111
PGF	0.186957236	1.48E-05	0.103433708	0.267862523
CARD10	0.180271845	2.98E-05	0.096584257	0.26142844
LOXL2	0.169375992	8.91E-05	0.085437978	0.250926691
VEGFA	0.153127435	0.000403444	0.068854909	0.235230106
MIA3	0.137170123	0.001548634	0.05261428	0.219773075
FGF1	0.136684307	0.001609969	0.052120538	0.219301838
GREM1	0.130975186	0.002517915	0.046321384	0.213761161
PTGS2	0.128036612	0.003148787	0.04333869	0.210907209
IL10	0.123395725	0.004441762	0.038631198	0.206397086
HMOX1	0.117953173	0.006556467	0.033115325	0.201103389
SYNJ2BP	0.116013412	0.007505169	0.031150681	0.199215507
MAP2K5	0.115232599	0.007920479	0.030360037	0.198455402
RSPO3	0.112349541	0.009637425	0.027441598	0.19564794
ANXA1	0.109193167	0.011889553	0.024248148	0.192572761
TDGF1	0.073224258	0.092175847	-0.012021241	0.157413072
CEACAM1	0.061418975	0.157960035	-0.023876453	0.145826671
FGF2	0.053211707	0.221329801	-0.03210432	0.137757907
VEGFD	0.05015	0.249099618	-0.035170753	0.134744992
NR2E1	0.029822687	0.493280069	-0.055488783	0.114701871
GLUL	0.02489979	0.567341318	-0.060398828	0.109837383
MEOX2	0.023936661	0.582428419	-0.061358959	0.108885206
JMJD6	0.012653388	0.771336826	-0.072595376	0.097718605
BMPER	0.007367734	0.865623767	-0.077851648	0.092480229
PDPK1	-0.010665373	0.806485407	-0.095748926	0.074572895
GHSR	-0.013614171	0.754511454	-0.098670288	0.071639425
ITGB1BP1	-0.036113031	0.406712878	-0.120911663	0.049208852
SRPX2	-0.036974317	0.395606779	-0.121761404	0.048348466
CREB3L1	-0.046970998	0.280411111	-0.131614994	0.038352963
SLIT2	-0.049460514	0.255674645	-0.134066278	0.035861082
SEMA3E	-0.051269522	0.238676516	-0.135846854	0.034049689
FGFBP1	-0.056075123	0.197428478	-0.140574275	0.029235031
ADTRP	-0.06905845	0.112289179	-0.153327147	0.016207406
PDCD10	-0.069343045	0.110813476	-0.153606377	0.015921515
APELA	-0.071683251	0.099250685	-0.155901951	0.013570127
LEF1	-0.072513971	0.095384949	-0.156716609	0.012735211
SEMA6A	-0.076802848	0.077300321	-0.160920739	0.008422777
GPLD1	-0.078379253	0.071397642	-0.162465228	0.006836916
PKM	-0.094139415	0.030238719	-0.177883689	-0.009041379
AC124319.1	-0.096480399	0.026345205	-0.180170416	-0.011403578
CCBE1	-0.109553777	0.01161062	-0.192924177	-0.024612905
E2F8	-0.116050481	0.007485945	-0.199251591	-0.03118822
E2F7	-0.117831627	0.006612593	-0.200985112	-0.032992201
EPN1	-0.130369457	0.002637641	-0.21317299	-0.045706436
JMJD8	-0.156291869	0.00030404	-0.238290404	-0.072080842
E2F2	-0.197666633	4.54E-06	-0.278154329	-0.114422449
OTULIN	-0.210100523	1.06E-06	-0.290080247	-0.127206271
CIB1	-0.239571361	2.35E-08	-0.318248219	-0.157616914
S100A1	-0.242297348	1.61E-08	-0.320846693	-0.160437707
GHRL	-0.253537496	3.22E-09	-0.331548589	-0.172082913
VEGFB	-0.300324673	1.65E-12	-0.375880622	-0.220801997
PTK2B	-0.310430032	2.65E-13	-0.385410503	-0.231376993
