# Supplementary material for: Multi-omics analysis of tumor angiogenesis characteristics and potential epigenetic regulation mechanisms in renal clear cell carcinoma
Source: Cell Commun Signal. 2021 Mar 24;19:39. doi: 10.1186/s12964-021-00728-9 (PMC7992844; doi:10.1186/s12964-021-00728-9)
Supplement: Supplementary file 6 — Additional file 6: Table S3. Differential expression genes between Cluster_1 and Cluster_2 [file 12964_2021_728_MOESM6_ESM.csv]

Supporting Information Table S3. Differential expression genes between Cluster_1 and Cluster_2
	logFC	logCPM	LR	PValue	FDR	change
STAP1	5.712503341	3.427090931	630.2146472	4.49E-139	8.01E-135	UP
RHOB	-1.510281446	9.844545486	528.3188935	6.56E-117	5.85E-113	DOWN
CLNK	5.121445334	3.477882338	522.7484396	1.07E-115	6.35E-112	UP
TRIM50	5.525344205	2.07030828	511.1003256	3.65E-113	1.63E-109	UP
HCN2	4.096908088	1.600585541	508.4251001	1.40E-112	4.98E-109	UP
INPP5J	4.626505269	4.273421377	497.7812043	2.89E-110	8.59E-107	UP
AQP6	8.158380185	5.808399371	497.0338177	4.20E-110	1.07E-106	UP
SLC26A7	5.516657385	4.568947755	496.2485307	6.23E-110	1.26E-106	UP
ERP27	4.321222303	4.691606564	496.2088634	6.35E-110	1.26E-106	UP
KLK1	8.638166188	5.919590823	484.9647218	1.78E-107	3.17E-104	UP
SYNGR3	3.803436897	1.458044639	482.2542021	6.91E-107	1.12E-103	UP
OMG	4.408849223	2.189725394	466.7863446	1.60E-103	2.38E-100	UP
CFTR	4.944908309	4.407022924	457.5437565	1.65E-101	2.26E-98	UP
RHCG	7.905428476	6.452535395	456.2954243	3.08E-101	3.92E-98	UP
SFTPB	6.478657357	2.876973031	455.9794957	3.60E-101	4.29E-98	UP
SERTM2	7.070267604	2.739671122	453.4775075	1.26E-100	1.41E-97	UP
ATP6V0D2	6.487409719	5.792570782	442.5890026	2.96E-98	3.10E-95	UP
TRIM63	5.570484242	2.904956152	431.9529262	6.11E-96	6.05E-93	UP
SCG3	5.024935553	2.083478926	410.193448	3.33E-91	3.12E-88	UP
HHATL	7.865507644	3.866014892	407.1923682	1.50E-90	1.34E-87	UP
KLK4	8.101505675	2.987417714	388.920416	1.42E-86	1.21E-83	UP
CYP2A6	5.801652969	1.762617009	387.9682862	2.29E-86	1.86E-83	UP
PVALB	6.831637966	5.02773948	373.7062723	2.92E-83	2.26E-80	UP
HEPACAM2	7.583857324	3.905411066	370.7484447	1.29E-82	9.56E-80	UP
KRTAP5-8	5.096481606	0.417591149	369.6332131	2.25E-82	1.61E-79	UP
LGI3	4.256833928	0.131514506	364.7469039	2.61E-81	1.79E-78	UP
KBTBD12	4.795257012	0.463864023	364.5525343	2.87E-81	1.90E-78	UP
SMOC1	4.408264838	3.805626643	364.2349497	3.37E-81	2.15E-78	UP
ATP6V1C2	2.877258815	2.900692861	355.6763122	2.46E-79	1.51E-76	UP
CTNNA2	5.531784405	0.21120157	352.501567	1.21E-78	7.19E-76	UP
CD177	4.515562928	2.259148617	349.834224	4.61E-78	2.65E-75	UP
KCNE5	3.659536245	-0.514116178	349.4739983	5.52E-78	3.08E-75	UP
TAT	4.947687504	2.134751885	348.2251902	1.03E-77	5.58E-75	UP
DMRT2	6.707834243	3.496970408	340.9119861	4.04E-76	2.12E-73	UP
ATP6V1B1	4.49948193	4.644857913	340.3284659	5.41E-76	2.76E-73	UP
CYP17A1	4.190680734	3.819904106	337.0976904	2.73E-75	1.36E-72	UP
CLCNKB	5.038457095	5.199745729	337.0265879	2.83E-75	1.37E-72	UP
RHBG	6.191954808	2.912830429	334.4270399	1.04E-74	4.90E-72	UP
SEZ6L	3.493106588	0.561034899	333.0490462	2.08E-74	9.53E-72	UP
TMEM255A	3.222610252	4.357189086	332.5557026	2.67E-74	1.19E-71	UP
TMPRSS2	4.172510645	3.483907039	330.2693342	8.40E-74	3.65E-71	UP
MLANA	3.081434061	1.153949537	330.0854322	9.21E-74	3.91E-71	UP
PMEL	2.895476781	3.309513632	328.7059409	1.84E-73	7.63E-71	UP
ASB5	5.018731759	0.128059975	328.3905546	2.15E-73	8.73E-71	UP
STXBP5L	4.939687004	-0.724447791	326.4832944	5.61E-73	2.22E-70	UP
PSCA	4.514320181	1.023396821	324.7138554	1.36E-72	5.28E-70	UP
GLDN	2.818447754	2.507976689	322.3662943	4.42E-72	1.68E-69	UP
ATP6V0A4	6.072123613	5.84456868	322.2441548	4.70E-72	1.75E-69	UP
PAGE5	6.432619171	0.112426612	321.8199765	5.81E-72	2.12E-69	UP
FER1L6	3.647622905	0.32820768	320.2467949	1.28E-71	4.57E-69	UP
FBN3	5.187944266	1.869621772	319.1418027	2.23E-71	7.79E-69	UP
FA2H	2.860758464	1.830403962	318.9758669	2.42E-71	8.31E-69	UP
DIRAS1	3.25318656	1.183626961	316.1935292	9.77E-71	3.29E-68	UP
CHRM1	4.331217884	-0.571756079	314.508633	2.28E-70	7.52E-68	UP
NKX6-1	6.995927335	1.17808613	311.8398784	8.68E-70	2.81E-67	UP
NMRK2	7.362389561	3.863365884	311.5209705	1.02E-69	3.24E-67	UP
ALB	5.262585259	6.975141871	309.6444669	2.61E-69	8.17E-67	UP
ITIH2	3.960132252	2.491372545	307.9329382	6.16E-69	1.89E-66	UP
VTN	4.254583281	3.671331069	307.8003981	6.58E-69	1.99E-66	UP
ADH1C	4.092892303	1.93169833	306.1792512	1.48E-68	4.41E-66	UP
SLC4A9	4.313337362	1.297546664	305.1078456	2.54E-68	7.43E-66	UP
EPB41L4B	3.019942748	1.521788582	304.63824	3.22E-68	9.25E-66	UP
COCH	3.093465055	1.194020109	303.7685739	4.97E-68	1.41E-65	UP
ORM2	5.766990373	1.893326899	303.4366868	5.88E-68	1.64E-65	UP
TCHH	2.819737222	1.36988073	303.2257896	6.53E-68	1.79E-65	UP
10-Mar	3.489495355	-0.282453546	301.7338535	1.38E-67	3.73E-65	UP
GCGR	6.082199113	1.980348004	298.9783498	5.50E-67	1.46E-64	UP
CFAP61	2.748443576	0.152377	298.6354081	6.53E-67	1.71E-64	UP
ADRB1	3.015849309	0.104074258	298.3019758	7.72E-67	2.00E-64	UP
NTN1	2.684865234	3.128015633	297.9241828	9.33E-67	2.38E-64	UP
HRG	7.126332115	4.393020419	297.8590454	9.64E-67	2.42E-64	UP
TMPRSS11E	7.269882849	1.447789715	297.5790833	1.11E-66	2.75E-64	UP
CEL	3.111559361	0.94458113	296.6799519	1.74E-66	4.26E-64	UP
SNCB	5.270717004	-0.089807521	295.9240566	2.55E-66	6.14E-64	UP
SLC24A2	4.925402588	-0.125783582	295.3653761	3.37E-66	8.01E-64	UP
ITIH3	3.133256038	3.731261401	294.078224	6.43E-66	1.51E-63	UP
PPIF	1.124202858	5.988323389	293.7550698	7.56E-66	1.75E-63	UP
ADH1A	5.797475368	0.531493066	292.6373811	1.32E-65	3.03E-63	UP
BAAT	4.429454267	4.028462929	292.5366537	1.39E-65	3.14E-63	UP
THRSP	4.305651256	1.289474213	292.1094775	1.73E-65	3.85E-63	UP
SIX4	2.876428085	0.376156142	290.0186919	4.93E-65	1.08E-62	UP
CDH17	3.428013673	1.611900645	289.7560034	5.62E-65	1.22E-62	UP
PIP	6.559744838	1.297767204	289.1835696	7.49E-65	1.61E-62	UP
KIF1A	4.586601061	0.547178378	287.6499367	1.62E-64	3.43E-62	UP
ATP1A3	2.369954939	1.678880835	287.4414246	1.79E-64	3.77E-62	UP
TRIM72	3.645495064	-0.224400946	286.7853381	2.49E-64	5.17E-62	UP
HSD17B6	3.027248442	1.617100909	285.2903278	5.28E-64	1.08E-61	UP
ADAM7	5.300645311	0.747916103	285.2235294	5.46E-64	1.11E-61	UP
SLC16A7	2.134693388	5.036621413	285.0890946	5.84E-64	1.17E-61	UP
LCN2	4.146343188	2.592106742	285.0530581	5.95E-64	1.18E-61	UP
PFKFB2	1.744556008	4.75017988	282.9523971	1.71E-63	3.35E-61	UP
TMEM213	5.727568594	5.655643267	282.7583272	1.88E-63	3.65E-61	UP
DUSP15	2.869065636	3.313074271	282.1757213	2.52E-63	4.83E-61	UP
RAB3B	3.037289309	1.066566254	281.4975489	3.54E-63	6.72E-61	UP
MYZAP	2.810297547	1.17026952	281.4498344	3.63E-63	6.81E-61	UP
FGF9	4.927558696	2.481593027	280.9283461	4.71E-63	8.76E-61	UP
BNC1	3.563969153	0.419173725	278.3737241	1.70E-62	3.12E-60	UP
NFE4	3.746277526	-0.787292491	276.0184445	5.54E-62	1.01E-59	UP
LIMK1	0.996174811	5.415383434	275.2817846	8.01E-62	1.44E-59	UP
CACNA1B	4.003569224	-0.294595534	273.7759631	1.71E-61	3.04E-59	UP
MYMX	3.374472807	-1.111953817	270.8526321	7.40E-61	1.31E-58	UP
PLA2G4F	5.748665858	3.052518564	270.8352149	7.46E-61	1.31E-58	UP
SPINK7	3.704474811	-0.698161279	270.3563801	9.49E-61	1.64E-58	UP
AMBP	3.639875254	3.91878342	270.3202137	9.66E-61	1.66E-58	UP
ARX	4.554937769	0.517167903	270.0405611	1.11E-60	1.89E-58	UP
TPRG1	1.850148253	1.95259872	269.9616701	1.16E-60	1.95E-58	UP
FAM24B	2.384845477	1.789436959	269.8089723	1.25E-60	2.08E-58	UP
GALNTL6	3.195779841	-0.706646712	265.5912278	1.04E-59	1.71E-57	UP
CR1L	2.609254919	0.253596338	265.1136787	1.32E-59	2.16E-57	UP
DAPL1	4.850014078	1.672279684	263.2983704	3.28E-59	5.32E-57	UP
PACRG	2.9015877	2.463030753	263.1559991	3.52E-59	5.66E-57	UP
TRPM8	2.714581972	0.424248178	262.6076744	4.64E-59	7.38E-57	UP
SHOC1	2.815325732	0.745914041	262.1802192	5.74E-59	9.07E-57	UP
PON1	4.419372254	0.217006058	262.0712493	6.07E-59	9.50E-57	UP
CTSK	2.471396451	5.740358535	261.6272866	7.58E-59	1.18E-56	UP
UGT2B10	5.794826693	0.745153801	260.6099981	1.26E-58	1.94E-56	UP
AURKA	1.102938205	2.84880533	260.2251832	1.53E-58	2.34E-56	UP
SPTBN2	2.822589317	3.961128977	260.1467319	1.59E-58	2.41E-56	UP
OXGR1	3.593431791	0.169023967	259.8732352	1.83E-58	2.74E-56	UP
UGT2B15	5.522647071	0.175253428	259.0471751	2.77E-58	4.12E-56	UP
CEND1	2.639154093	0.003092471	258.8578943	3.04E-58	4.49E-56	UP
ITIH1	4.515262817	2.599798146	257.2490462	6.83E-58	9.98E-56	UP
TNFAIP8L3	2.28642565	2.687086486	255.7661157	1.44E-57	2.08E-55	UP
FAAP24	0.897153076	1.480976422	254.795181	2.34E-57	3.37E-55	UP
GRM1	2.590638028	-0.406448762	254.0825984	3.35E-57	4.77E-55	UP
CDH12	3.787356495	-1.239309462	253.937543	3.60E-57	5.09E-55	UP
APOH	4.697976114	4.292136725	253.8916819	3.68E-57	5.17E-55	UP
SERPINC1	4.611345921	3.020773481	253.2922387	4.97E-57	6.93E-55	UP
CALCA	6.504937377	2.288987223	251.1752135	1.44E-56	1.99E-54	UP
LRRN1	2.815318802	0.216620565	249.5353783	3.28E-56	4.50E-54	UP
NR0B2	6.03499312	1.310559155	248.0136343	7.04E-56	9.58E-54	UP
GRIK1	2.593762857	0.138788053	247.6214205	8.57E-56	1.16E-53	UP
APOC3	6.538663489	3.882391826	246.2947049	1.67E-55	2.24E-53	UP
HRK	3.479388062	0.497115057	246.0249582	1.91E-55	2.54E-53	UP
MELTF	2.315763647	3.510371298	246.0146686	1.92E-55	2.54E-53	UP
DEFB1	2.677598899	7.092280918	245.0397235	3.13E-55	4.11E-53	UP
MOCOS	2.098979792	3.238367254	244.9772722	3.23E-55	4.21E-53	UP
SLC9A2	3.571048228	1.677059958	244.0967018	5.03E-55	6.50E-53	UP
APOA1	4.287973003	2.055603829	243.8489101	5.70E-55	7.31E-53	UP
C16orf89	2.714936526	2.422936161	243.715783	6.09E-55	7.76E-53	UP
CACNB4	1.729048634	1.126988828	243.5423495	6.64E-55	8.40E-53	UP
SEPT3	2.102745722	1.38271954	243.5092053	6.75E-55	8.48E-53	UP
FOXI1	7.522604607	4.529316581	242.9996431	8.72E-55	1.09E-52	UP
SMCO3	2.216837484	0.718043717	241.7678662	1.62E-54	2.01E-52	UP
MOG	5.543793652	-0.186661358	241.709221	1.67E-54	2.05E-52	UP
DHRS2	3.708896408	2.437548535	241.6744206	1.70E-54	2.07E-52	UP
IKBKE	1.059575483	3.46000777	240.9938195	2.39E-54	2.90E-52	UP
ASIC1	2.259967344	1.21985625	240.8954747	2.51E-54	3.02E-52	UP
FAXC	2.930386454	0.657638096	240.2639328	3.44E-54	4.12E-52	UP
AQP5	3.61177971	-1.155044206	239.2522831	5.72E-54	6.81E-52	UP
FAM169A	2.191157164	0.953178774	238.799012	7.19E-54	8.49E-52	UP
HTR3A	3.145093237	-1.690893556	238.7152987	7.50E-54	8.80E-52	UP
CPEB1	2.732932709	1.26945691	238.4492936	8.57E-54	9.99E-52	UP
HAGHL	2.294005619	3.218070407	238.3132165	9.17E-54	1.06E-51	UP
CNGB1	3.721938468	-0.610080377	237.7067293	1.24E-53	1.43E-51	UP
ITPRIP	-0.892910744	6.94294747	237.4833679	1.39E-53	1.59E-51	DOWN
FOXI2	4.157894126	2.604888143	236.7806258	1.98E-53	2.25E-51	UP
PPM1E	2.308424565	1.023457428	236.6309241	2.13E-53	2.41E-51	UP
BFSP2	2.318108038	-2.258125998	236.4030481	2.39E-53	2.69E-51	UP
HMGA1	1.459838669	5.203629249	235.2977353	4.17E-53	4.65E-51	UP
ADTRP	2.216288806	2.387569244	235.0368852	4.75E-53	5.27E-51	UP
KRT20	5.289282624	0.727889006	233.7860483	8.91E-53	9.81E-51	UP
APOLD1	-1.457951299	8.219999541	233.3644815	1.10E-52	1.20E-50	DOWN
C4BPB	3.110885298	-0.087650174	233.0074	1.32E-52	1.43E-50	UP
NEURL1	2.141778031	0.884389195	232.607045	1.61E-52	1.74E-50	UP
NDUFA4	1.299376736	7.253324642	232.5828011	1.63E-52	1.75E-50	UP
KLF6	-0.982122678	8.970285574	232.4472628	1.74E-52	1.86E-50	DOWN
PI3	3.553421196	1.38841369	232.1574624	2.02E-52	2.14E-50	UP
OTX1	2.960518654	-1.808115405	230.6704441	4.26E-52	4.49E-50	UP
SERPINA7	3.669943685	0.771138722	230.3110154	5.10E-52	5.35E-50	UP
GCOM1	2.954925819	-1.272490857	230.0424319	5.84E-52	6.09E-50	UP
SLC38A8	5.789137706	-0.883421259	228.1330439	1.52E-51	1.58E-49	UP
KLRG2	3.008126664	-1.20028472	226.9265123	2.79E-51	2.88E-49	UP
APOF	4.549972719	-1.618001981	226.8477084	2.90E-51	2.98E-49	UP
SV2B	2.7535417	2.392551263	226.6150864	3.26E-51	3.33E-49	UP
DNTT	5.299678234	-1.26812483	226.2843168	3.85E-51	3.90E-49	UP
RGS8	3.150902186	-2.315335428	226.2698537	3.88E-51	3.91E-49	UP
KANK3	-1.117164112	4.113658666	226.240521	3.94E-51	3.94E-49	DOWN
DOCK3	2.018401705	0.504722622	226.2329312	3.95E-51	3.94E-49	UP
UNC119	0.815711631	4.280586294	226.0892599	4.25E-51	4.21E-49	UP
DIO1	2.635168512	1.397223183	225.515146	5.67E-51	5.57E-49	UP
GOLGA6L7	3.845863905	-0.169244272	225.5117691	5.68E-51	5.57E-49	UP
B4GALNT3	1.999346277	2.973951635	225.1726371	6.73E-51	6.56E-49	UP
SIGLEC15	1.941058005	0.789065061	224.8537137	7.90E-51	7.66E-49	UP
REEP2	2.023531155	0.784447668	224.3466738	1.02E-50	9.83E-49	UP
ZNF536	3.680786502	-0.600796635	224.188429	1.10E-50	1.06E-48	UP
RTL9	2.148592483	-1.796812443	222.9283842	2.08E-50	1.98E-48	UP
UNC13C	3.039450206	-0.039713437	222.8299211	2.18E-50	2.07E-48	UP
ASCL4	3.743397774	-2.226168864	221.7076532	3.84E-50	3.62E-48	UP
GALNT17	3.855941278	3.363702076	220.6807852	6.43E-50	6.03E-48	UP
PLCG2	1.84824363	6.437380265	220.6413226	6.55E-50	6.12E-48	UP
SYT17	1.865400899	3.387023915	220.3478253	7.59E-50	7.06E-48	UP
TMEM38A	2.123431457	3.741682757	220.2494451	7.98E-50	7.38E-48	UP
CCNE1	1.309491635	1.245101832	219.4694382	1.18E-49	1.09E-47	UP
TRIM67	2.64376551	-1.295302855	218.7773745	1.67E-49	1.53E-47	UP
SPRY1	-1.086142896	7.128052216	218.4609253	1.96E-49	1.78E-47	DOWN
GNMT	2.347314009	-0.027221228	218.3068004	2.12E-49	1.92E-47	UP
TSPAN10	1.971562811	1.925794242	217.3100107	3.49E-49	3.15E-47	UP
KCNG3	3.949598967	-2.275315397	217.1602525	3.77E-49	3.38E-47	UP
PAGE2B	4.645005741	-1.454483402	216.4267598	5.44E-49	4.85E-47	UP
CLCNKA	3.317823177	3.078591498	214.8675289	1.19E-48	1.06E-46	UP
C9orf24	2.272085759	0.694984794	214.7867359	1.24E-48	1.10E-46	UP
TAGLN3	3.024863999	-0.832372774	214.499455	1.43E-48	1.26E-46	UP
PRSS3	3.538151008	0.067153814	214.1940954	1.67E-48	1.46E-46	UP
HP	4.81067612	7.448042387	213.8020066	2.03E-48	1.77E-46	UP
UCHL1	2.351020559	4.524125318	213.2892833	2.63E-48	2.28E-46	UP
PAEP	5.601337003	3.552975623	212.7276402	3.49E-48	3.01E-46	UP
VWA5B1	3.677792112	0.510626165	212.0187533	4.98E-48	4.27E-46	UP
SEMA3C	1.919092455	5.737215271	211.4434724	6.65E-48	5.68E-46	UP
IGF2BP3	2.732194706	1.649272159	211.3072598	7.12E-48	6.05E-46	UP
TAL1	-1.194564105	3.46832817	211.0005763	8.31E-48	7.03E-46	DOWN
TMEM116	1.116546623	4.066632757	210.8387798	9.01E-48	7.58E-46	UP
PTGES	2.13428229	3.506753825	209.4755877	1.79E-47	1.50E-45	UP
IL20RB	2.817153749	4.901599788	209.4580608	1.80E-47	1.50E-45	UP
GDE1	0.733900579	5.983573218	208.781582	2.53E-47	2.10E-45	UP
SLC4A1	4.160765657	4.909612161	208.7653402	2.55E-47	2.11E-45	UP
HYAL4	3.689057141	-1.871391748	206.6479235	7.40E-47	6.08E-45	UP
ARL9	1.851782381	-1.541396032	206.4051157	8.36E-47	6.84E-45	UP
ERFE	2.319957044	1.407552158	205.8998657	1.08E-46	8.78E-45	UP
ANXA8L1	2.435234435	-1.429208208	205.8192031	1.12E-46	9.10E-45	UP
CCNB2	1.102173447	2.559982702	205.3703125	1.41E-46	1.13E-44	UP
C1orf53	1.66614271	0.626987291	205.1701994	1.55E-46	1.25E-44	UP
INHBE	2.341026794	2.084182378	205.1361175	1.58E-46	1.27E-44	UP
ANXA8	3.925461304	-1.35189096	204.940173	1.75E-46	1.39E-44	UP
ARL14EPL	6.673536763	-0.76964809	204.2308634	2.49E-46	1.98E-44	UP
INSYN1	2.605754364	2.790567054	204.1476112	2.60E-46	2.05E-44	UP
BMPR1B	3.192675394	2.99875991	202.8001526	5.11E-46	4.02E-44	UP
RGS20	2.004447181	-0.08145951	202.5723167	5.73E-46	4.49E-44	UP
ERVV-2	4.802665838	-0.343368983	202.2355004	6.79E-46	5.29E-44	UP
SAA2	4.133751286	4.351909352	202.1856955	6.96E-46	5.40E-44	UP
KLF9	-0.889395553	7.397588008	201.9860188	7.70E-46	5.95E-44	DOWN
MYO1A	1.833091259	-0.454688021	201.1130094	1.19E-45	9.18E-44	UP
LSAMP	3.190572953	1.475813153	200.3630464	1.74E-45	1.33E-43	UP
TMC3	2.55358443	-1.652914981	200.2900298	1.81E-45	1.38E-43	UP
IGF2BP2	2.14710576	2.911481755	200.193683	1.89E-45	1.44E-43	UP
AGXT	2.836481158	2.505053281	199.4223408	2.79E-45	2.11E-43	UP
ABCB5	3.907725458	1.304089984	199.3946576	2.83E-45	2.13E-43	UP
MYO16	2.037828547	-0.805593254	198.5280936	4.38E-45	3.28E-43	UP
DNASE1	1.724932486	4.493417436	197.8753078	6.07E-45	4.53E-43	UP
RAB5IF	0.777564004	3.992527328	197.4781651	7.42E-45	5.51E-43	UP
S100A5	2.104498472	-1.407263527	197.4245084	7.62E-45	5.64E-43	UP
NDRG4	1.827354398	3.034304512	196.9522826	9.66E-45	7.12E-43	UP
CCNO	2.468802164	0.285737419	196.9370648	9.73E-45	7.15E-43	UP
PSG5	5.67665291	0.208347432	196.5595395	1.18E-44	8.60E-43	UP
HCAR1	2.124324624	1.25926618	196.4131927	1.27E-44	9.22E-43	UP
SYT3	2.175995992	-0.727739628	196.1536396	1.44E-44	1.05E-42	UP
FNDC10	1.460897784	1.735555851	195.9771286	1.58E-44	1.14E-42	UP
PXK	1.263819396	4.52846715	195.8858804	1.65E-44	1.19E-42	UP
WNT2	3.065033755	-0.336661413	195.8325245	1.70E-44	1.21E-42	UP
ST6GALNAC5	2.969137796	0.027124112	195.7412936	1.78E-44	1.27E-42	UP
TMEM117	1.014767241	2.371351548	195.3306791	2.18E-44	1.55E-42	UP
AK5	2.194205532	1.135971743	195.2109039	2.32E-44	1.64E-42	UP
SPSB4	2.532922512	-0.280174944	194.3655336	3.54E-44	2.50E-42	UP
MZB1	2.512985451	3.685019366	194.0772123	4.10E-44	2.88E-42	UP
JPT1	0.872192661	5.548528929	193.8456718	4.60E-44	3.22E-42	UP
ARSI	2.56564441	0.843878077	193.7165799	4.91E-44	3.42E-42	UP
RORB	3.063984238	0.446600356	193.5742135	5.27E-44	3.66E-42	UP
WNT7B	2.943134449	0.571480348	192.8650682	7.53E-44	5.21E-42	UP
TMEM101	1.471541015	5.994396007	192.6048265	8.59E-44	5.91E-42	UP
KCNJ11	1.801230166	1.620009093	192.5504976	8.82E-44	6.05E-42	UP
PYGB	0.818522809	7.168660436	192.5036641	9.03E-44	6.17E-42	UP
TLCD1	1.241782119	1.99972449	192.3324008	9.85E-44	6.70E-42	UP
GSDMC	2.851548985	-1.027109043	192.2071727	1.05E-43	7.11E-42	UP
GADD45G	1.81468993	3.304620989	192.1954574	1.05E-43	7.13E-42	UP
CILP2	2.713108137	1.000403202	192.0786884	1.12E-43	7.53E-42	UP
POPDC3	3.093264595	-1.357761002	191.697013	1.35E-43	9.09E-42	UP
HMGB3	1.084385142	4.039720639	191.590421	1.43E-43	9.55E-42	UP
CAVIN2	-1.245025943	6.71688559	191.5819627	1.44E-43	9.56E-42	DOWN
C8G	1.952719732	0.614803632	191.5300064	1.47E-43	9.77E-42	UP
VSTM2L	3.014012577	1.545714653	191.2972786	1.66E-43	1.09E-41	UP
KLK15	7.535208264	0.869410637	191.0765402	1.85E-43	1.22E-41	UP
SLC26A3	2.346621982	-1.996602529	190.55954	2.40E-43	1.57E-41	UP
EPHB2	1.377451777	3.168207449	190.4936685	2.48E-43	1.62E-41	UP
COQ2	0.818091897	2.987141442	190.3248813	2.70E-43	1.76E-41	UP
BSND	6.219688749	2.556174093	190.2509293	2.80E-43	1.82E-41	UP
TANGO2	0.928492555	5.197223872	189.9872294	3.20E-43	2.07E-41	UP
SPRY2	-0.798666281	5.067969644	189.9428896	3.27E-43	2.11E-41	DOWN
SDCBP2	1.8753316	3.386213824	189.2515715	4.63E-43	2.97E-41	UP
PLAG1	1.528342159	0.943128939	189.1731735	4.82E-43	3.08E-41	UP
SLC2A12	2.003553412	0.832357256	188.737081	6.00E-43	3.82E-41	UP
WFIKKN2	3.081556857	-2.078010489	188.6243135	6.35E-43	4.03E-41	UP
ACVR1C	2.161663846	0.239101099	188.5567359	6.57E-43	4.15E-41	UP
ZNF189	-1.017628738	5.953515147	188.3382294	7.33E-43	4.62E-41	DOWN
TRNP1	1.993503522	2.585477229	187.8242968	9.49E-43	5.96E-41	UP
PPP1R1A	2.98749067	5.099170059	187.7064323	1.01E-42	6.30E-41	UP
TMPRSS11A	3.726589928	-2.202233433	187.5810071	1.07E-42	6.69E-41	UP
ABHD3	1.023550802	3.890592226	187.4863164	1.12E-42	6.99E-41	UP
HMGA2	3.657814764	1.822789884	187.4258502	1.16E-42	7.18E-41	UP
GLB1	0.781909435	6.045964327	187.1000646	1.37E-42	8.43E-41	UP
EPAS1	-0.947431823	9.929364378	186.7109312	1.66E-42	1.02E-40	DOWN
CTSA	0.687702797	8.045978413	186.4819425	1.86E-42	1.14E-40	UP
BIRC5	1.240466205	3.216745805	186.2952498	2.05E-42	1.25E-40	UP
GCNT1	1.291467173	3.288979711	185.918783	2.47E-42	1.51E-40	UP
CYP11A1	3.361365988	0.863208061	185.5873739	2.92E-42	1.77E-40	UP
CD79A	2.177550353	2.932573225	184.9569929	4.01E-42	2.43E-40	UP
TM4SF19	2.171068604	-0.550083395	184.8792534	4.17E-42	2.51E-40	UP
PYY	2.234957249	-1.496619403	184.8195409	4.30E-42	2.58E-40	UP
BPIFA2	3.837917898	-1.727365322	184.713102	4.53E-42	2.71E-40	UP
MAFA	2.545467685	-2.514125479	184.6672272	4.64E-42	2.77E-40	UP
CYP7A1	3.112781438	-1.183348343	183.9705346	6.58E-42	3.92E-40	UP
HPX	2.690942123	2.090662099	183.6907905	7.58E-42	4.49E-40	UP
TMEM158	1.968517826	1.556953514	183.6320226	7.81E-42	4.61E-40	UP
APBA2	1.505825413	2.092513232	183.5437444	8.16E-42	4.80E-40	UP
LAMB4	1.906383531	0.72565071	183.2644198	9.39E-42	5.51E-40	UP
TUBB3	1.896200801	0.383346754	182.7688391	1.20E-41	7.05E-40	UP
TMEM63C	1.807345902	0.145460084	182.5257676	1.36E-41	7.94E-40	UP
CACNA1G	2.323821595	-1.370661228	182.4293872	1.43E-41	8.30E-40	UP
EPHA5	5.516533491	-0.597267379	182.2803869	1.54E-41	8.92E-40	UP
ZPLD1	3.23823858	0.536997187	182.1722824	1.63E-41	9.39E-40	UP
BRINP2	3.073946581	-0.768224522	182.1231186	1.67E-41	9.59E-40	UP
MCCD1	3.557521674	0.348564971	181.9563467	1.81E-41	1.04E-39	UP
SAA1	3.923006928	6.503655681	181.8886833	1.88E-41	1.07E-39	UP
OXNAD1	0.792549215	3.291176264	181.8385119	1.92E-41	1.10E-39	UP
NOTCH4	-1.007158135	7.17338275	181.327621	2.49E-41	1.41E-39	DOWN
S1PR1	-1.03560711	6.779530069	180.9441766	3.01E-41	1.71E-39	DOWN
CENPA	1.303473327	0.663807893	180.924527	3.04E-41	1.72E-39	UP
HAMP	1.855224755	0.974751216	180.8611245	3.14E-41	1.77E-39	UP
C7orf57	1.89569916	-0.706877107	180.8013526	3.24E-41	1.82E-39	UP
CHRNB4	2.356249857	-0.936818604	180.6135699	3.56E-41	1.99E-39	UP
ANXA10	2.645745158	-2.02193073	180.5857905	3.61E-41	2.01E-39	UP
ORM1	4.854918755	2.630270433	179.9067472	5.08E-41	2.82E-39	UP
FOXM1	1.211270475	3.667566411	179.6795245	5.69E-41	3.15E-39	UP
ETS2	-0.748517306	7.72495529	179.5330396	6.13E-41	3.38E-39	DOWN
BTNL9	-1.427835804	6.147783615	179.4242346	6.47E-41	3.56E-39	DOWN
BAALC	1.973671539	3.021053296	179.3370181	6.76E-41	3.71E-39	UP
DNER	2.842095913	2.867877566	179.3157503	6.84E-41	3.74E-39	UP
CKMT1B	3.561590887	0.102495099	179.2955033	6.91E-41	3.76E-39	UP
CCNB1	0.958051575	3.819551608	179.2935701	6.91E-41	3.76E-39	UP
KDM6B	-0.746187624	6.133884472	179.2453034	7.08E-41	3.84E-39	DOWN
EPYC	3.285468566	-0.943792715	178.6774712	9.42E-41	5.09E-39	UP
MUCL1	5.11098907	-0.787786426	178.6115476	9.74E-41	5.25E-39	UP
MCF2L	-0.898179634	6.360905677	178.5971793	9.81E-41	5.27E-39	DOWN
PTGDS	2.422623038	5.427136023	178.4648581	1.05E-40	5.62E-39	UP
PAK5	4.96193107	-1.36976954	178.4250291	1.07E-40	5.71E-39	UP
GABRA3	3.315470846	-1.10420291	178.4067248	1.08E-40	5.75E-39	UP
SLC38A7	0.570978449	4.602533958	178.3540882	1.11E-40	5.89E-39	UP
LRP8	1.080709672	2.205676952	177.7898545	1.47E-40	7.79E-39	UP
CDC20	1.236112384	2.837795176	177.3165991	1.87E-40	9.86E-39	UP
IL1RL1	-2.241050527	3.699457283	177.2955867	1.89E-40	9.93E-39	DOWN
HTR1D	2.341993335	-1.012221184	177.0147455	2.17E-40	1.14E-38	UP
NRIP3	1.605526152	1.778442429	176.8263211	2.39E-40	1.25E-38	UP
SLC39A11	0.656353654	4.91499173	176.7252231	2.51E-40	1.31E-38	UP
PLK1	1.162245014	2.721983671	176.6604094	2.60E-40	1.35E-38	UP
SLC13A3	2.730553401	4.324242201	176.5819688	2.70E-40	1.40E-38	UP
CKS2	1.121332249	3.637731183	176.5091624	2.80E-40	1.45E-38	UP
OXCT1	1.651780812	5.796092072	176.4584139	2.88E-40	1.48E-38	UP
ATP13A5	2.973344802	-1.29319441	176.4078459	2.95E-40	1.52E-38	UP
CGA	5.442715473	0.335634015	175.4501452	4.77E-40	2.45E-38	UP
TAF7L	2.083156018	-1.335690851	175.3222023	5.09E-40	2.60E-38	UP
COL8A2	1.50706071	3.510368739	175.1746329	5.48E-40	2.79E-38	UP
FZD2	1.201442475	1.99816893	175.1065408	5.67E-40	2.88E-38	UP
PITPNC1	-0.701370276	5.892479223	175.0460347	5.85E-40	2.96E-38	DOWN
COX5A	0.935528445	6.378577334	174.9805422	6.05E-40	3.06E-38	UP
NEDD9	-0.966062407	7.428949407	174.8866574	6.34E-40	3.19E-38	DOWN
MAN1C1	1.401920128	4.098818781	174.4480587	7.90E-40	3.97E-38	UP
ORC6	1.021703741	1.323565528	174.2682917	8.65E-40	4.33E-38	UP
PARPBP	0.863141091	1.579643269	174.2349139	8.80E-40	4.40E-38	UP
RDH16	2.019746845	0.081300654	174.1748264	9.07E-40	4.52E-38	UP
PSG9	6.110937833	-0.575575098	174.1219724	9.31E-40	4.63E-38	UP
CLIP4	1.15856371	4.091594356	173.8152964	1.09E-39	5.38E-38	UP
LDB2	-0.965240568	6.532372124	173.6988403	1.15E-39	5.69E-38	DOWN
HS6ST3	3.003740438	2.08924836	173.6191282	1.20E-39	5.91E-38	UP
IGF1	1.418908936	1.009193087	173.5500914	1.24E-39	6.10E-38	UP
FST	2.321210238	2.460334927	173.5178173	1.26E-39	6.18E-38	UP
LRRC8A	-0.579693544	6.694632572	173.3811088	1.35E-39	6.60E-38	DOWN
NFKBIA	-0.668191506	7.627380385	173.3461836	1.38E-39	6.70E-38	DOWN
PLA2G2D	2.268318619	1.866044773	173.3242386	1.39E-39	6.76E-38	UP
FRMD5	2.205334013	-0.776763572	172.9969608	1.64E-39	7.95E-38	UP
SRARP	3.335224591	-1.727647048	172.9231495	1.70E-39	8.22E-38	UP
NEIL3	1.299819716	0.449438081	172.7737292	1.83E-39	8.84E-38	UP
PSG4	4.612217424	1.686707721	172.6369937	1.96E-39	9.45E-38	UP
HCN4	2.022659139	-1.016940078	172.6224019	1.98E-39	9.49E-38	UP
FSTL5	3.405449036	-2.281282114	172.5944343	2.01E-39	9.60E-38	UP
GPR143	2.456230713	3.939632786	172.2466766	2.39E-39	1.14E-37	UP
REEP4	0.626542918	4.093853026	171.8749895	2.88E-39	1.37E-37	UP
F2RL3	-1.471408488	5.225761281	171.8316282	2.95E-39	1.40E-37	DOWN
NAT8L	2.443244901	1.546129556	171.8225425	2.96E-39	1.40E-37	UP
LRRTM1	6.168461041	0.814115508	171.6820371	3.18E-39	1.50E-37	UP
RFX2	-0.910887208	4.042973727	171.0933624	4.27E-39	2.01E-37	DOWN
PLEKHD1	2.060945241	-0.346257643	170.7902617	4.97E-39	2.33E-37	UP
SYT7	2.107917485	2.083543798	170.653643	5.33E-39	2.49E-37	UP
TAF10	0.757010553	5.70402859	170.6095723	5.45E-39	2.54E-37	UP
ZNF385A	0.854110907	4.96572186	170.5709636	5.55E-39	2.59E-37	UP
ZNF775	0.829668553	3.793877793	170.4527044	5.89E-39	2.74E-37	UP
JSRP1	1.930690535	0.737251418	170.238009	6.56E-39	3.04E-37	UP
AC139530.1	1.187428542	0.610113253	170.2335079	6.58E-39	3.04E-37	UP
MFSD2A	1.900923034	2.918114556	170.0817212	7.10E-39	3.27E-37	UP
BUB1	1.13022123	2.828131234	170.0260317	7.30E-39	3.36E-37	UP
SLC25A5	1.114184194	8.021697325	170.0124351	7.35E-39	3.37E-37	UP
PTTG1	1.14059275	3.093996394	169.9129274	7.73E-39	3.54E-37	UP
PPP2R2C	2.502939066	1.904075109	169.5508195	9.27E-39	4.23E-37	UP
PDPN	2.031891517	2.459892622	169.3424544	1.03E-38	4.69E-37	UP
CNTN3	2.895994789	1.556963548	169.2392099	1.08E-38	4.92E-37	UP
RTL1	6.772573799	1.115767157	168.9219893	1.27E-38	5.76E-37	UP
IGLL5	2.616665008	5.73852471	168.9091693	1.28E-38	5.78E-37	UP
TNS4	1.960539813	0.255755441	168.4070762	1.65E-38	7.43E-37	UP
BAIAP2L1	1.274662626	4.21131316	168.0892452	1.93E-38	8.69E-37	UP
TMPRSS6	2.157259095	0.639461941	168.0352544	1.99E-38	8.91E-37	UP
OVGP1	1.359825035	2.038152504	167.9433729	2.08E-38	9.28E-37	UP
C4orf48	1.678688083	0.784603032	167.9404843	2.08E-38	9.28E-37	UP
CRISP3	5.084458697	-0.516393467	167.9395056	2.09E-38	9.28E-37	UP
PIM2	1.119935187	5.112179411	167.9052189	2.12E-38	9.42E-37	UP
PPP4R4	2.064716575	-1.455796681	167.8931038	2.13E-38	9.45E-37	UP
TMEM204	-0.972082223	6.286867618	167.8873691	2.14E-38	9.45E-37	DOWN
TLL2	1.540085808	-0.23466494	167.82178	2.21E-38	9.75E-37	UP
TBATA	3.502584067	-2.548971457	167.7490985	2.30E-38	1.01E-36	UP
CHST6	1.967739634	-0.842826414	167.5214424	2.57E-38	1.13E-36	UP
CLEC1A	-0.902235567	3.427764028	167.2474247	2.95E-38	1.29E-36	DOWN
KIT	1.950044359	5.334648924	166.9038628	3.51E-38	1.53E-36	UP
CPS1	2.362403722	3.768273922	166.8810993	3.55E-38	1.55E-36	UP
MAGEA10	4.109618921	-1.581243545	166.549109	4.20E-38	1.82E-36	UP
FNDC5	1.647627488	0.190547286	166.4889321	4.33E-38	1.87E-36	UP
NINJ2	1.069419929	1.594998571	166.4264809	4.46E-38	1.93E-36	UP
LPAR3	3.114802473	-0.249945908	166.3034623	4.75E-38	2.05E-36	UP
CDCA8	0.971364313	2.328024257	166.2781963	4.81E-38	2.07E-36	UP
C10orf71	5.473108767	-1.853062919	166.1514693	5.13E-38	2.20E-36	UP
GFOD2	-0.408996865	5.133397047	166.0270652	5.46E-38	2.33E-36	DOWN
MYBL2	1.380833495	3.02283664	165.8240946	6.04E-38	2.58E-36	UP
FAM133A	3.1822783	-1.2135975	165.5234329	7.03E-38	2.99E-36	UP
TTR	4.592700412	2.995229242	165.5045158	7.10E-38	3.01E-36	UP
PLEKHB1	1.475270471	2.874256873	165.2037564	8.26E-38	3.50E-36	UP
ERC2	1.687703379	-0.780776408	165.1734614	8.38E-38	3.54E-36	UP
CEP55	1.129285491	2.66738508	164.9820018	9.23E-38	3.89E-36	UP
FAM155B	1.866495853	1.275739847	164.9294303	9.48E-38	3.99E-36	UP
DCBLD2	1.176177622	6.274725031	164.8295841	9.97E-38	4.18E-36	UP
EPN3	2.621172942	0.938308141	164.6549513	1.09E-37	4.56E-36	UP
ST8SIA5	2.260650303	1.446020256	164.2386414	1.34E-37	5.60E-36	UP
RAB26	1.531439128	0.25020533	164.0003142	1.51E-37	6.30E-36	UP
TOR3A	0.513484572	5.382813666	163.6472364	1.81E-37	7.51E-36	UP
AURKB	1.246158837	1.896302083	162.9550167	2.56E-37	1.06E-35	UP
ATP6V0B	0.988785848	6.943605727	162.8851007	2.65E-37	1.10E-35	UP
OAZ1	0.625203036	8.534065308	162.6584196	2.97E-37	1.23E-35	UP
CD82	1.100085904	5.417248935	162.3822488	3.41E-37	1.41E-35	UP
DPP10	3.842266347	-1.00740383	162.3226009	3.52E-37	1.45E-35	UP
PLTP	1.569141572	7.194044373	162.0216749	4.09E-37	1.68E-35	UP
TNNC1	1.840373231	-0.392652643	161.8188145	4.53E-37	1.85E-35	UP
CYB561D2	0.636192467	3.816907332	161.7881124	4.60E-37	1.88E-35	UP
SPINK1	2.806546402	3.611271103	161.7015014	4.81E-37	1.96E-35	UP
SYT14	3.791525711	-0.21400031	161.6556114	4.92E-37	2.00E-35	UP
NIPAL4	2.475793504	-0.305930982	161.6232501	5.00E-37	2.03E-35	UP
GPR4	-0.926312826	6.035212537	161.5283488	5.24E-37	2.12E-35	DOWN
AC020909.1	1.206191571	0.600412172	161.2966636	5.89E-37	2.38E-35	UP
PSAT1	1.91902836	4.356208617	161.2790397	5.95E-37	2.39E-35	UP
FLT4	-0.948693653	6.572648426	161.2170616	6.13E-37	2.46E-35	DOWN
SPOCK3	3.710493202	-0.417827571	161.179611	6.25E-37	2.51E-35	UP
TSKU	1.489123234	5.785425646	161.1258237	6.42E-37	2.57E-35	UP
SEC14L1	-0.631167353	7.761778109	161.0681009	6.61E-37	2.64E-35	DOWN
ST14	1.464750128	6.21799606	160.8540361	7.36E-37	2.93E-35	UP
SAA4	3.721256165	-0.659194669	160.6762039	8.05E-37	3.20E-35	UP
TMIE	1.596538072	0.485745769	160.6517178	8.15E-37	3.23E-35	UP
LRRC70	-1.073595923	1.13530876	160.3202627	9.63E-37	3.81E-35	DOWN
EDARADD	1.335167086	0.59330645	160.2153353	1.02E-36	4.01E-35	UP
POU2AF1	2.030745766	2.634777692	160.0211532	1.12E-36	4.41E-35	UP
ARPC1B	0.696857892	7.244974883	159.9209491	1.18E-36	4.63E-35	UP
TJP3	1.903508795	1.682272687	159.814938	1.24E-36	4.87E-35	UP
ASCL1	3.023721125	-2.725716259	159.6235461	1.37E-36	5.35E-35	UP
SLC12A8	1.627818792	3.223996206	159.6021526	1.38E-36	5.40E-35	UP
CNKSR2	1.847813394	-1.186961622	159.3864015	1.54E-36	6.00E-35	UP
CRTAC1	2.611115465	4.157689178	159.3246679	1.59E-36	6.18E-35	UP
PRR13	0.599165605	6.890446457	159.1416124	1.74E-36	6.76E-35	UP
SMIM5	2.099492177	2.28282457	159.0587664	1.82E-36	7.03E-35	UP
SYT4	3.750345461	-2.137369178	158.8813653	1.99E-36	7.67E-35	UP
TCN1	3.300078089	0.399531196	158.6802051	2.20E-36	8.47E-35	UP
CLDN8	5.975179199	4.024737839	158.3715476	2.57E-36	9.87E-35	UP
ZFHX4	1.684370698	2.264637333	158.3481946	2.60E-36	9.96E-35	UP
NUP210	0.808525395	5.228754532	158.3073011	2.65E-36	1.02E-34	UP
GRB10	-0.749856287	7.673674739	158.0769276	2.98E-36	1.14E-34	DOWN
ARG1	2.199513852	-0.308357905	157.9949418	3.10E-36	1.18E-34	UP
F13B	4.855814026	-1.336177338	157.9744597	3.13E-36	1.19E-34	UP
PIK3C2G	3.464182322	-0.458772302	157.9232124	3.22E-36	1.22E-34	UP
ARC	-1.414300949	1.650938847	157.9058013	3.25E-36	1.23E-34	DOWN
CENPW	0.886280267	1.32316457	157.8884129	3.27E-36	1.24E-34	UP
COX7B	1.040911973	6.994712087	157.5866838	3.81E-36	1.44E-34	UP
BMP7	3.125628166	1.255388695	157.4528443	4.08E-36	1.53E-34	UP
ADAM33	2.520527457	1.064234579	157.3877864	4.21E-36	1.58E-34	UP
CKMT1A	3.282198341	-0.10055818	157.2030531	4.62E-36	1.73E-34	UP
PLPP1	-0.874799073	7.516316851	157.1390416	4.77E-36	1.78E-34	DOWN
GCK	1.955556358	-0.828394783	156.9446178	5.26E-36	1.96E-34	UP
PPM1H	1.214544034	4.292071787	156.7720271	5.74E-36	2.14E-34	UP
SLCO5A1	1.333670815	-0.266545492	156.5651271	6.37E-36	2.37E-34	UP
TYR	2.676073795	-1.622482507	156.4937063	6.60E-36	2.45E-34	UP
NT5DC4	2.003414177	-2.003041597	156.4233766	6.84E-36	2.53E-34	UP
FHDC1	1.302473875	2.743640372	156.2336821	7.53E-36	2.78E-34	UP
MNX1	2.128602164	-0.476770907	155.9361047	8.74E-36	3.22E-34	UP
CENPM	1.027709858	1.844227604	155.8500172	9.13E-36	3.36E-34	UP
ICAM5	1.81080692	-0.570666964	155.8430222	9.16E-36	3.36E-34	UP
IL20RA	2.577654862	-0.706735414	155.7060916	9.82E-36	3.60E-34	UP
HS3ST3A1	2.335846993	0.578729519	155.2595781	1.23E-35	4.49E-34	UP
PANX2	2.266712615	1.274036265	155.1769382	1.28E-35	4.67E-34	UP
POC1A	0.776558705	1.554327578	155.0697858	1.35E-35	4.92E-34	UP
FBXO2	1.67774534	2.503570873	154.9764387	1.42E-35	5.15E-34	UP
DBF4	0.732532113	2.776021106	154.8938001	1.48E-35	5.36E-34	UP
RHOF	0.96386705	1.330857138	154.8880814	1.48E-35	5.36E-34	UP
SHOX2	2.029060502	-0.301614064	154.7952625	1.55E-35	5.61E-34	UP
LY96	1.029749271	3.184680872	154.4903164	1.81E-35	6.52E-34	UP
UBE2C	1.44318067	3.13164483	154.4704495	1.83E-35	6.57E-34	UP
CDCA3	1.078833353	2.221630274	154.4473728	1.85E-35	6.64E-34	UP
PSD3	1.24070906	3.504124193	154.3970342	1.90E-35	6.79E-34	UP
FCRL5	2.224338972	1.798304866	154.3082147	1.98E-35	7.09E-34	UP
GPNMB	1.576434007	8.549313621	154.2839814	2.01E-35	7.16E-34	UP
CSRNP1	-0.967912693	6.114220503	154.2289521	2.06E-35	7.35E-34	DOWN
SOX13	-0.750008445	5.779747205	153.9460394	2.38E-35	8.46E-34	DOWN
C12orf75	1.049607628	6.285121487	153.922493	2.41E-35	8.54E-34	UP
RCOR2	1.765892715	-0.09100518	153.9160302	2.42E-35	8.55E-34	UP
XKR4	2.289072455	-0.63118143	153.7013235	2.69E-35	9.51E-34	UP
ACSBG1	1.828505945	0.132868189	153.5350186	2.93E-35	1.03E-33	UP
ATP5F1E	0.781509846	7.577108438	153.5004462	2.98E-35	1.05E-33	UP
CYP2A7	3.623842794	-2.142268297	153.4906038	2.99E-35	1.05E-33	UP
CYCS	0.971342036	7.022715044	153.4643843	3.03E-35	1.06E-33	UP
PLK5	4.076319699	-1.082332752	153.4455586	3.06E-35	1.07E-33	UP
AMPD3	0.960902666	4.856539047	153.3661974	3.19E-35	1.11E-33	UP
PITX1	3.005734732	0.954032673	153.2904664	3.31E-35	1.15E-33	UP
UBE2T	0.837800741	1.914854795	153.2249717	3.42E-35	1.19E-33	UP
PCCB	0.843883978	5.076211447	153.0342166	3.77E-35	1.31E-33	UP
CDCA5	0.932284919	2.61398279	152.8444722	4.14E-35	1.43E-33	UP
TPX2	1.084192599	4.12301557	152.7579042	4.33E-35	1.50E-33	UP
FRMD7	4.387584476	-1.111116833	152.7194411	4.41E-35	1.52E-33	UP
SLC7A4	2.384522589	-1.754656547	152.5632652	4.77E-35	1.64E-33	UP
C11orf53	5.41041011	-1.680797864	152.5126061	4.90E-35	1.68E-33	UP
APOC2	1.745743124	-0.46014575	152.5022228	4.92E-35	1.69E-33	UP
YARS2	0.420270674	3.848200833	151.9454842	6.51E-35	2.23E-33	UP
CYP1A2	4.40243889	-0.550352836	151.9170078	6.61E-35	2.26E-33	UP
ZFP36	-1.104255115	8.779002919	151.8528331	6.82E-35	2.33E-33	DOWN
PDE2A	-1.065213636	5.390965402	151.8320832	6.89E-35	2.35E-33	DOWN
INSR	-0.745783698	8.751483764	151.7405743	7.22E-35	2.45E-33	DOWN
PLVAP	-1.017542921	9.840671592	151.6839365	7.43E-35	2.52E-33	DOWN
MTFR2	0.881449022	0.453905257	151.5166334	8.08E-35	2.74E-33	UP
COX6A1	1.0199402	7.0468776	151.3264862	8.89E-35	3.00E-33	UP
FAM184B	1.547355945	-0.234079644	150.8321061	1.14E-34	3.85E-33	UP
PRPF38A	-0.380606958	5.599838054	150.7149688	1.21E-34	4.07E-33	DOWN
INSM1	3.283761956	-2.827586319	150.6022107	1.28E-34	4.30E-33	UP
FKBP11	0.92605079	4.873152074	150.5898414	1.29E-34	4.32E-33	UP
FAM102A	1.011167073	6.058556401	150.5510658	1.31E-34	4.40E-33	UP
RGCC	-0.912695852	6.613520349	150.4740429	1.37E-34	4.56E-33	DOWN
RGS17	1.38326483	1.063298058	150.4367809	1.39E-34	4.64E-33	UP
SCN4A	-1.494582806	3.073873244	150.3855834	1.43E-34	4.75E-33	DOWN
ETV4	1.792270953	0.766128111	150.188021	1.58E-34	5.24E-33	UP
SLC6A2	3.940422538	-1.784103152	150.1161686	1.64E-34	5.42E-33	UP
PDE3B	1.342334226	3.016184518	150.0330729	1.71E-34	5.64E-33	UP
SLC10A1	2.697921171	-1.079961092	150.004772	1.73E-34	5.71E-33	UP
KDELR3	1.224299487	4.666548259	149.4855757	2.25E-34	7.41E-33	UP
ITPKA	2.014893135	1.855701329	149.4331927	2.31E-34	7.59E-33	UP
CD19	1.694027981	-0.137493349	149.2139428	2.57E-34	8.46E-33	UP
RARRES1	1.781897666	4.097360403	149.1919912	2.60E-34	8.54E-33	UP
CALY	2.754704272	-1.002455158	149.1095816	2.71E-34	8.88E-33	UP
TPSG1	2.415847223	2.198032245	148.8694165	3.06E-34	1.00E-32	UP
C11orf86	2.774589931	1.49594441	148.7489819	3.25E-34	1.06E-32	UP
UMODL1	2.557833631	-2.135042844	148.7390162	3.27E-34	1.06E-32	UP
TMEM88	-1.041411732	3.964019511	148.6952727	3.34E-34	1.09E-32	DOWN
PBX3	0.664747909	4.21170455	148.6398403	3.44E-34	1.11E-32	UP
IFITM10	1.245015826	3.876151691	148.6131714	3.48E-34	1.13E-32	UP
ADAM2	4.230014776	-1.920915341	148.4723546	3.74E-34	1.21E-32	UP
AIM2	1.473103138	1.524848336	148.4542279	3.77E-34	1.22E-32	UP
WIPI2	0.463941861	6.457773368	148.2771585	4.13E-34	1.33E-32	UP
HJURP	1.17706282	2.145647028	148.2050611	4.28E-34	1.38E-32	UP
GPC3	1.726845972	3.487441711	148.1770841	4.34E-34	1.39E-32	UP
HMMR	1.072137148	2.218115127	148.1722421	4.35E-34	1.39E-32	UP
CCM2L	-0.86263192	3.788441924	148.0228305	4.69E-34	1.50E-32	DOWN
MCIDAS	2.807277387	-2.973096998	147.636373	5.70E-34	1.82E-32	UP
KLK3	4.587312907	0.072478377	147.2803135	6.81E-34	2.17E-32	UP
APOO	0.82446688	3.642733563	147.2520461	6.91E-34	2.20E-32	UP
ERCC6L	1.015580048	0.204311713	147.1936492	7.12E-34	2.26E-32	UP
PMAIP1	1.285100468	2.179761607	147.1577456	7.25E-34	2.30E-32	UP
PRG4	2.339051979	1.357317094	147.1043333	7.45E-34	2.36E-32	UP
ATP6V1G3	7.581374462	2.698598224	147.0069662	7.82E-34	2.47E-32	UP
SCRT1	2.780015097	-1.927692232	146.6119077	9.54E-34	3.01E-32	UP
DIPK2B	-0.911741055	6.322059687	146.5807796	9.69E-34	3.05E-32	DOWN
PYCARD	1.002089494	4.238584007	146.5701305	9.74E-34	3.06E-32	UP
CYP2C9	2.43728886	1.465929044	146.5118425	1.00E-33	3.15E-32	UP
KIF2C	0.981906258	2.559689086	146.492835	1.01E-33	3.17E-32	UP
GARS	0.584247562	6.564399848	146.3028109	1.11E-33	3.48E-32	UP
G0S2	1.580854082	5.08424221	146.3010117	1.12E-33	3.48E-32	UP
S100A11	0.829747196	8.387014832	146.2447582	1.15E-33	3.57E-32	UP
TMCC3	-0.812804584	6.002588683	146.2101996	1.17E-33	3.63E-32	DOWN
XKR7	2.776934798	-0.775485129	146.1299126	1.22E-33	3.77E-32	UP
SERPINA10	3.010792816	-0.369642079	146.07328	1.25E-33	3.87E-32	UP
CPNE7	1.906248241	2.085258895	146.0574249	1.26E-33	3.90E-32	UP
RPTN	4.651052822	-0.870412327	145.9737921	1.32E-33	4.06E-32	UP
HOXA13	1.971235215	1.204902629	145.8246996	1.42E-33	4.37E-32	UP
ARPC3	0.462806205	7.675725004	145.8084434	1.43E-33	4.40E-32	UP
GTSE1	0.996366058	2.071282837	145.7768607	1.45E-33	4.46E-32	UP
CASKIN2	-0.658647396	6.122001679	145.7410328	1.48E-33	4.53E-32	DOWN
HAL	1.917557892	0.535286205	145.701382	1.51E-33	4.62E-32	UP
SLC4A5	1.445581492	0.652233625	145.498442	1.67E-33	5.10E-32	UP
ARAP3	-0.797399481	5.629262383	145.4291864	1.73E-33	5.28E-32	DOWN
CES1	2.259571724	3.710465097	145.3916804	1.76E-33	5.37E-32	UP
C1orf61	1.888084533	-1.536761711	145.3643388	1.79E-33	5.43E-32	UP
PDGFD	-1.025447652	6.789379048	145.1934487	1.95E-33	5.91E-32	DOWN
SCNN1A	2.108037769	5.909221016	145.035505	2.11E-33	6.39E-32	UP
ANTXRL	4.238745462	-2.210215077	145.0331801	2.11E-33	6.39E-32	UP
RAB27B	1.533730002	2.511267043	145.0259917	2.12E-33	6.40E-32	UP
INSRR	2.272575991	-0.906583706	144.9999543	2.15E-33	6.47E-32	UP
GMPR	1.319543005	3.240846673	144.881877	2.28E-33	6.86E-32	UP
FRG2C	2.709208267	-1.783437888	144.8234145	2.35E-33	7.05E-32	UP
YKT6	0.48881744	6.449271607	144.6965836	2.50E-33	7.50E-32	UP
GLA	0.531275229	4.835757328	144.475657	2.80E-33	8.37E-32	UP
TKT	0.651621319	7.191261759	144.3355149	3.00E-33	8.97E-32	UP
ST3GAL6	1.142822323	3.919139202	144.3322364	3.01E-33	8.97E-32	UP
SLC38A3	2.998772791	1.413953828	144.3046325	3.05E-33	9.08E-32	UP
DERL3	1.413141552	3.660213998	144.2718255	3.10E-33	9.21E-32	UP
NPM3	0.855382875	3.243796749	144.2419455	3.15E-33	9.34E-32	UP
DGAT2	1.596176884	1.880684139	144.2340429	3.16E-33	9.36E-32	UP
CENPL	0.505235936	2.220444799	144.1914704	3.23E-33	9.55E-32	UP
SLC25A39	0.744727997	6.998673761	144.1818112	3.24E-33	9.58E-32	UP
SULT1A2	1.630905995	0.480349609	144.1523745	3.29E-33	9.70E-32	UP
CST3	0.732463426	8.429623244	144.1386366	3.31E-33	9.75E-32	UP
ANKRD22	1.641103482	2.58840866	143.8839081	3.77E-33	1.11E-31	UP
MTRNR2L6	2.235133764	-0.982985878	143.8534963	3.82E-33	1.12E-31	UP
EXOC3L1	-0.817005544	4.268510542	143.5927531	4.36E-33	1.28E-31	DOWN
NRG4	1.737566705	0.29537644	143.5911052	4.37E-33	1.28E-31	UP
CD36	-1.214508254	7.498386983	143.5192271	4.53E-33	1.32E-31	DOWN
PRMT8	2.14860232	-2.184379833	143.4684032	4.64E-33	1.35E-31	UP
GPRC6A	7.129245838	0.017348716	143.3982659	4.81E-33	1.40E-31	UP
ETS1	-0.755013731	8.46965495	143.3542507	4.92E-33	1.43E-31	DOWN
JPH3	1.806422343	-0.920357942	143.3200425	5.00E-33	1.45E-31	UP
KIF20A	1.144038708	3.106579229	143.243077	5.20E-33	1.51E-31	UP
SKA1	1.038987234	0.928652705	143.235884	5.22E-33	1.51E-31	UP
TOB2	-0.489675412	6.701690593	143.1013038	5.59E-33	1.61E-31	DOWN
TRIML2	2.83129297	-2.195378461	142.9197178	6.12E-33	1.76E-31	UP
ZDHHC23	1.136631284	3.467147398	142.7019756	6.83E-33	1.97E-31	UP
DESI1	0.492432139	5.681987995	142.5007799	7.56E-33	2.17E-31	UP
TMEM86A	0.777652096	3.945163079	142.1951246	8.81E-33	2.53E-31	UP
RDH8	4.089290567	-1.851079278	142.1590072	8.98E-33	2.57E-31	UP
LGI1	3.171235212	-1.470015493	142.0413796	9.52E-33	2.72E-31	UP
AHCYL2	1.050475409	5.578988537	141.9078339	1.02E-32	2.91E-31	UP
APOE	1.260377123	9.335454681	141.4212766	1.30E-32	3.71E-31	UP
PER2	-0.724521538	5.733337698	141.3902946	1.32E-32	3.76E-31	DOWN
ASB11	2.146036016	-2.225508066	141.2149699	1.44E-32	4.10E-31	UP
SLIT2	1.659120815	4.382710535	141.1901961	1.46E-32	4.15E-31	UP
AC010330.1	4.725881718	-1.267368708	141.1150404	1.52E-32	4.30E-31	UP
BDH1	1.547800117	3.328931113	141.0977046	1.53E-32	4.33E-31	UP
RTN4R	0.987110474	1.905402871	141.0756599	1.55E-32	4.37E-31	UP
ATP5MF	0.769614023	6.442874341	141.0153367	1.60E-32	4.50E-31	UP
THRA	-0.526090909	6.368191974	140.987961	1.62E-32	4.55E-31	DOWN
MFSD3	0.912031183	3.572304497	140.9656255	1.64E-32	4.60E-31	UP
DPP3	0.529422264	5.138290791	140.956528	1.64E-32	4.61E-31	UP
SPRED2	-0.534550118	5.810142208	140.6329682	1.94E-32	5.42E-31	DOWN
SCEL	3.321667504	0.54633492	140.630466	1.94E-32	5.42E-31	UP
RHNO1	0.487158742	4.68778486	140.5509519	2.02E-32	5.63E-31	UP
CARD11	1.202348508	4.390550717	140.2819656	2.31E-32	6.44E-31	UP
IGLL1	2.65859832	-2.130930972	140.1492516	2.47E-32	6.87E-31	UP
NECAB3	0.841843123	4.241936478	140.1380864	2.48E-32	6.90E-31	UP
TRIB2	-0.810969556	6.800929776	139.7096636	3.08E-32	8.55E-31	DOWN
IL11	2.278311983	-1.198772047	139.6863394	3.12E-32	8.64E-31	UP
GSTA3	3.859322549	-2.710743994	139.6622803	3.16E-32	8.73E-31	UP
DENND2D	0.654945028	5.415489089	139.6523853	3.17E-32	8.76E-31	UP
AAGAB	0.496186097	5.066975678	139.6039863	3.25E-32	8.96E-31	UP
KLF10	-0.856967264	7.354695753	139.5090049	3.41E-32	9.38E-31	DOWN
C10orf90	2.302221058	-2.347665745	139.5036153	3.42E-32	9.39E-31	UP
GDNF	2.296696889	-0.651987125	139.4355137	3.54E-32	9.71E-31	UP
GPX2	2.02460673	0.595593066	139.4268596	3.55E-32	9.74E-31	UP
TEX19	2.887335074	-2.71165246	139.1889231	4.00E-32	1.10E-30	UP
SPRY4	-0.796639056	7.176014839	139.1077953	4.17E-32	1.14E-30	DOWN
HJV	2.760087028	-0.388732346	139.0628429	4.27E-32	1.16E-30	UP
FAM110C	-1.063587028	6.080936236	138.9853978	4.44E-32	1.21E-30	DOWN
TIMELESS	0.493486762	4.358585808	138.9151604	4.60E-32	1.25E-30	UP
FOSB	-2.083617874	7.635733235	138.7769055	4.93E-32	1.34E-30	DOWN
CORO6	1.609021116	1.00366004	138.6140646	5.35E-32	1.45E-30	UP
PTPRB	-1.004398925	7.416125789	138.6049519	5.37E-32	1.45E-30	DOWN
LHCGR	3.988456568	-0.089056648	138.4915865	5.69E-32	1.54E-30	UP
NOSTRIN	-0.760256372	5.492619724	138.4821824	5.72E-32	1.54E-30	DOWN
EDNRB	-1.131999254	7.693742521	138.3659127	6.06E-32	1.63E-30	DOWN
BCL6B	-0.930261295	5.854449423	138.147938	6.76E-32	1.82E-30	DOWN
PDGFB	-0.718537116	6.212384259	138.1263914	6.84E-32	1.84E-30	DOWN
UQCRQ	1.020525614	7.054473241	138.0506481	7.10E-32	1.91E-30	UP
SLC6A4	1.454486024	-0.777919982	138.0479259	7.11E-32	1.91E-30	UP
GYG1	0.721786454	5.652335233	138.0302758	7.18E-32	1.92E-30	UP
ADH4	4.384242794	1.683772314	138.0149085	7.23E-32	1.93E-30	UP
CISD1	0.699347929	5.728995464	137.7996106	8.06E-32	2.15E-30	UP
ROBO4	-0.871642991	6.760466184	137.567648	9.06E-32	2.41E-30	DOWN
SCARF1	-0.716550781	5.24382624	137.4319751	9.70E-32	2.58E-30	DOWN
AMER2	3.184609414	-2.654686338	137.355715	1.01E-31	2.68E-30	UP
LRRC15	2.671044288	2.352764403	137.2749708	1.05E-31	2.78E-30	UP
SOAT1	0.615177485	6.399732507	137.2680559	1.05E-31	2.79E-30	UP
SHANK3	-0.8358918	6.614276902	137.1932928	1.09E-31	2.89E-30	DOWN
KIAA0355	-0.498449639	5.874126679	137.1320139	1.13E-31	2.98E-30	DOWN
PARP3	0.588854512	4.473483086	136.7766565	1.35E-31	3.56E-30	UP
KLHL3	1.39465321	3.416823461	136.772918	1.35E-31	3.56E-30	UP
BASP1	1.211409524	4.632403441	136.5937953	1.48E-31	3.89E-30	UP
RBP7	-1.160744556	5.119372458	136.4269379	1.61E-31	4.22E-30	DOWN
TARBP2	0.581916305	4.266722593	136.3910138	1.64E-31	4.29E-30	UP
KCNH2	1.719607549	1.914434308	136.3053639	1.71E-31	4.48E-30	UP
TFCP2L1	2.386410321	5.398055265	136.285833	1.73E-31	4.51E-30	UP
NSUN5	0.559847998	4.230876165	136.2678514	1.74E-31	4.55E-30	UP
ALG3	0.612674933	5.141188358	136.2107153	1.79E-31	4.67E-30	UP
NEK2	1.080540606	1.546224998	136.1955098	1.81E-31	4.70E-30	UP
CHI3L2	1.611270961	2.969148969	136.1326431	1.87E-31	4.85E-30	UP
ABCG2	-1.123874493	4.546845059	135.9807219	2.01E-31	5.22E-30	DOWN
CEP68	-0.54162864	5.515677324	135.9646999	2.03E-31	5.26E-30	DOWN
MEI1	1.204562819	1.705138371	135.9131344	2.08E-31	5.39E-30	UP
SLC14A2	2.022757298	-0.688912811	135.8926194	2.11E-31	5.44E-30	UP
TEDC2	0.988300006	0.498599064	135.833458	2.17E-31	5.59E-30	UP
ERP29	0.450111323	7.120737728	135.7719883	2.24E-31	5.76E-30	UP
MKX	1.897078211	0.052617392	135.6849326	2.34E-31	6.01E-30	UP
NUPR2	4.217071566	0.377593298	135.5803849	2.46E-31	6.33E-30	UP
CLDN6	2.084512859	-1.906025372	135.4005128	2.70E-31	6.92E-30	UP
CCKAR	5.363938461	-1.386537047	135.3557288	2.76E-31	7.06E-30	UP
CEMIP	1.564836514	2.443016739	134.9953082	3.31E-31	8.46E-30	UP
BCAS4	0.99245564	3.682892313	134.9864352	3.32E-31	8.48E-30	UP
CCDC34	0.692988138	3.556073333	134.9627921	3.36E-31	8.57E-30	UP
RIMS1	2.653858829	-0.700331345	134.8914567	3.49E-31	8.87E-30	UP
MCOLN2	1.213712326	1.723331162	134.889777	3.49E-31	8.87E-30	UP
SLC18A2	1.846962286	1.608269047	134.8023785	3.65E-31	9.26E-30	UP
PLPP4	1.985994238	0.508293206	134.6752623	3.89E-31	9.85E-30	UP
FYN	-0.632420498	6.340879929	134.6151024	4.01E-31	1.01E-29	DOWN
KREMEN2	1.549219139	-0.921159319	134.3714311	4.53E-31	1.14E-29	UP
TTK	0.932672679	1.588228528	134.3503391	4.58E-31	1.16E-29	UP
ABRACL	0.647478775	4.350235482	134.1751024	5.00E-31	1.26E-29	UP
CDH5	-0.859201178	7.589460544	134.1358975	5.10E-31	1.28E-29	DOWN
STRIP2	1.756811452	2.71882907	134.1206495	5.14E-31	1.29E-29	UP
FDCSP	5.206976134	2.497378283	134.1034222	5.19E-31	1.30E-29	UP
NUF2	1.033172716	1.475484848	134.0581672	5.31E-31	1.33E-29	UP
PRKCD	0.767262491	5.408818722	134.0010004	5.46E-31	1.37E-29	UP
FAM107A	-0.997154719	5.183212477	133.9987638	5.47E-31	1.37E-29	DOWN
XPO6	0.354358973	6.365716699	133.9485117	5.61E-31	1.40E-29	UP
CBLC	1.7123645	0.894794923	133.7063818	6.33E-31	1.58E-29	UP
C6orf222	2.754631891	-1.393170156	133.6884753	6.39E-31	1.59E-29	UP
GPR3	-0.949052172	2.020119256	133.6118793	6.64E-31	1.65E-29	DOWN
STK17A	0.651791973	5.15961146	133.4151462	7.34E-31	1.82E-29	UP
TNNC2	1.421721984	-1.204681877	133.3984647	7.40E-31	1.83E-29	UP
KCNH3	1.534893411	-0.175651051	133.248059	7.98E-31	1.97E-29	UP
ESAM	-0.802117711	7.277037674	133.2384077	8.02E-31	1.98E-29	DOWN
TG	1.159673177	1.299882648	133.0724225	8.72E-31	2.15E-29	UP
PALMD	-0.826362702	5.041695967	132.7552821	1.02E-30	2.52E-29	DOWN
RAB6B	1.153102497	4.955976727	132.7035555	1.05E-30	2.58E-29	UP
VAT1L	2.121199554	2.455099064	132.5792255	1.12E-30	2.75E-29	UP
CWH43	3.081342119	2.144257401	132.5728313	1.12E-30	2.75E-29	UP
AC027237.1	0.898497234	2.625479322	132.3660999	1.24E-30	3.05E-29	UP
IL18	0.922684299	4.879388768	132.3557957	1.25E-30	3.06E-29	UP
MMP20	2.612313653	-2.957103686	132.1917005	1.36E-30	3.32E-29	UP
F7	2.234421709	-0.950324984	131.6843091	1.75E-30	4.28E-29	UP
SETMAR	0.91454368	3.367280262	131.5215658	1.90E-30	4.64E-29	UP
RACGAP1	0.663233001	4.269730929	131.4083332	2.02E-30	4.91E-29	UP
TMEM61	3.153783022	0.478908695	131.3361738	2.09E-30	5.07E-29	UP
CREB3L1	1.706296796	3.415506867	131.3355596	2.09E-30	5.07E-29	UP
KLHL34	2.200550319	-2.593147901	131.3266774	2.10E-30	5.09E-29	UP
LSM4	0.630558225	5.907069661	131.1931406	2.25E-30	5.44E-29	UP
LYPD6B	2.779668581	1.035802972	131.156815	2.29E-30	5.53E-29	UP
POU3F4	5.562363603	-0.965306992	131.109376	2.34E-30	5.66E-29	UP
FMR1NB	2.744943744	-3.392019921	131.0361328	2.43E-30	5.86E-29	UP
ITLN1	1.848905803	-1.478000596	130.972837	2.51E-30	6.04E-29	UP
CDC25A	0.854422419	0.716252649	130.8098396	2.72E-30	6.55E-29	UP
APOC1	1.381351378	6.991741091	130.8065357	2.73E-30	6.55E-29	UP
ATP6V1F	0.787728381	7.083839869	130.7457505	2.81E-30	6.75E-29	UP
NUDT11	1.565993308	-0.241701056	130.7229921	2.85E-30	6.82E-29	UP
KCNN4	1.139589754	1.773529679	130.373946	3.39E-30	8.12E-29	UP
ERG	-0.811697455	5.73212466	130.1955193	3.71E-30	8.87E-29	DOWN
POLR3K	0.524974229	3.33917438	130.1676048	3.77E-30	8.98E-29	UP
MRPS12	0.749545772	4.83444465	130.1082739	3.88E-30	9.24E-29	UP
DOCK6	-0.654340785	6.806006863	129.9487462	4.20E-30	1.00E-28	DOWN
SPC24	1.020666797	2.192909138	129.8826743	4.35E-30	1.03E-28	UP
DOCK9	-0.783648025	6.755392258	129.8256886	4.47E-30	1.06E-28	DOWN
PYCR1	1.338415139	3.488506554	129.6744397	4.83E-30	1.14E-28	UP
SLC38A5	2.10846634	4.14793158	129.6465819	4.90E-30	1.16E-28	UP
MR1	0.598824659	5.943083038	129.639072	4.91E-30	1.16E-28	UP
CPB2	3.13151035	-0.315350346	129.6145376	4.98E-30	1.17E-28	UP
MCF2L2	1.046566701	0.32637475	129.5989449	5.02E-30	1.18E-28	UP
CENPF	0.984517387	3.980820831	129.5748704	5.08E-30	1.19E-28	UP
DAW1	2.066741497	-0.871528355	129.4657452	5.36E-30	1.26E-28	UP
NDUFB2	0.687173027	6.392728148	129.3097218	5.80E-30	1.36E-28	UP
IVL	3.712319725	-2.106111743	129.2673434	5.93E-30	1.39E-28	UP
HPR	3.55806224	0.635206447	129.2218424	6.06E-30	1.42E-28	UP
SAPCD2	0.982930938	1.626486116	129.2154813	6.08E-30	1.42E-28	UP
LRRC38	4.635225696	-1.200171538	129.0941669	6.47E-30	1.51E-28	UP
KCNJ13	2.612485052	1.022899934	129.0540251	6.60E-30	1.54E-28	UP
WIPF3	1.160472636	3.580491064	128.9891175	6.82E-30	1.59E-28	UP
MOB1B	0.949033981	5.910621826	128.8375124	7.36E-30	1.71E-28	UP
IL12B	1.786528626	-1.053896511	128.8083844	7.47E-30	1.73E-28	UP
PLCXD2	1.476368958	1.852669029	128.7966523	7.51E-30	1.74E-28	UP
ASTN1	2.514973778	0.273125286	128.7819023	7.57E-30	1.75E-28	UP
SLCO2A1	-1.067590032	7.498528215	128.7186108	7.81E-30	1.81E-28	DOWN
EEF1A2	2.545814499	3.76979163	128.6495069	8.09E-30	1.87E-28	UP
VSTM2A	4.588378264	-0.356258251	128.5049923	8.70E-30	2.01E-28	UP
MMRN2	-0.852597409	7.109538826	128.4298598	9.04E-30	2.08E-28	DOWN
FLT1	-0.943153017	9.262072765	128.3927193	9.21E-30	2.12E-28	DOWN
SMTN	-0.722096115	6.46940883	128.3485845	9.42E-30	2.16E-28	DOWN
GPR150	1.392171318	-1.314467296	128.296572	9.67E-30	2.22E-28	UP
BCAN	1.365664693	1.838624516	128.2809772	9.74E-30	2.23E-28	UP
SLC29A3	0.705182542	3.635324877	128.2066563	1.01E-29	2.32E-28	UP
ARHGEF15	-0.849962461	5.576165059	128.1231425	1.05E-29	2.41E-28	DOWN
SLC28A3	1.512163489	-1.065647473	127.9306791	1.16E-29	2.65E-28	UP
CNTN6	2.414379256	1.161078436	127.927507	1.16E-29	2.66E-28	UP
TIE1	-0.842456072	6.530966326	127.9001114	1.18E-29	2.69E-28	DOWN
AGTR1	-1.571288946	4.034283661	127.6570855	1.33E-29	3.04E-28	DOWN
SNED1	-0.759437414	4.811690629	127.6058027	1.37E-29	3.11E-28	DOWN
SLAMF8	1.096748148	4.564369715	127.4422297	1.49E-29	3.37E-28	UP
ADAMTSL1	1.66090838	3.515673456	127.4298758	1.50E-29	3.39E-28	UP
C1orf122	0.681946132	4.471926445	127.4166669	1.51E-29	3.41E-28	UP
SHCBP1	0.900795794	2.353490986	127.3383887	1.57E-29	3.54E-28	UP
ANKFN1	2.6045982	-1.40764519	127.3034019	1.59E-29	3.60E-28	UP
PKIB	1.08397068	2.529269981	127.2803885	1.61E-29	3.64E-28	UP
NOVA2	-0.82816555	4.239061288	127.252271	1.64E-29	3.68E-28	DOWN
TESMIN	0.914888036	2.122884807	127.2144708	1.67E-29	3.75E-28	UP
H2AFY	0.353196078	7.110099878	127.1770479	1.70E-29	3.82E-28	UP
GJA4	-0.922270264	6.164237438	127.1662944	1.71E-29	3.83E-28	DOWN
BUB1B	0.903349451	2.213947761	127.1257344	1.74E-29	3.91E-28	UP
PRLR	1.565160967	4.393848945	127.0845341	1.78E-29	3.98E-28	UP
GJB5	1.729028992	-0.852988062	127.0766877	1.79E-29	4.00E-28	UP
SDSL	0.718451866	4.128887503	127.0429878	1.82E-29	4.06E-28	UP
ABHD17C	0.743599545	3.203217573	127.0076339	1.85E-29	4.13E-28	UP
CDH20	1.575113337	-1.415693197	126.9553301	1.90E-29	4.23E-28	UP
PLXNA2	-0.69813099	6.32894586	126.6982219	2.16E-29	4.81E-28	DOWN
MIXL1	1.737118936	-1.763135981	126.6504067	2.22E-29	4.92E-28	UP
FRMD3	-0.920684232	5.805082428	126.6217371	2.25E-29	4.99E-28	DOWN
CD34	-0.843120938	8.153976491	126.568764	2.31E-29	5.12E-28	DOWN
LITAF	0.693380188	7.826712435	126.5206955	2.37E-29	5.23E-28	UP
SRPX2	1.708217532	3.228315533	126.5138882	2.37E-29	5.25E-28	UP
ACTR3C	0.845989817	2.757963451	126.4340254	2.47E-29	5.46E-28	UP
PEAR1	-0.854532542	5.152139245	126.1760182	2.81E-29	6.20E-28	DOWN
ELOVL4	1.274928207	1.313162951	126.1599373	2.84E-29	6.25E-28	UP
NEFH	1.206555535	0.466353036	126.0222485	3.04E-29	6.69E-28	UP
MAGEA12	2.871427618	-1.615940534	125.9756562	3.11E-29	6.84E-28	UP
ENPP1	1.082171371	3.631212666	125.944208	3.16E-29	6.94E-28	UP
ATP6V0E2	0.864283294	5.037971162	125.9288651	3.19E-29	6.98E-28	UP
NCAPG	0.935014878	2.336150514	125.8927969	3.25E-29	7.10E-28	UP
NDUFA9	0.628005876	5.59781487	125.7553372	3.48E-29	7.60E-28	UP
TNS2	-0.593994244	7.651966829	125.5732438	3.81E-29	8.32E-28	DOWN
CACNG6	2.826311464	-2.23624885	125.4784662	4.00E-29	8.72E-28	UP
BIK	1.425140017	-0.327969825	125.4122748	4.13E-29	9.01E-28	UP
BCO2	1.29706377	1.408253774	125.1833914	4.64E-29	1.01E-27	UP
FAM92B	2.121894837	-2.123182908	125.1709591	4.67E-29	1.01E-27	UP
TCF7	0.955875582	3.576955714	125.1569239	4.70E-29	1.02E-27	UP
ADCK1	0.668275339	2.702380907	125.1408743	4.74E-29	1.03E-27	UP
HACD1	1.142658988	1.006581865	125.1257718	4.78E-29	1.03E-27	UP
ERRFI1	-1.121192285	8.086501524	125.1250781	4.78E-29	1.03E-27	DOWN
FTL	0.738368391	11.84019446	125.0795926	4.89E-29	1.06E-27	UP
ROS1	3.579049027	-0.492330902	125.0678873	4.92E-29	1.06E-27	UP
GPR84	1.185304573	0.557105182	124.9186191	5.30E-29	1.14E-27	UP
TP73	1.248143998	0.889787712	124.8429656	5.51E-29	1.19E-27	UP
CYP1B1	1.498723833	6.169227602	124.7344183	5.82E-29	1.25E-27	UP
ST3GAL4	1.046648141	5.063075527	124.7255685	5.84E-29	1.25E-27	UP
UBE2S	0.818976613	3.033985728	124.7226009	5.85E-29	1.25E-27	UP
CRABP1	4.856469612	2.225553694	124.658975	6.04E-29	1.29E-27	UP
KCNQ4	1.277510836	0.753713849	124.5572373	6.36E-29	1.36E-27	UP
RASIP1	-0.837590418	5.151069437	124.5075596	6.52E-29	1.39E-27	DOWN
CHST4	1.901706616	-2.62796817	124.4345753	6.77E-29	1.44E-27	UP
LEF1	1.330597771	4.154320614	124.3300682	7.13E-29	1.52E-27	UP
SHROOM4	-0.7138519	5.6186597	124.2889419	7.28E-29	1.55E-27	DOWN
CSPG5	1.17529537	-0.606507604	124.2319594	7.49E-29	1.59E-27	UP
HMBS	0.670329175	3.909169523	124.1889134	7.66E-29	1.63E-27	UP
RUNDC3A	1.536473516	1.36627022	124.1653504	7.75E-29	1.64E-27	UP
LIPM	1.705783852	-1.22563839	124.1375582	7.86E-29	1.67E-27	UP
TROAP	1.131793273	1.918867897	124.002164	8.42E-29	1.78E-27	UP
FOLR3	2.307093212	-0.617968088	123.97639	8.53E-29	1.80E-27	UP
STMN2	3.002820266	0.806782194	123.9692535	8.56E-29	1.81E-27	UP
NCAPH	0.857527187	1.846480068	123.9386867	8.69E-29	1.83E-27	UP
GTSF1	1.385580904	-0.433287885	123.8960859	8.88E-29	1.87E-27	UP
ERN2	2.211692959	-2.156016424	123.8835571	8.93E-29	1.88E-27	UP
PLA2G3	3.591409048	-3.148998007	123.7829861	9.40E-29	1.97E-27	UP
TRAIP	0.655624269	1.077847059	123.7620672	9.50E-29	1.99E-27	UP
CENPE	0.943729909	2.132734056	123.7620039	9.50E-29	1.99E-27	UP
PFN2	1.099360868	6.546909043	123.7406385	9.60E-29	2.01E-27	UP
TNFRSF17	1.817401062	-0.203987917	123.6169554	1.02E-28	2.14E-27	UP
KLF2	-0.911567018	5.416899022	123.5734507	1.04E-28	2.18E-27	DOWN
RYR2	1.733820645	2.19546378	123.541931	1.06E-28	2.21E-27	UP
COX6C	0.804808066	6.756874093	123.5133975	1.08E-28	2.24E-27	UP
ADGRB1	1.923136626	2.331944264	123.5100749	1.08E-28	2.24E-27	UP
TMC5	2.097109223	1.042074212	123.4936774	1.09E-28	2.26E-27	UP
SLC25A35	0.690113421	2.328203614	123.1756047	1.28E-28	2.65E-27	UP
EFNB2	-0.830631895	6.896611857	123.1034612	1.32E-28	2.75E-27	DOWN
FAM3B	1.95485774	0.727775574	123.0749107	1.34E-28	2.78E-27	UP
MMEL1	1.37915064	-0.981621532	123.0088922	1.39E-28	2.87E-27	UP
PPIC	0.666802347	5.249153486	122.9981845	1.40E-28	2.89E-27	UP
PRR15	1.459400087	1.047912843	122.9670457	1.42E-28	2.93E-27	UP
CLEC14A	-0.903696762	6.620491329	122.9396984	1.44E-28	2.96E-27	DOWN
DLL4	-0.931916257	6.770546553	122.9392623	1.44E-28	2.96E-27	DOWN
GFOD1	-0.842893942	4.432088665	122.9260049	1.45E-28	2.98E-27	DOWN
FAM110D	-0.940552356	2.43365242	122.8003881	1.54E-28	3.17E-27	DOWN
PSMA5	0.394018081	6.058679331	122.767828	1.57E-28	3.22E-27	UP
DDIAS	0.839011095	0.59068355	122.6016286	1.70E-28	3.50E-27	UP
MARS	0.424554795	6.101868498	122.581376	1.72E-28	3.53E-27	UP
MCTS1	0.458842705	4.758359825	122.5317283	1.77E-28	3.61E-27	UP
FRMPD3	1.336283674	-0.825032437	122.4956094	1.80E-28	3.67E-27	UP
KCND2	1.909030775	-0.09046765	122.4623367	1.83E-28	3.73E-27	UP
CLMP	2.014255935	2.938405059	122.4041746	1.88E-28	3.84E-27	UP
ANLN	1.109978573	3.803516161	122.3783105	1.91E-28	3.88E-27	UP
SLC22A1	1.38988819	-0.159820464	122.3195289	1.97E-28	4.00E-27	UP
NDUFS8	0.830738887	6.051658975	122.2825601	2.00E-28	4.07E-27	UP
C1S	1.282643821	8.802016261	122.1625038	2.13E-28	4.32E-27	UP
CKAP4	0.627244403	6.530389467	122.1150909	2.18E-28	4.42E-27	UP
CA10	3.365598585	-0.532038195	121.9658654	2.35E-28	4.76E-27	UP
KCNE3	-0.824225581	6.661160873	121.9419669	2.38E-28	4.81E-27	DOWN
SLC8A2	1.89762887	-1.692281639	121.9320701	2.39E-28	4.83E-27	UP
SERPIND1	3.007100659	2.23673563	121.9041136	2.42E-28	4.89E-27	UP
ATP6V1H	0.594186115	5.768019798	121.8052322	2.55E-28	5.13E-27	UP
FAM222A	1.157717759	1.749885264	121.7629516	2.60E-28	5.24E-27	UP
TMPRSS7	3.080181439	-3.01493875	121.6694947	2.73E-28	5.48E-27	UP
CDC25C	1.05764502	0.660273793	121.5187387	2.94E-28	5.91E-27	UP
IGSF23	2.008444541	-0.448852369	121.5061158	2.96E-28	5.94E-27	UP
OPRD1	1.103916332	-0.327323136	121.3764827	3.16E-28	6.34E-27	UP
PTK2B	0.545184521	5.299062813	121.3226296	3.25E-28	6.50E-27	UP
OGDHL	1.543733757	6.763944988	121.1891857	3.47E-28	6.95E-27	UP
PLEKHG1	-0.730348771	5.37484962	121.1584924	3.53E-28	7.05E-27	DOWN
UGT2B4	4.054298402	0.850931126	121.1042432	3.63E-28	7.23E-27	UP
ASPHD2	1.023962393	2.504118571	121.0464467	3.73E-28	7.44E-27	UP
GSDME	0.786644436	4.842264672	121.041282	3.74E-28	7.45E-27	UP
FOXD1	1.27874878	1.278568853	121.0024495	3.82E-28	7.59E-27	UP
HYAL2	-0.648249493	6.757025437	120.9737914	3.87E-28	7.69E-27	DOWN
DTNB	0.480071373	3.595003423	120.8546734	4.11E-28	8.16E-27	UP
ADAMDEC1	1.652607646	2.844803108	120.8076742	4.21E-28	8.35E-27	UP
INF2	-0.655733811	7.487113597	120.6780417	4.49E-28	8.90E-27	DOWN
TBC1D2	0.861148492	4.534426076	120.6507967	4.56E-28	9.01E-27	UP
CPNE4	2.04258415	-1.32180417	120.6411744	4.58E-28	9.05E-27	UP
IRF4	1.322091391	2.292485617	120.5818407	4.72E-28	9.31E-27	UP
SLC8A3	2.012322127	-0.128410564	120.4228535	5.11E-28	1.01E-26	UP
POLQ	0.95285901	1.127593354	120.3736294	5.24E-28	1.03E-26	UP
KIF18B	1.099943331	1.852266912	120.3604136	5.28E-28	1.04E-26	UP
HIGD1A	1.033705479	5.464582104	120.3275198	5.36E-28	1.05E-26	UP
LRRC3	1.204055479	2.031606753	120.3068761	5.42E-28	1.06E-26	UP
RRM2	1.009283017	3.995969582	120.2232242	5.65E-28	1.11E-26	UP
NCAM2	1.711981837	-0.601768071	120.1993864	5.72E-28	1.12E-26	UP
EXOSC7	0.748855013	4.341583906	119.9227821	6.58E-28	1.29E-26	UP
CES5A	2.952284585	-2.14724208	119.7770894	7.08E-28	1.38E-26	UP
RHOQ	0.504622427	6.206620741	119.7165347	7.30E-28	1.42E-26	UP
UQCR10	0.70163178	6.128385176	119.689922	7.40E-28	1.44E-26	UP
SAA2-SAA4	4.216856577	2.141188648	119.6576112	7.52E-28	1.46E-26	UP
LTK	1.411523504	0.296965349	119.5917954	7.77E-28	1.51E-26	UP
HM13	0.491097194	7.51168495	119.5845952	7.80E-28	1.52E-26	UP
ASGR2	1.322742138	1.269464543	119.4982053	8.15E-28	1.58E-26	UP
DRP2	1.602050322	-1.599457502	119.4718216	8.26E-28	1.60E-26	UP
TTL	0.43920424	5.037967414	119.3163115	8.93E-28	1.73E-26	UP
MPV17L2	0.688165794	3.265647834	119.3014729	9.00E-28	1.74E-26	UP
GALNT15	-1.19798516	5.24884605	119.2782522	9.10E-28	1.76E-26	DOWN
KCNIP3	1.443304301	3.941034441	119.2533566	9.22E-28	1.78E-26	UP
APEH	0.593629685	6.225982008	119.2519091	9.22E-28	1.78E-26	UP
UQCR11	0.795743527	6.161259079	119.1665026	9.63E-28	1.85E-26	UP
C4orf51	1.815506723	-2.38523212	119.1648821	9.64E-28	1.85E-26	UP
UST	1.428223039	2.766450948	119.1122632	9.90E-28	1.90E-26	UP
TMEM70	0.652852473	4.701842435	119.0743337	1.01E-27	1.94E-26	UP
DRAXIN	1.417492806	-0.456668793	118.9213108	1.09E-27	2.09E-26	UP
CLSTN2	1.704173287	3.879972547	118.7148851	1.21E-27	2.32E-26	UP
GRB14	1.348903456	3.81509381	118.5550856	1.31E-27	2.51E-26	UP
UPK1A	2.158453885	-1.748046273	118.5232852	1.33E-27	2.55E-26	UP
GPSM2	0.751345005	3.365218837	118.3719406	1.44E-27	2.75E-26	UP
STARD8	-0.65952043	5.66422017	118.2295148	1.54E-27	2.95E-26	DOWN
RCAN1	-1.046191997	7.327797448	118.1880711	1.58E-27	3.01E-26	DOWN
PSMD14	0.445237413	5.703113858	118.164538	1.60E-27	3.04E-26	UP
CYYR1	-0.82269362	6.014285804	118.160063	1.60E-27	3.04E-26	DOWN
ST8SIA2	2.782953122	-1.123874407	118.1062343	1.64E-27	3.12E-26	UP
TAS1R3	1.254010977	-0.220293125	118.0524409	1.69E-27	3.20E-26	UP
LIPH	1.871202078	1.865329611	118.0115928	1.72E-27	3.27E-26	UP
SGO1	0.896482579	0.205961102	117.9738252	1.76E-27	3.33E-26	UP
GJD2	4.3890521	-1.876789425	117.967499	1.76E-27	3.33E-26	UP
FRRS1L	2.305603314	-2.37817058	117.9474135	1.78E-27	3.36E-26	UP
AC129492.1	-0.809593887	7.374877988	117.9402014	1.79E-27	3.37E-26	DOWN
RAPGEF4	-0.834502329	4.782220821	117.8541852	1.87E-27	3.52E-26	DOWN
ISL2	1.849239433	-2.574899565	117.7979742	1.92E-27	3.62E-26	UP
EDN3	2.76279789	-1.742691745	117.7913932	1.93E-27	3.62E-26	UP
NRK	2.191632473	1.10663082	117.3093704	2.46E-27	4.62E-26	UP
MTTP	2.344850438	2.105688813	117.2416712	2.54E-27	4.77E-26	UP
COPG2	0.512563688	4.864354302	117.1540531	2.66E-27	4.98E-26	UP
GAS2	1.45396864	2.056887919	116.9388751	2.96E-27	5.55E-26	UP
CCDC85A	-1.099111332	1.786269187	116.7544428	3.25E-27	6.08E-26	DOWN
SRF	-0.576311242	6.074096609	116.6058174	3.50E-27	6.55E-26	DOWN
MUC16	2.145502392	0.912487993	116.5565683	3.59E-27	6.71E-26	UP
TUBB2B	1.367431143	1.438931266	116.4895222	3.71E-27	6.93E-26	UP
KLK10	2.353814214	-0.704581938	116.4690581	3.75E-27	6.99E-26	UP
NDUFAF5	0.646927	3.597431175	116.4508261	3.79E-27	7.05E-26	UP
TMEM30B	1.69221099	3.459742652	116.4416784	3.80E-27	7.08E-26	UP
ANGPTL7	2.465536225	-1.059884452	116.38682	3.91E-27	7.27E-26	UP
KIF14	1.00119746	1.314817791	116.3531459	3.98E-27	7.38E-26	UP
SSC4D	1.052961388	1.03350965	116.3381629	4.01E-27	7.43E-26	UP
LGALSL	-0.557525057	5.142301198	116.3290745	4.03E-27	7.46E-26	DOWN
SLC10A6	-1.086982052	0.557579544	116.3116694	4.06E-27	7.52E-26	DOWN
USHBP1	-0.895236806	3.580267162	116.2698063	4.15E-27	7.66E-26	DOWN
MYADM	-0.80686397	7.8574635	116.2692902	4.15E-27	7.66E-26	DOWN
FAM78B	0.984797602	2.264910651	116.2378285	4.22E-27	7.78E-26	UP
HCAR2	1.763897133	0.321464247	116.1785084	4.34E-27	8.01E-26	UP
GRIK3	-1.275675355	5.104575734	116.1138249	4.49E-27	8.26E-26	DOWN
TFPI2	1.752158691	6.183093096	116.0872409	4.55E-27	8.36E-26	UP
MYLIP	-0.539948546	5.860243754	116.0016528	4.75E-27	8.72E-26	DOWN
ST6GALNAC3	-0.860890726	3.664266526	115.9681425	4.83E-27	8.86E-26	DOWN
DUSP6	-0.645885556	6.800976424	115.9594977	4.85E-27	8.89E-26	DOWN
NIPSNAP2	0.757856148	6.152344436	115.9280266	4.93E-27	9.03E-26	UP
CDH13	-0.886980585	6.834899989	115.8571993	5.11E-27	9.35E-26	DOWN
SOX7	-0.916747088	3.518017809	115.8081617	5.24E-27	9.57E-26	DOWN
ISM2	2.150415402	0.156180484	115.7825771	5.30E-27	9.68E-26	UP
MB	1.474126953	-0.596772881	115.6895372	5.56E-27	1.01E-25	UP
COL2A1	1.968380322	-2.144681185	115.4074539	6.41E-27	1.17E-25	UP
UROS	0.525802893	5.309040707	115.2845669	6.82E-27	1.24E-25	UP
FANCD2	0.606052611	2.665897526	115.2374087	6.98E-27	1.27E-25	UP
MYCT1	-0.830436891	5.122609032	115.1802039	7.19E-27	1.31E-25	DOWN
WSCD2	1.849049653	0.148322319	115.126851	7.38E-27	1.34E-25	UP
B3GNT8	1.10057677	1.596134093	115.0849939	7.54E-27	1.37E-25	UP
KLK2	3.301926983	-2.402775156	115.0509559	7.67E-27	1.39E-25	UP
ABCB8	0.539567152	4.949564784	114.9670342	8.00E-27	1.45E-25	UP
PLAAT4	0.937365977	6.917894334	114.849622	8.49E-27	1.53E-25	UP
PECAM1	-0.737989018	9.598998099	114.805954	8.68E-27	1.57E-25	DOWN
TPD52L1	1.100822226	4.200317316	114.7640333	8.86E-27	1.60E-25	UP
FGD5	-0.845436129	6.439879316	114.4216212	1.05E-26	1.90E-25	DOWN
TNFSF13B	0.963025496	4.263483742	114.2739555	1.13E-26	2.04E-25	UP
SLC26A4	1.307226214	1.1219984	114.2549585	1.15E-26	2.06E-25	UP
SMKR1	1.345818106	-0.260324949	114.2201094	1.17E-26	2.10E-25	UP
ORC5	0.509044898	3.943889816	114.1498723	1.21E-26	2.17E-25	UP
TACC3	0.653758512	4.385612428	114.0427192	1.28E-26	2.29E-25	UP
HAP1	1.680134028	-0.761542063	114.0351243	1.28E-26	2.29E-25	UP
TALDO1	0.524945265	6.916851061	113.9855715	1.31E-26	2.35E-25	UP
MB21D2	-0.638158815	3.849743147	113.8536944	1.40E-26	2.51E-25	DOWN
OR1L8	1.729655262	-2.022876472	113.7468242	1.48E-26	2.64E-25	UP
LYPD1	1.462105917	1.022973779	113.7169511	1.50E-26	2.68E-25	UP
GFPT2	1.557639724	4.035613097	113.7157956	1.50E-26	2.68E-25	UP
SNORC	1.1870517	1.559161916	113.7024203	1.51E-26	2.70E-25	UP
CRLS1	0.530561814	5.916463573	113.6565408	1.55E-26	2.76E-25	UP
MUC20	1.808751005	5.701587703	113.5319446	1.65E-26	2.93E-25	UP
AMER3	3.38266296	-2.524621656	113.5117809	1.67E-26	2.96E-25	UP
ITGAE	0.544402753	3.580645068	113.478962	1.69E-26	3.00E-25	UP
MELK	0.919149066	2.174528062	113.4783916	1.70E-26	3.00E-25	UP
TMEM8A	0.561902258	6.14850284	113.4366611	1.73E-26	3.06E-25	UP
ATP6V0E1	0.540754868	7.750029272	113.4133741	1.75E-26	3.10E-25	UP
AICDA	1.669288616	0.411089997	113.3142597	1.84E-26	3.25E-25	UP
CILP	1.776397133	1.524437406	113.2431787	1.91E-26	3.37E-25	UP
CEP41	0.431804322	3.478438343	113.232476	1.92E-26	3.38E-25	UP
DBI	0.521164684	6.664653148	113.2276301	1.92E-26	3.39E-25	UP
CCDC151	1.343070144	1.537559878	113.2017211	1.95E-26	3.43E-25	UP
ARID4A	-0.479004875	5.093602823	113.1753071	1.98E-26	3.47E-25	DOWN
RAB22A	0.339356607	5.905753468	113.1722117	1.98E-26	3.47E-25	UP
PARVB	0.781764547	5.638270359	113.1578245	1.99E-26	3.50E-25	UP
CPOX	0.491213495	4.290434814	113.0900427	2.06E-26	3.61E-25	UP
APOC4-APOC2	1.374627906	-1.867367712	113.0374012	2.12E-26	3.71E-25	UP
ASGR1	1.194276987	1.257322955	112.9436214	2.22E-26	3.88E-25	UP
NME1	0.727170505	5.134564294	112.904204	2.26E-26	3.96E-25	UP
SPIB	1.367101043	0.418520217	112.7722911	2.42E-26	4.22E-25	UP
KDR	-0.972525937	8.17664505	112.7067457	2.50E-26	4.36E-25	DOWN
F2	2.746158587	3.125515995	112.6258363	2.61E-26	4.54E-25	UP
CDC25B	0.716310866	5.664908844	112.5330913	2.73E-26	4.75E-25	UP
STX18	0.427730002	4.862503259	112.5207662	2.75E-26	4.78E-25	UP
SHISA2	1.64912014	1.296383937	112.4152914	2.90E-26	5.03E-25	UP
COX18	0.43525872	4.310226985	112.3875918	2.94E-26	5.10E-25	UP
NAXE	0.647248567	6.222297599	112.3872923	2.94E-26	5.10E-25	UP
CHRNA3	1.474235978	-2.551540302	112.377633	2.95E-26	5.12E-25	UP
SMIM22	2.326287544	1.078872961	112.2746597	3.11E-26	5.38E-25	UP
EPDR1	0.747574532	5.881475613	112.0607755	3.47E-26	5.99E-25	UP
IGFLR1	0.90208838	1.501297659	112.0143816	3.55E-26	6.13E-25	UP
ITGA2B	1.574745092	1.375343996	112.006896	3.56E-26	6.14E-25	UP
RAD51AP1	0.706879724	2.092491302	112.0017336	3.57E-26	6.15E-25	UP
KNG1	3.288023347	4.058674543	111.8356445	3.88E-26	6.68E-25	UP
SLC6A11	1.810973236	-2.86731838	111.8070721	3.94E-26	6.77E-25	UP
DUSP26	1.618818634	-0.817544375	111.7491073	4.06E-26	6.97E-25	UP
IL1A	1.472010787	-2.031529135	111.7133902	4.13E-26	7.09E-25	UP
STRA6	1.650697339	0.433904014	111.6757702	4.21E-26	7.22E-25	UP
ECT2	0.694049326	4.122224926	111.6397893	4.29E-26	7.34E-25	UP
QSOX1	0.854108297	7.933436419	111.6129119	4.34E-26	7.44E-25	UP
GRM4	1.857688298	-1.286169137	111.5953192	4.38E-26	7.50E-25	UP
REG3G	3.583075137	1.467124482	111.5664057	4.45E-26	7.60E-25	UP
SERPINB5	2.88021596	-1.93288844	111.5646879	4.45E-26	7.60E-25	UP
CLCN7	0.540134627	6.125292078	111.5442906	4.50E-26	7.67E-25	UP
ZFP57	2.120514166	0.060195597	111.5295683	4.53E-26	7.72E-25	UP
ALOXE3	1.654929592	-2.262569459	111.4185853	4.79E-26	8.15E-25	UP
DUSP13	2.374627065	-3.361654493	111.3897237	4.86E-26	8.27E-25	UP
PIK3R3	-0.697458371	6.388441626	111.3649279	4.92E-26	8.36E-25	DOWN
UTS2R	2.664614896	-3.606299002	111.202026	5.34E-26	9.07E-25	UP
PRADC1	0.710592431	3.977146544	111.2007525	5.35E-26	9.07E-25	UP
GUCY2D	1.539095696	-0.559559355	111.1479032	5.49E-26	9.30E-25	UP
CHRNA9	2.711565408	-3.21616187	111.1341913	5.53E-26	9.36E-25	UP
CR2	2.244403413	0.024075627	111.0852821	5.67E-26	9.58E-25	UP
PPP1R15B	-0.577235598	6.726890381	111.0641587	5.73E-26	9.68E-25	DOWN
CLEC16A	0.454660253	5.080854398	111.0553274	5.75E-26	9.71E-25	UP
GAL	2.444923969	-2.301870925	110.9457686	6.08E-26	1.03E-24	UP
PRSS21	1.687862221	-1.60994111	110.8258999	6.46E-26	1.09E-24	UP
PDK4	-1.440492735	9.703721217	110.7686113	6.65E-26	1.12E-24	DOWN
UNC13A	1.398923394	0.962392316	110.7218936	6.81E-26	1.14E-24	UP
ISCU	0.558117778	6.954422405	110.668724	6.99E-26	1.17E-24	UP
SRRM3	1.484068217	2.082037711	110.5896535	7.28E-26	1.22E-24	UP
PKIA	1.656654688	3.563256448	110.5213699	7.53E-26	1.26E-24	UP
BOC	-0.726494765	4.364054465	110.4474168	7.82E-26	1.31E-24	DOWN
SLC50A1	0.493090061	5.228759486	110.3983619	8.02E-26	1.34E-24	UP
KIF15	0.86727056	1.239130754	110.3384778	8.26E-26	1.38E-24	UP
PLPP3	-0.715851871	8.449937068	110.3215218	8.33E-26	1.39E-24	DOWN
ANGPTL1	1.619937448	2.223054058	110.2635247	8.58E-26	1.43E-24	UP
FCRLA	1.447798079	-0.173986379	110.2355816	8.70E-26	1.45E-24	UP
LRRC39	1.293223238	0.952587117	110.2313372	8.72E-26	1.45E-24	UP
ANO5	1.885607148	2.34332564	110.2164555	8.79E-26	1.46E-24	UP
CEBPA	0.9300381	3.640347323	110.2143233	8.79E-26	1.46E-24	UP
LBP	3.018876033	6.14868934	110.0957893	9.34E-26	1.55E-24	UP
FBF1	0.871954606	1.902630168	110.0673345	9.47E-26	1.57E-24	UP
KLHDC7B	1.371459926	1.884338143	109.9702096	9.95E-26	1.65E-24	UP
PODXL	-0.828807541	8.489883357	109.9250062	1.02E-25	1.69E-24	DOWN
G6PD	0.566997179	5.415346727	109.8721303	1.05E-25	1.73E-24	UP
MBL2	3.805951216	-1.356891528	109.8645074	1.05E-25	1.73E-24	UP
C17orf107	-0.863848693	3.141991663	109.8599681	1.05E-25	1.74E-24	DOWN
FCGR1A	0.973341826	3.347096619	109.7481398	1.11E-25	1.84E-24	UP
SPAAR	-0.816513442	2.892471782	109.7235865	1.13E-25	1.86E-24	DOWN
ADSSL1	-1.198322961	6.484316586	109.6467138	1.17E-25	1.93E-24	DOWN
PTGER1	2.167947654	-1.058317891	109.6256821	1.18E-25	1.95E-24	UP
KLF4	-0.873550337	5.273566012	109.6211129	1.19E-25	1.95E-24	DOWN
TSPAN17	0.463927308	5.558454773	109.6022057	1.20E-25	1.97E-24	UP
PGP	0.654115078	3.68898094	109.5726691	1.22E-25	2.00E-24	UP
ANAPC5	0.307795201	6.837125153	109.5100986	1.25E-25	2.06E-24	UP
ADAM8	1.016098846	3.765328434	109.504704	1.26E-25	2.06E-24	UP
FAM57B	2.180656996	0.415015034	109.4475444	1.29E-25	2.12E-24	UP
STIL	0.61330255	2.281044012	109.4449009	1.30E-25	2.12E-24	UP
ATP6V1A	0.883244562	7.501375254	109.3153068	1.38E-25	2.26E-24	UP
CIAO2A	0.516127634	5.433147781	109.2856103	1.41E-25	2.29E-24	UP
LRRN2	1.635716681	3.002348125	109.2111332	1.46E-25	2.38E-24	UP
EMP1	-0.882729639	7.383209479	109.2037859	1.46E-25	2.39E-24	DOWN
CSTA	0.867414595	2.134451429	109.2004675	1.47E-25	2.39E-24	UP
DRAM2	0.377836272	5.799577329	109.1272122	1.52E-25	2.47E-24	UP
CENPN	0.60875791	2.501465607	109.0830234	1.56E-25	2.53E-24	UP
COPZ1	0.364847832	7.528943454	109.0830176	1.56E-25	2.53E-24	UP
KIF4A	0.859290644	2.616908305	109.078618	1.56E-25	2.53E-24	UP
KIF26A	-1.135711019	3.898390208	108.8404285	1.76E-25	2.85E-24	DOWN
FAM9C	-1.112843303	-2.097290468	108.7450377	1.85E-25	2.99E-24	DOWN
LRRC52	4.955014901	-2.242182135	108.6255059	1.96E-25	3.17E-24	UP
GSN	-0.640795757	9.449961436	108.6128622	1.97E-25	3.19E-24	DOWN
FBXO40	2.070853043	-2.423127538	108.5614789	2.02E-25	3.27E-24	UP
PIK3IP1	0.716734419	6.141994158	108.4895147	2.10E-25	3.39E-24	UP
CDKN3	0.906758715	1.646615326	108.4201461	2.17E-25	3.50E-24	UP
FLNC	1.606190408	4.796830369	108.4069327	2.19E-25	3.52E-24	UP
INA	1.713511797	-2.16737467	108.3597724	2.24E-25	3.61E-24	UP
ALOX5AP	0.848203273	4.051927053	108.214068	2.41E-25	3.88E-24	UP
SEC13	0.437790065	6.080358496	108.0840838	2.58E-25	4.14E-24	UP
MACROD2	1.428688105	3.553868654	108.0489625	2.62E-25	4.21E-24	UP
ATP5MC1	0.722306293	5.851836701	108.0440027	2.63E-25	4.21E-24	UP
PCDH12	-0.82898976	6.454433287	108.0260854	2.65E-25	4.25E-24	DOWN
EMCN	-0.986993441	6.373451455	107.9858152	2.71E-25	4.33E-24	DOWN
SHE	-0.752290335	4.810800934	107.8323956	2.92E-25	4.68E-24	DOWN
ACP2	0.390890075	5.835496747	107.8116594	2.96E-25	4.72E-24	UP
CHGB	1.93247759	1.561811163	107.8048671	2.97E-25	4.73E-24	UP
AKR1C4	1.940381582	-0.166788477	107.7867576	2.99E-25	4.77E-24	UP
LILRB4	0.935393282	4.793173711	107.7766563	3.01E-25	4.79E-24	UP
LCN1	2.611039679	-1.442804096	107.6575668	3.19E-25	5.08E-24	UP
TRAF7	0.425558357	5.84397824	107.6082007	3.28E-25	5.21E-24	UP
PARN	0.306951177	5.722172588	107.3896166	3.66E-25	5.81E-24	UP
UCP2	0.77031148	6.677342177	107.3677365	3.70E-25	5.87E-24	UP
CASP6	0.397614465	3.899164792	107.2985817	3.83E-25	6.07E-24	UP
FRMD8	-0.425296547	5.787090836	107.2406343	3.94E-25	6.25E-24	DOWN
BLM	0.686499131	1.574476513	107.0657661	4.31E-25	6.82E-24	UP
PHKA1	0.979166992	4.409159518	106.9864518	4.48E-25	7.09E-24	UP
CHD5	2.244941865	0.305026366	106.9676519	4.52E-25	7.15E-24	UP
ERVFRD-1	1.483892401	-0.858791863	106.9505829	4.56E-25	7.21E-24	UP
TRPC4AP	0.273981945	6.633813841	106.8858393	4.72E-25	7.44E-24	NOT
PLAAT5	1.643165991	0.699528007	106.8662657	4.76E-25	7.51E-24	UP
CHIA	2.28846225	-2.6221661	106.8223447	4.87E-25	7.67E-24	UP
ABCB9	0.754172865	2.662048315	106.7862601	4.96E-25	7.80E-24	UP
NDUFB9	0.712483032	6.913496429	106.7139883	5.14E-25	8.08E-24	UP
IRF2BP2	-0.3659202	7.636012449	106.6939577	5.20E-25	8.16E-24	DOWN
AATK	-0.747476291	2.674998641	106.6547081	5.30E-25	8.31E-24	DOWN
ACTBL2	2.513634106	-2.130948017	106.467344	5.82E-25	9.13E-24	UP
MSC	1.136056157	5.571416032	106.392306	6.05E-25	9.47E-24	UP
COX7A1	1.381466578	4.937006959	106.3339024	6.23E-25	9.75E-24	UP
ISM1	1.223278303	1.679775107	106.321871	6.27E-25	9.80E-24	UP
LOXL1	1.164402008	3.984845739	106.2971877	6.35E-25	9.91E-24	UP
FSD2	1.469256238	-1.446148471	106.2231929	6.59E-25	1.03E-23	UP
TIMMDC1	0.394660228	5.71391776	106.173244	6.76E-25	1.05E-23	UP
ADRA2B	-0.994950342	2.905746102	106.1479024	6.84E-25	1.07E-23	DOWN
PNKD	0.568009574	6.089908187	106.1429737	6.86E-25	1.07E-23	UP
CRH	4.18327719	-2.506064746	106.1048266	6.99E-25	1.09E-23	UP
PPM1F	-0.512936468	6.32668795	106.0630559	7.14E-25	1.11E-23	DOWN
KRT79	2.98959864	-2.907331215	105.8962952	7.77E-25	1.21E-23	UP
LATS2	-0.445880699	5.762465465	105.8261831	8.05E-25	1.25E-23	DOWN
GRIN2D	1.030187657	1.170182985	105.8106414	8.11E-25	1.26E-23	UP
GPR68	0.861696019	1.907923143	105.7395558	8.41E-25	1.30E-23	UP
TMEM150C	-0.810246162	5.464061623	105.7339001	8.43E-25	1.30E-23	DOWN
FAM49B	0.47497566	5.807793958	105.6662875	8.73E-25	1.35E-23	UP
FXYD4	3.487035055	1.63791816	105.5221057	9.38E-25	1.45E-23	UP
IQGAP3	0.924785434	3.443796341	105.2914342	1.05E-24	1.63E-23	UP
KCNJ6	1.964831788	-1.778199273	105.2844274	1.06E-24	1.63E-23	UP
FBN2	1.343970112	1.677369549	105.2646292	1.07E-24	1.65E-23	UP
S1PR2	0.66893592	2.781023881	105.2269908	1.09E-24	1.68E-23	UP
MKI67	0.909315686	4.715226923	105.2083746	1.10E-24	1.69E-23	UP
HASPIN	0.828737751	-0.161752531	105.1793847	1.12E-24	1.71E-23	UP
MOAP1	-0.466587388	5.836859826	105.1104395	1.16E-24	1.77E-23	DOWN
EML1	-0.513530072	5.303711791	105.0935153	1.17E-24	1.79E-23	DOWN
FHAD1	0.94417397	0.88422472	105.0764403	1.18E-24	1.80E-23	UP
NPC2	0.546610615	7.889529589	105.0521741	1.19E-24	1.82E-23	UP
NRXN2	-1.112561743	5.309340747	104.8957024	1.29E-24	1.97E-23	DOWN
ANO2	-0.808748647	1.877902878	104.8591177	1.31E-24	2.00E-23	DOWN
CLVS1	1.490562392	-1.412784269	104.8213625	1.34E-24	2.04E-23	UP
ZNF726	0.884792688	0.272277251	104.8121431	1.34E-24	2.05E-23	UP
SH2D3C	-0.68664924	5.783245127	104.7899908	1.36E-24	2.07E-23	DOWN
METRNL	0.828136138	4.880778091	104.7745155	1.37E-24	2.08E-23	UP
POP5	0.528677828	4.156473749	104.7701324	1.37E-24	2.09E-23	UP
ALDH1L2	1.042647619	3.025912613	104.6580244	1.45E-24	2.21E-23	UP
CST2	2.123942357	-1.195633691	104.6270212	1.47E-24	2.24E-23	UP
TPST2	0.828758384	5.355386563	104.5701934	1.52E-24	2.30E-23	UP
NAV3	1.291977264	1.5020941	104.5475829	1.53E-24	2.33E-23	UP
IQSEC3	-1.70778709	4.227660095	104.4894879	1.58E-24	2.40E-23	DOWN
SLC25A3	0.460903174	8.605693859	104.4780275	1.59E-24	2.41E-23	UP
FGF7	1.839295312	2.634756993	104.3161588	1.72E-24	2.61E-23	UP
AC092161.1	0.544263858	2.012392199	104.2363356	1.80E-24	2.71E-23	UP
JAG1	-0.590633659	8.040185162	104.1844978	1.84E-24	2.78E-23	DOWN
STK26	0.815165652	2.647970644	104.1617259	1.86E-24	2.81E-23	UP
OSBPL3	0.567468997	5.525215766	104.0971162	1.93E-24	2.90E-23	UP
ZIC2	2.716653138	-1.052873082	103.9849997	2.04E-24	3.07E-23	UP
TMEM104	0.431969435	4.351747111	103.9206026	2.11E-24	3.17E-23	UP
TM4SF20	2.069790948	-2.975593755	103.8069675	2.23E-24	3.35E-23	UP
NPW	1.505877325	-2.7438172	103.7143953	2.34E-24	3.51E-23	UP
TMED3	0.528681305	6.24971957	103.6923466	2.36E-24	3.55E-23	UP
BCL2A1	1.074395858	2.397008027	103.6600027	2.40E-24	3.60E-23	UP
TWF1	0.554792923	6.021440621	103.6448492	2.42E-24	3.63E-23	UP
CTSZ	0.610229869	8.575065847	103.62797	2.44E-24	3.66E-23	UP
PRX	-0.620628483	3.453648212	103.6148039	2.46E-24	3.68E-23	DOWN
MAP6D1	0.756489492	1.246247026	103.5122155	2.59E-24	3.87E-23	UP
TEK	-0.889240812	5.471342938	103.4910558	2.62E-24	3.91E-23	DOWN
MAT1A	2.508663362	2.334647068	103.4530557	2.67E-24	3.98E-23	UP
B4GALT7	0.595532111	5.372612563	103.4237877	2.71E-24	4.04E-23	UP
GATA4	3.382549607	-0.590007117	103.4218159	2.71E-24	4.04E-23	UP
C9orf16	0.807181942	4.721048992	103.3997045	2.74E-24	4.08E-23	UP
TXNDC17	0.578961647	5.086701323	103.3106111	2.87E-24	4.26E-23	UP
MMP13	3.45687436	0.620067753	103.2500304	2.95E-24	4.39E-23	UP
EPN2	-0.387685355	5.028441929	103.2164836	3.00E-24	4.46E-23	DOWN
SNTG1	3.229924542	-2.103463521	103.2164777	3.00E-24	4.46E-23	UP
LAGE3	0.672888402	3.281561255	103.1077807	3.17E-24	4.71E-23	UP
TENM3	1.622338973	3.048270399	103.1040441	3.18E-24	4.71E-23	UP
ATP6AP2	0.654205327	7.906797077	103.0988102	3.19E-24	4.72E-23	UP
AKR1D1	2.612007619	-0.921390501	102.9581694	3.42E-24	5.06E-23	UP
PCBD1	0.622426946	6.259883461	102.9472187	3.44E-24	5.09E-23	UP
KCNQ5	1.052917651	0.198732594	102.9419654	3.45E-24	5.10E-23	UP
SIX2	1.629523996	0.17122363	102.8513743	3.61E-24	5.33E-23	UP
DOK7	1.418301077	0.118421572	102.8437269	3.63E-24	5.35E-23	UP
SRD5A2	1.76503435	-1.825450746	102.7742911	3.76E-24	5.53E-23	UP
C5	1.008773539	2.898137678	102.7241957	3.85E-24	5.67E-23	UP
TNFAIP1	-0.337049028	6.77765924	102.7233738	3.85E-24	5.67E-23	DOWN
AKR1B15	3.236778634	-1.114222107	102.6829668	3.93E-24	5.78E-23	UP
RSPO4	1.829392464	0.136218035	102.6345576	4.03E-24	5.92E-23	UP
MDK	1.244631229	5.898507221	102.6259607	4.05E-24	5.94E-23	UP
ARL4D	1.258882073	3.177170923	102.5131931	4.29E-24	6.28E-23	UP
PTRHD1	0.532865131	3.79382306	102.5056089	4.30E-24	6.30E-23	UP
UQCC1	0.343208646	5.471587179	102.5024484	4.31E-24	6.30E-23	UP
CS	0.40507718	7.410941945	102.4884643	4.34E-24	6.34E-23	UP
SMIM29	0.610276742	4.191782599	102.4414347	4.44E-24	6.49E-23	UP
COQ10A	0.578577384	3.078878701	102.3403566	4.68E-24	6.83E-23	UP
ARHGAP32	-0.529538472	5.519860195	102.2161978	4.98E-24	7.26E-23	DOWN
ZNF280B	1.041889118	0.749818046	102.2158788	4.98E-24	7.26E-23	UP
ADCYAP1	1.865625345	1.5812043	102.1513225	5.14E-24	7.49E-23	UP
CCDC33	2.7268077	-3.588961782	102.0079974	5.53E-24	8.05E-23	UP
TBC1D31	0.440441752	2.624491432	101.9555431	5.68E-24	8.26E-23	UP
CDC20B	1.571004003	-0.858117079	101.9172338	5.79E-24	8.41E-23	UP
CXCL13	1.79049847	2.98318244	101.915352	5.79E-24	8.41E-23	UP
ZBED2	1.57491438	0.720318953	101.8907689	5.87E-24	8.51E-23	UP
LAMB2	-0.537711421	8.81062022	101.8880789	5.87E-24	8.51E-23	DOWN
C8A	5.010862552	0.174333816	101.7232662	6.38E-24	9.24E-23	UP
DIPK1A	0.578396554	3.486603285	101.6689309	6.56E-24	9.49E-23	UP
SC5D	0.894136521	5.3006262	101.6393514	6.66E-24	9.63E-23	UP
PGD	0.481196353	6.074865213	101.5685066	6.90E-24	9.97E-23	UP
CST5	3.362096657	-1.192623611	101.5524557	6.96E-24	1.00E-22	UP
RBFOX1	2.28476175	-2.075558811	101.5514843	6.96E-24	1.00E-22	UP
DUSP1	-0.790023052	10.15028733	101.5404138	7.00E-24	1.01E-22	DOWN
PI4K2A	0.418819603	4.917566834	101.4698502	7.26E-24	1.04E-22	UP
C1R	1.142235199	8.545732822	101.4058321	7.49E-24	1.08E-22	UP
CAPG	0.781731314	7.406024145	101.3927826	7.54E-24	1.08E-22	UP
ARHGEF17	-0.547263886	7.446673996	101.3600848	7.67E-24	1.10E-22	DOWN
NUDT19	0.346169559	4.275755447	101.2700488	8.03E-24	1.15E-22	UP
SLC27A5	1.026787036	2.578710819	101.2593853	8.07E-24	1.16E-22	UP
PIMREG	0.915399016	1.307949054	101.2394437	8.15E-24	1.17E-22	UP
SLAMF7	1.092683685	4.627271517	101.2188361	8.24E-24	1.18E-22	UP
TMEFF1	2.078831472	-3.543793143	101.1726447	8.43E-24	1.21E-22	UP
ZDHHC7	0.339278247	6.087895864	101.1507637	8.52E-24	1.22E-22	UP
MPP7	1.05049583	3.269927176	101.1055502	8.72E-24	1.25E-22	UP
1-Mar	0.794274598	4.523802605	101.0035376	9.18E-24	1.31E-22	UP
MSX2	1.398712587	-0.077351117	100.9998421	9.20E-24	1.31E-22	UP
LEFTY2	2.097575379	-0.581569884	100.9957031	9.22E-24	1.31E-22	UP
MAPT	-1.13637838	6.60512356	100.9356528	9.50E-24	1.35E-22	DOWN
UBE2H	0.36905893	7.244388673	100.9268857	9.54E-24	1.36E-22	UP
BOLA2B	1.018659163	-1.321185848	100.9238203	9.56E-24	1.36E-22	UP
CCDC28B	0.805864977	2.728142774	100.9075687	9.64E-24	1.37E-22	UP
POLA2	0.364613507	3.74822721	100.8501153	9.92E-24	1.41E-22	UP
CCNA2	0.742969214	2.882210486	100.8478098	9.93E-24	1.41E-22	UP
TCTEX1D2	0.629276054	1.510263489	100.8277284	1.00E-23	1.42E-22	UP
WNT11	1.58574863	0.417666841	100.7502788	1.04E-23	1.48E-22	UP
CCL25	1.732024301	-2.96742763	100.7219204	1.06E-23	1.50E-22	UP
FAM189A2	1.265497107	2.640374083	100.7198307	1.06E-23	1.50E-22	UP
CATSPERG	1.250293123	2.411126915	100.7170827	1.06E-23	1.50E-22	UP
KCNG1	1.650129514	-0.076770929	100.6449678	1.10E-23	1.55E-22	UP
CHL1	1.631252802	3.040899444	100.6316442	1.11E-23	1.56E-22	UP
CCDC187	2.80033674	-2.404246656	100.6287322	1.11E-23	1.56E-22	UP
CNGB3	1.547629788	-2.360564697	100.5765714	1.14E-23	1.60E-22	UP
SUMF1	0.529909758	5.611160661	100.4871674	1.19E-23	1.68E-22	UP
FCER1G	0.746506392	5.836827126	100.4668099	1.20E-23	1.69E-22	UP
KLF14	2.526252896	-3.488135448	100.4307803	1.23E-23	1.72E-22	UP
KRTAP5-1	1.725557511	-2.070909946	100.3887477	1.25E-23	1.76E-22	UP
TNNT1	2.305320593	1.578784157	100.3215439	1.30E-23	1.82E-22	UP
AC099489.1	1.217714064	0.842185712	100.3113101	1.30E-23	1.82E-22	UP
INSYN2A	1.488387896	-0.490229028	100.3104778	1.30E-23	1.82E-22	UP
PLIN5	1.383448166	1.48235755	100.1969307	1.38E-23	1.93E-22	UP
EIF2AK1	0.308705242	7.346542012	100.1766413	1.39E-23	1.95E-22	UP
EGFL6	2.314828614	1.361553086	100.1648957	1.40E-23	1.96E-22	UP
RHEB	0.469915479	6.022334504	100.1647861	1.40E-23	1.96E-22	UP
MID1IP1	0.503758415	4.991373547	100.156921	1.41E-23	1.96E-22	UP
ALDH3A2	-0.674799271	7.443191232	100.1550827	1.41E-23	1.96E-22	DOWN
TSPAN5	1.178608556	4.759216201	100.1530708	1.41E-23	1.96E-22	UP
UQCRC1	0.657407541	7.205742787	100.1517774	1.41E-23	1.96E-22	UP
CCNA1	1.955318969	-0.253939322	100.1194278	1.43E-23	1.99E-22	UP
SLC22A15	0.940528638	2.341820403	100.1050607	1.45E-23	2.01E-22	UP
E2F7	1.041392702	1.222263877	100.0874166	1.46E-23	2.02E-22	UP
REEP6	1.086704628	1.756985717	100.0389851	1.49E-23	2.07E-22	UP
TOP2A	0.884303545	4.759406136	100.0144858	1.51E-23	2.10E-22	UP
SLC35F1	-0.910264372	2.149530483	99.97628551	1.54E-23	2.14E-22	DOWN
C2CD4A	2.326786663	1.900053918	99.95660157	1.56E-23	2.16E-22	UP
RAVER2	-0.511890512	4.92978565	99.93157637	1.58E-23	2.18E-22	DOWN
HPRT1	0.631137839	4.993452137	99.90261665	1.60E-23	2.21E-22	UP
GGCT	0.441520448	4.103709656	99.83701657	1.65E-23	2.28E-22	UP
NCAPD2	0.441845801	5.720930916	99.73889783	1.74E-23	2.40E-22	UP
MAL	1.772831981	5.727515567	99.63220512	1.83E-23	2.53E-22	UP
MCUB	0.712117792	3.713880118	99.43855865	2.02E-23	2.79E-22	UP
KCNN3	-0.885211348	5.266644239	99.38003126	2.08E-23	2.87E-22	DOWN
CCDC78	1.521014556	1.365433067	99.35230159	2.11E-23	2.91E-22	UP
PIK3C2B	-0.572111051	5.430747899	99.34457904	2.12E-23	2.92E-22	DOWN
INHBC	1.298302824	-1.101294436	99.34095406	2.13E-23	2.92E-22	UP
AADAC	3.210836264	-1.06474009	99.29007793	2.18E-23	2.99E-22	UP
ATP5MG	0.589337494	7.160691826	99.1718761	2.32E-23	3.17E-22	UP
MRPL34	0.724585324	5.361757918	99.04648189	2.47E-23	3.38E-22	UP
KIAA0930	0.476216222	6.656322341	99.04537857	2.47E-23	3.38E-22	UP
HSH2D	1.047718111	2.070578098	99.00313711	2.52E-23	3.45E-22	UP
CLLU1OS	2.307654169	-3.032235339	98.984489	2.54E-23	3.48E-22	UP
RAE1	0.30212961	4.652468904	98.93106429	2.61E-23	3.57E-22	UP
STAR	1.334228755	-2.101668954	98.89398215	2.66E-23	3.64E-22	UP
ALS2CL	1.126370537	3.864484497	98.83863408	2.74E-23	3.74E-22	UP
FOXE1	2.850330464	-1.582403557	98.72913131	2.90E-23	3.95E-22	UP
TK1	0.862706641	4.683959665	98.70509562	2.93E-23	3.99E-22	UP
TMEM74	1.8131836	-2.603820076	98.6764938	2.97E-23	4.05E-22	UP
TSFM	0.401925512	4.719983561	98.6300189	3.04E-23	4.14E-22	UP
TREM2	0.889892462	4.855274666	98.62002206	3.06E-23	4.16E-22	UP
MYCBP	0.393783812	4.073710909	98.60673903	3.08E-23	4.18E-22	UP
REPIN1	0.382692697	6.582691087	98.57013849	3.14E-23	4.26E-22	UP
PROZ	1.778900682	-1.033242657	98.56606342	3.14E-23	4.26E-22	UP
ALAS1	0.570774399	5.308838725	98.56206761	3.15E-23	4.27E-22	UP
DAP3	0.312137796	6.16938286	98.5372177	3.19E-23	4.32E-22	UP
ADGRF1	2.602220807	3.043780512	98.52119906	3.22E-23	4.35E-22	UP
CIDEC	2.550986009	1.072605954	98.47050831	3.30E-23	4.46E-22	UP
CDK1	0.733065687	3.346916414	98.45916515	3.32E-23	4.48E-22	UP
APOL2	0.737865116	6.878679332	98.45569319	3.32E-23	4.49E-22	UP
POLR2L	0.711130319	6.101505268	98.36806242	3.47E-23	4.68E-22	UP
TNIP3	1.410953129	0.873137325	98.34592776	3.51E-23	4.73E-22	UP
STXBP1	-0.822102289	5.918857262	98.32921029	3.54E-23	4.77E-22	DOWN
CTXN1	1.270990126	1.786712805	98.25511415	3.68E-23	4.95E-22	UP
MAD2L1	0.632918775	3.072199991	98.15832056	3.86E-23	5.19E-22	UP
DLC1	-0.663688136	6.461630606	98.14092376	3.90E-23	5.23E-22	DOWN
SMIM4	0.708492273	2.868532761	98.09636977	3.99E-23	5.35E-22	UP
IVNS1ABP	-0.567895248	9.008258092	98.06952777	4.04E-23	5.42E-22	DOWN
TBC1D14	1.023394899	5.514273764	98.0580255	4.06E-23	5.45E-22	UP
MTERF4	-0.321145962	4.836018263	98.00443216	4.17E-23	5.59E-22	DOWN
SLC52A1	1.605471568	0.009132876	97.9650309	4.26E-23	5.70E-22	UP
SMPX	4.31061488	-2.588137414	97.93552916	4.32E-23	5.78E-22	UP
FCRL4	2.610319896	-3.49823771	97.84500581	4.52E-23	6.05E-22	UP
PCSK1	1.583660664	1.129764859	97.76934885	4.70E-23	6.28E-22	UP
SLC35C2	0.374154875	5.890295318	97.55590591	5.24E-23	6.99E-22	UP
KNL1	0.779864535	2.36721413	97.55450607	5.24E-23	6.99E-22	UP
HES6	0.780677739	1.429268499	97.52300843	5.32E-23	7.09E-22	UP
IGSF22	0.782237916	0.598241185	97.41019665	5.64E-23	7.50E-22	UP
MDH2	0.477266856	7.54394814	97.40984116	5.64E-23	7.50E-22	UP
ARHGEF7	-0.360493254	6.628798536	97.36992591	5.75E-23	7.65E-22	DOWN
RASGRF1	1.260026615	0.683952766	97.21389821	6.22E-23	8.27E-22	UP
TMEM268	0.479227682	4.324550802	97.04643568	6.77E-23	8.99E-22	UP
NKX2-2	2.731718081	-2.546486393	96.83173149	7.55E-23	1.00E-21	UP
AKNAD1	1.471795597	-2.384445352	96.8299306	7.55E-23	1.00E-21	UP
CCL19	1.887386339	2.661794492	96.80527154	7.65E-23	1.01E-21	UP
HTATIP2	0.553867794	5.815001996	96.7958819	7.69E-23	1.02E-21	UP
ADGRL4	-0.771355566	6.900541625	96.78044529	7.75E-23	1.02E-21	DOWN
C14orf180	-2.282760687	1.888120125	96.74718464	7.88E-23	1.04E-21	DOWN
COX4I1	0.697118771	8.453491363	96.69817599	8.07E-23	1.07E-21	UP
ASIC2	1.589647204	-0.241183695	96.58665306	8.54E-23	1.13E-21	UP
IL31RA	1.559114564	-0.977951172	96.55661597	8.67E-23	1.14E-21	UP
SP140	0.914807907	2.380147325	96.55284362	8.69E-23	1.14E-21	UP
CHAF1B	0.684154513	2.419532771	96.52371437	8.82E-23	1.16E-21	UP
SERTAD1	-0.785421449	4.903776164	96.49831856	8.93E-23	1.18E-21	DOWN
CYP19A1	1.404155373	-1.391971229	96.48471846	8.99E-23	1.18E-21	UP
GYG2	1.813052992	1.161320604	96.45647662	9.12E-23	1.20E-21	UP
THSD4	0.969183886	4.518797614	96.4365997	9.21E-23	1.21E-21	UP
PRR11	0.820046044	2.847731907	96.42526892	9.27E-23	1.22E-21	UP
CTBP2	-0.344952305	6.570146687	96.35606161	9.60E-23	1.26E-21	DOWN
KLF7	-0.528602147	6.08724189	96.3388929	9.68E-23	1.27E-21	DOWN
NXPH2	4.79135816	-1.664797732	96.31236314	9.81E-23	1.28E-21	UP
SPON2	1.151796413	6.670861737	96.23771964	1.02E-22	1.33E-21	UP
SPEN	-0.47047563	6.584696231	96.23554423	1.02E-22	1.33E-21	DOWN
RNF175	0.92883125	1.099395548	96.20883647	1.03E-22	1.35E-21	UP
CNTD2	1.371895835	-1.601484395	96.18338141	1.05E-22	1.37E-21	UP
ADCY4	-0.797536917	4.744501322	96.16575309	1.06E-22	1.38E-21	DOWN
HTRA4	1.281146295	0.849207645	96.14942255	1.07E-22	1.39E-21	UP
FSD1	1.18732132	-1.022705735	96.13564847	1.07E-22	1.40E-21	UP
ZNF804A	0.926560736	-0.298795282	96.0447754	1.12E-22	1.46E-21	UP
NDUFA6	0.630384122	6.069156919	96.03657728	1.13E-22	1.47E-21	UP
ALOX5	0.923140037	5.690791702	95.96023103	1.17E-22	1.52E-21	UP
DBX2	2.515084533	-3.349788877	95.83858343	1.25E-22	1.62E-21	UP
FLAD1	0.394920854	4.773886838	95.83335916	1.25E-22	1.62E-21	UP
OTUD3	-0.666371494	4.305207945	95.63718265	1.38E-22	1.79E-21	DOWN
C10orf82	1.527418324	-1.961992309	95.61589993	1.39E-22	1.81E-21	UP
MRPL15	0.55498742	5.491589177	95.55685817	1.44E-22	1.86E-21	UP
JDP2	-0.596623272	4.694013306	95.48617459	1.49E-22	1.93E-21	DOWN
DDIT3	0.785758426	4.971001247	95.46021377	1.51E-22	1.95E-21	UP
SEC14L5	1.242195235	0.120588052	95.45916141	1.51E-22	1.95E-21	UP
SERPINF1	1.184356505	6.072471945	95.38967582	1.56E-22	2.02E-21	UP
CCDC169	1.184304141	-0.29035998	95.3882836	1.56E-22	2.02E-21	UP
RALGPS1	0.891907561	2.97888399	95.37765774	1.57E-22	2.03E-21	UP
TIMP3	-0.995607559	4.342880819	95.37463906	1.58E-22	2.03E-21	DOWN
MIEN1	0.597472213	5.290391236	95.33230951	1.61E-22	2.07E-21	UP
RAET1G	-0.68828724	-0.293937415	95.32865445	1.61E-22	2.07E-21	DOWN
TMEM106C	0.649466686	6.476926415	95.28560103	1.65E-22	2.12E-21	UP
ADAMTSL5	1.089063076	0.405805061	95.19919121	1.72E-22	2.21E-21	UP
ZNF488	1.415368021	-1.638093534	95.1705709	1.75E-22	2.24E-21	UP
MUC19	1.974237832	-1.635559598	95.1442334	1.77E-22	2.27E-21	UP
NEFM	2.05999865	1.652890546	95.14042239	1.77E-22	2.27E-21	UP
CMC2	0.556762716	4.475190966	94.99614041	1.91E-22	2.44E-21	UP
DRD2	1.809391263	-1.547530586	94.99442716	1.91E-22	2.44E-21	UP
HARBI1	0.405215121	1.709809302	94.88802695	2.01E-22	2.58E-21	UP
MVK	0.825779293	5.473365094	94.85388494	2.05E-22	2.62E-21	UP
RFLNB	-0.782078707	6.021653685	94.81478324	2.09E-22	2.67E-21	DOWN
MAGOHB	0.407852194	3.768062428	94.78136752	2.13E-22	2.71E-21	UP
SPCS1	0.469813952	5.978268069	94.74789337	2.16E-22	2.76E-21	UP
MAT2A	-0.474082479	7.706070989	94.6821146	2.24E-22	2.85E-21	DOWN
FAT2	1.080747347	0.757612706	94.68051048	2.24E-22	2.85E-21	UP
COQ3	0.630249043	2.561605169	94.60537261	2.32E-22	2.96E-21	UP
HOXA1	0.762619568	0.66435206	94.54710106	2.39E-22	3.04E-21	UP
BBS7	-0.36806558	4.112229449	94.49210156	2.46E-22	3.13E-21	DOWN
SLC22A12	-2.048486813	5.914296646	94.44200546	2.52E-22	3.20E-21	DOWN
TXNDC16	-0.592715776	4.201853707	94.43416064	2.53E-22	3.21E-21	DOWN
C8B	5.503558955	0.375487861	94.41492883	2.56E-22	3.24E-21	UP
CDK16	0.42225352	6.575993772	94.37248026	2.61E-22	3.31E-21	UP
COX7A2	0.63134625	6.406301347	94.37183736	2.61E-22	3.31E-21	UP
ACOT12	2.033858168	-2.496406537	94.31123388	2.70E-22	3.41E-21	UP
SINHCAF	0.577188229	5.605750553	94.31113509	2.70E-22	3.41E-21	UP
PTDSS1	0.347194988	6.192348799	94.28322127	2.73E-22	3.45E-21	UP
RGS5	-1.000521468	11.37816254	94.27260771	2.75E-22	3.47E-21	DOWN
HOXB9	1.529653435	2.786338241	94.22985984	2.81E-22	3.54E-21	UP
GMPPB	0.428607692	4.34166579	94.20470927	2.85E-22	3.59E-21	UP
CHAC1	1.153373008	1.416102533	94.1168974	2.97E-22	3.75E-21	UP
ENTHD1	1.488901942	-2.70520947	94.10867593	2.99E-22	3.76E-21	UP
CSMD3	2.604307954	-2.081791657	93.99411584	3.16E-22	3.98E-21	UP
LYRM1	0.576298071	5.504571717	93.96757154	3.21E-22	4.03E-21	UP
DLL1	-0.848948006	4.419067621	93.87172991	3.37E-22	4.23E-21	DOWN
TK2	0.356957054	5.678367907	93.86003434	3.39E-22	4.25E-21	UP
DLGAP5	0.911883691	2.003667627	93.85503153	3.40E-22	4.26E-21	UP
PPP1R13B	-0.500845425	5.060594736	93.8518828	3.40E-22	4.26E-21	DOWN
SOCS2	-0.740809364	4.561515328	93.82109629	3.45E-22	4.33E-21	DOWN
S1PR3	-0.816082117	6.072856657	93.79436965	3.50E-22	4.38E-21	DOWN
RANBP3L	1.526622923	0.786302548	93.76781325	3.55E-22	4.44E-21	UP
NDUFA13	0.898306771	5.321399341	93.76014271	3.56E-22	4.45E-21	UP
ENPP2	-1.135287145	9.026399821	93.62000372	3.82E-22	4.78E-21	DOWN
RAPGEF5	-0.677955767	6.431289691	93.57421426	3.91E-22	4.88E-21	DOWN
NME6	0.366313863	3.397539512	93.51428977	4.03E-22	5.03E-21	UP
P2RY8	-0.746108091	5.214074015	93.51274307	4.04E-22	5.03E-21	DOWN
RLF	-0.405222347	5.256499925	93.47588512	4.11E-22	5.12E-21	DOWN
SPATA12	1.099679106	-2.267243606	93.45700544	4.15E-22	5.17E-21	UP
CCNQ	0.599868137	3.958455046	93.38438787	4.31E-22	5.36E-21	UP
ATP11A	-0.764278208	8.414640931	93.3123425	4.47E-22	5.55E-21	DOWN
DEPDC1	0.940929129	1.672277583	93.28746138	4.52E-22	5.62E-21	UP
TIMM23	0.400198913	5.404982064	93.28209094	4.53E-22	5.63E-21	UP
KCNU1	3.506563074	-2.759463456	93.24998598	4.61E-22	5.72E-21	UP
SOWAHC	-0.65403701	5.106647313	93.21785627	4.68E-22	5.81E-21	DOWN
LPIN1	0.528827013	4.586142795	93.17881753	4.78E-22	5.92E-21	UP
SWAP70	-0.492078916	6.765647931	93.15043161	4.85E-22	6.00E-21	DOWN
RTP3	2.97165837	-1.755364049	93.06653906	5.06E-22	6.26E-21	UP
OSBPL6	1.052793705	1.022514658	93.05763224	5.08E-22	6.28E-21	UP
GPD1L	0.845982922	5.091250636	92.89163387	5.52E-22	6.82E-21	UP
NR4A1	-1.314014915	7.650776454	92.86562577	5.60E-22	6.91E-21	DOWN
RAD51	0.654270304	1.492025473	92.85906132	5.62E-22	6.93E-21	UP
APOL1	1.142262514	8.727605494	92.78037952	5.84E-22	7.20E-21	UP
ATP1B2	-0.900222247	4.450805611	92.76925666	5.88E-22	7.24E-21	DOWN
SLC16A11	1.519106015	1.492347944	92.73566351	5.98E-22	7.36E-21	UP
RPL22L1	0.720810199	4.603835608	92.6796935	6.15E-22	7.56E-21	UP
BACE2	1.041233041	6.859663228	92.67828556	6.15E-22	7.56E-21	UP
SAC3D1	0.666980551	2.586999828	92.57976215	6.47E-22	7.94E-21	UP
COL25A1	-1.289161253	2.593352238	92.54233365	6.59E-22	8.09E-21	DOWN
SLC35A2	0.394456914	4.958088418	92.47918121	6.80E-22	8.35E-21	UP
FAM81A	0.828818852	1.922282418	92.47480113	6.82E-22	8.36E-21	UP
TMEM40	1.63015531	-2.844922162	92.36590857	7.20E-22	8.83E-21	UP
LGALS3BP	0.661861223	9.212610984	92.22621521	7.73E-22	9.47E-21	UP
TRIP13	0.715428352	2.643383029	92.12961273	8.12E-22	9.93E-21	UP
EPC1	-0.292857772	5.339156241	92.09299301	8.27E-22	1.01E-20	NOT
RNF10	0.25984052	7.439053222	92.08814415	8.29E-22	1.01E-20	NOT
ARMC4	1.633865153	-1.146470721	92.08266884	8.31E-22	1.02E-20	UP
NPTX1	1.763163265	0.281548611	91.94439472	8.91E-22	1.09E-20	UP
PRKD1	-0.556440916	4.553029832	91.93463146	8.96E-22	1.09E-20	DOWN
ICAM2	-0.604214177	4.457914931	91.88825307	9.17E-22	1.12E-20	DOWN
ALDH1A3	1.084919433	3.983969018	91.88802456	9.17E-22	1.12E-20	UP
STYK1	1.023822109	-0.71651966	91.86242063	9.29E-22	1.13E-20	UP
GOT2	0.505639962	6.785081582	91.80740527	9.55E-22	1.16E-20	UP
TMEM41A	0.397460217	5.067981483	91.80105681	9.58E-22	1.16E-20	UP
SGK1	-0.616030815	7.793923722	91.79589311	9.61E-22	1.17E-20	DOWN
ASPM	0.920158391	2.943943342	91.76346659	9.77E-22	1.19E-20	UP
KPNA2	0.570755015	5.251215432	91.75546097	9.81E-22	1.19E-20	UP
NPTXR	0.886422352	2.93027698	91.68680596	1.02E-21	1.23E-20	UP
GBP7	1.521927935	-0.600428804	91.65714435	1.03E-21	1.25E-20	UP
DEPDC1B	0.821929298	1.181635501	91.60116572	1.06E-21	1.28E-20	UP
HECW2	-0.837687246	5.732192018	91.58205326	1.07E-21	1.29E-20	DOWN
ENG	-0.636481346	8.935000679	91.55390949	1.09E-21	1.31E-20	DOWN
ATIC	0.469784023	6.086873839	91.53064546	1.10E-21	1.33E-20	UP
CHRM3	-1.139144096	3.035437813	91.51363151	1.11E-21	1.34E-20	DOWN
SHD	1.998270505	-2.741597826	91.46769999	1.13E-21	1.37E-20	UP
CLGN	1.72215016	1.802827711	91.45729529	1.14E-21	1.37E-20	UP
CKAP2L	0.847795207	1.828671443	91.37216795	1.19E-21	1.43E-20	UP
SIMC1	0.648631745	3.16140507	91.36891155	1.19E-21	1.44E-20	UP
FCRL2	1.586837894	-1.119031836	91.33388492	1.21E-21	1.46E-20	UP
KCNAB1	-0.829129666	4.158083395	91.28085633	1.25E-21	1.50E-20	DOWN
PGAM5	0.423925026	4.967354191	91.25280985	1.26E-21	1.52E-20	UP
SOX17	-0.763833314	3.031340345	91.22850734	1.28E-21	1.54E-20	DOWN
GIMAP8	-0.679665478	6.000238801	91.21716212	1.29E-21	1.54E-20	DOWN
LHFPL5	1.756632197	-2.717443563	91.20131588	1.30E-21	1.56E-20	UP
MMP12	2.594920408	1.390772342	91.1772408	1.31E-21	1.57E-20	UP
STAC3	0.622941608	2.33620804	91.12524009	1.35E-21	1.61E-20	UP
VWA3A	1.596812408	-0.352255746	91.11300487	1.36E-21	1.62E-20	UP
NUDT5	0.425941473	5.769192516	91.04246645	1.41E-21	1.68E-20	UP
CRYBB3	1.526431193	0.741156847	91.02403716	1.42E-21	1.70E-20	UP
CBS	1.522172155	-2.170798727	90.9969491	1.44E-21	1.72E-20	UP
ESRRB	1.377668167	0.148593025	90.99158729	1.44E-21	1.72E-20	UP
GCKR	2.111754339	-0.578658761	90.94239126	1.48E-21	1.76E-20	UP
VEGFA	-0.788576554	10.93101946	90.92390342	1.49E-21	1.78E-20	DOWN
RBMS2	-0.403395358	6.667739281	90.86553266	1.54E-21	1.83E-20	DOWN
BCL2L12	0.525023999	2.735794203	90.7068559	1.67E-21	1.98E-20	UP
ATP4B	1.819705893	-2.70408205	90.67876873	1.69E-21	2.01E-20	UP
RANGAP1	0.444238465	5.938685939	90.63461122	1.73E-21	2.05E-20	UP
EHD4	-0.472160478	6.965733556	90.58444322	1.77E-21	2.11E-20	DOWN
CD180	0.840724075	3.144406956	90.53112844	1.82E-21	2.16E-20	UP
NPC1L1	1.988171716	1.680133359	90.53078169	1.82E-21	2.16E-20	UP
TMEM138	0.392138217	4.478299471	90.52234916	1.83E-21	2.17E-20	UP
VSIG10L	0.696271841	1.690838408	90.47281366	1.88E-21	2.22E-20	UP
FABP4	-1.729863466	3.778991828	90.45213259	1.90E-21	2.24E-20	DOWN
ERF	-0.455666528	6.039578799	90.41647413	1.93E-21	2.28E-20	DOWN
SCRG1	1.424135438	0.662830388	90.40018379	1.95E-21	2.30E-20	UP
GMIP	0.52872137	4.548007041	90.38713345	1.96E-21	2.31E-20	UP
NUDT1	0.556159205	3.411782703	90.37503648	1.97E-21	2.33E-20	UP
ZDHHC3	0.634294803	5.864912133	90.37160768	1.97E-21	2.33E-20	UP
BZW2	0.613851568	5.09074425	90.36270247	1.98E-21	2.34E-20	UP
C17orf99	1.722712637	-2.726468208	90.29698606	2.05E-21	2.42E-20	UP
MFAP2	1.452354521	2.271578961	90.26738781	2.08E-21	2.45E-20	UP
FLRT1	1.405282248	-0.776381938	90.21196885	2.14E-21	2.52E-20	UP
PYDC1	2.281772818	-2.277089526	90.14393153	2.21E-21	2.60E-20	UP
CHST11	0.594785897	5.684112585	90.13404039	2.23E-21	2.62E-20	UP
POLD4	0.472035034	4.455631743	90.12695545	2.23E-21	2.62E-20	UP
CCDC91	1.051042959	5.813083571	90.10744716	2.26E-21	2.65E-20	UP
CCSAP	0.54280517	3.395571393	90.05280338	2.32E-21	2.72E-20	UP
RAMP3	-0.82354438	6.358352013	90.05094317	2.32E-21	2.72E-20	DOWN
PLEKHB2	0.589567211	7.682378559	89.98607168	2.40E-21	2.81E-20	UP
ARHGDIG	1.862318081	-3.07834994	89.87066337	2.54E-21	2.98E-20	UP
FMN2	1.796735453	-1.047672704	89.82995065	2.60E-21	3.04E-20	UP
LDHB	0.516324133	8.930423682	89.78273767	2.66E-21	3.11E-20	UP
FOXC2	-0.967916018	4.022625784	89.77572477	2.67E-21	3.12E-20	DOWN
DRC7	1.328984327	0.20606008	89.75172995	2.70E-21	3.15E-20	UP
EHBP1	-0.538413014	6.249971665	89.7459813	2.71E-21	3.16E-20	DOWN
GJB4	2.049814145	-1.015026383	89.71943886	2.74E-21	3.20E-20	UP
CHRDL1	2.213570157	3.249767909	89.71191979	2.75E-21	3.21E-20	UP
RNASEK	0.489423554	3.138643224	89.6873457	2.79E-21	3.25E-20	UP
CHRM4	1.306870357	-1.751848163	89.66519208	2.82E-21	3.28E-20	UP
MRPL41	0.839148788	4.957212147	89.59873364	2.92E-21	3.39E-20	UP
RARA	-0.512589485	6.323282849	89.49419792	3.08E-21	3.57E-20	DOWN
SLC52A2	0.538864238	5.103019548	89.42572347	3.18E-21	3.70E-20	UP
KIF11	0.658728702	3.317925289	89.40717927	3.21E-21	3.73E-20	UP
HSPA12B	-0.715138379	4.138369109	89.37483124	3.27E-21	3.79E-20	DOWN
VWF	-0.883691981	10.36757822	89.35435662	3.30E-21	3.83E-20	DOWN
SLC7A14	2.015584572	-2.851845945	89.34945739	3.31E-21	3.83E-20	UP
ZNF560	1.936649086	-2.835492405	89.3448995	3.32E-21	3.84E-20	UP
SEMA3G	-0.985524133	5.036022364	89.32912078	3.34E-21	3.87E-20	DOWN
DPYSL5	2.476487208	-0.736199021	89.28039619	3.43E-21	3.96E-20	UP
MYBL1	0.751592667	3.186646352	89.20055789	3.57E-21	4.12E-20	UP
KRTAP5-7	1.757255207	-2.83264361	89.19823406	3.57E-21	4.12E-20	UP
KIAA1211L	-0.708699106	3.998874349	89.18731657	3.59E-21	4.14E-20	DOWN
EXO1	0.794201319	1.252643121	89.18657141	3.59E-21	4.14E-20	UP
LAMP5	1.682511264	1.19315294	89.15780946	3.65E-21	4.20E-20	UP
NBL1	1.060661132	5.586082691	89.09616848	3.76E-21	4.33E-20	UP
SMUG1	0.444511452	4.85925498	89.03762839	3.87E-21	4.46E-20	UP
ZNF704	-0.668759667	6.270788687	88.9586161	4.03E-21	4.64E-20	DOWN
COL11A1	2.022517139	3.43129241	88.9524755	4.04E-21	4.65E-20	UP
PSTK	0.53962347	1.348809898	88.89967407	4.15E-21	4.77E-20	UP
WFDC12	2.874604411	-2.291625785	88.88954656	4.17E-21	4.79E-20	UP
BANF1	0.480037613	6.35247525	88.81610862	4.33E-21	4.97E-20	UP
GLMP	0.461773458	5.932046071	88.76473419	4.45E-21	5.10E-20	UP
ENO3	1.08283588	2.674378886	88.67141716	4.66E-21	5.34E-20	UP
SACM1L	0.557035291	5.669893192	88.60990554	4.81E-21	5.51E-20	UP
TEX264	0.593897038	6.052130427	88.58358641	4.87E-21	5.58E-20	UP
INPP5A	-0.395997247	4.827360529	88.57478412	4.89E-21	5.60E-20	DOWN
AC026464.1	2.411611733	-3.467704325	88.57157427	4.90E-21	5.60E-20	UP
MUC13	1.764673341	2.411752224	88.56859449	4.91E-21	5.60E-20	UP
ACACA	0.440936507	5.156768042	88.56841856	4.91E-21	5.60E-20	UP
C2orf91	1.283160609	-2.45112478	88.56378234	4.92E-21	5.61E-20	UP
SLC27A4	0.554324444	4.767231921	88.52556433	5.02E-21	5.72E-20	UP
BAK1	0.41544546	4.5810852	88.5001495	5.08E-21	5.79E-20	UP
MATN3	1.109483821	1.547907566	88.48987888	5.11E-21	5.82E-20	UP
NDUFA3	0.768793219	5.662055796	88.41558162	5.31E-21	6.04E-20	UP
RECQL4	0.753642697	2.742802769	88.38222226	5.40E-21	6.13E-20	UP
ATP10B	1.42492647	-1.220773401	88.37255321	5.42E-21	6.16E-20	UP
VGF	2.113442756	-0.31709801	88.36676991	5.44E-21	6.17E-20	UP
FAM217B	0.37469404	4.121574655	88.36308136	5.45E-21	6.18E-20	UP
HNRNPH3	-0.281372568	7.036541611	88.30593397	5.61E-21	6.36E-20	NOT
IDH1	0.528147411	6.142185494	88.21942789	5.86E-21	6.64E-20	UP
HCCS	0.503062943	4.692746218	88.16525344	6.02E-21	6.82E-20	UP
TSTA3	0.50317303	5.411201509	88.14791949	6.07E-21	6.88E-20	UP
SLC16A6	1.163203755	3.322777283	88.14517729	6.08E-21	6.88E-20	UP
PXMP4	0.46521395	3.947438004	88.11909113	6.16E-21	6.97E-20	UP
MANF	0.522688568	5.490487055	88.09636972	6.23E-21	7.04E-20	UP
ADD2	1.291366934	2.275677561	88.0831	6.28E-21	7.09E-20	UP
CKMT2	1.821671274	3.719049565	87.99864097	6.55E-21	7.39E-20	UP
SSR4	0.594182636	7.337578011	87.99510508	6.56E-21	7.40E-20	UP
CYB5R2	0.952563721	1.914025448	87.97495053	6.63E-21	7.47E-20	UP
NOX5	1.472913986	0.659634792	87.93061033	6.78E-21	7.63E-20	UP
SMIM20	0.422293142	4.469659415	87.91501276	6.83E-21	7.69E-20	UP
EFCC1	-0.816541601	1.939028639	87.8920517	6.91E-21	7.78E-20	DOWN
XK	1.426398236	0.627006969	87.84268828	7.09E-21	7.97E-20	UP
GDF5	1.574574908	-1.629089561	87.78095973	7.31E-21	8.21E-20	UP
ITPR2	0.72911219	5.796958005	87.77272585	7.34E-21	8.24E-20	UP
LTB	0.984341955	3.448115328	87.72075492	7.54E-21	8.46E-20	UP
PDZRN4	1.649767883	0.191444591	87.69279789	7.65E-21	8.57E-20	UP
SULT1A1	0.851079288	4.793840778	87.68116971	7.69E-21	8.62E-20	UP
ATP8B4	0.745612726	3.051403695	87.53043568	8.30E-21	9.29E-20	UP
TRPM2	0.729112158	4.139377788	87.51954243	8.35E-21	9.34E-20	UP
PLGRKT	0.514264806	3.87653834	87.50108658	8.42E-21	9.42E-20	UP
BSN	1.007534636	1.246493655	87.44688234	8.66E-21	9.68E-20	UP
CENPO	0.389141033	2.989770125	87.44026445	8.69E-21	9.70E-20	UP
RBCK1	0.582691947	7.202163435	87.41477041	8.80E-21	9.82E-20	UP
MALRD1	1.440682398	-0.928695858	87.36940554	9.00E-21	1.00E-19	UP
MYO1H	1.159969072	-0.351332642	87.35567339	9.07E-21	1.01E-19	UP
SLC6A17	1.23864738	0.541564598	87.22044481	9.71E-21	1.08E-19	UP
TSPO	0.617574023	6.356146887	87.206353	9.78E-21	1.09E-19	UP
KATNAL2	0.877580932	2.610077392	87.18344755	9.89E-21	1.10E-19	UP
CCND1	-0.727371929	9.903655821	87.17483852	9.93E-21	1.10E-19	DOWN
SLC6A15	3.356916857	0.801140625	87.14394112	1.01E-20	1.12E-19	UP
IL23A	0.676180666	0.021832247	87.09123303	1.04E-20	1.15E-19	UP
IL34	0.889632729	3.494507391	87.01641255	1.08E-20	1.19E-19	UP
SLC25A19	0.415734832	2.905657505	87.00077792	1.08E-20	1.20E-19	UP
GOLT1B	0.466989155	5.645357513	86.97432484	1.10E-20	1.22E-19	UP
PKMYT1	0.797434232	1.576701198	86.96842465	1.10E-20	1.22E-19	UP
MCM4	0.513480273	5.138453764	86.86604833	1.16E-20	1.29E-19	UP
RIMS3	0.780836156	2.100000741	86.85538803	1.17E-20	1.29E-19	UP
RAB15	0.683338622	3.769113163	86.84392697	1.17E-20	1.30E-19	UP
FCN3	-0.970755333	4.843949699	86.82359976	1.19E-20	1.31E-19	DOWN
KLC3	1.616843467	0.142995986	86.75075472	1.23E-20	1.36E-19	UP
ENOX2	0.417072946	3.674600889	86.72823624	1.25E-20	1.37E-19	UP
MRPS25	0.58298035	4.877875057	86.60640188	1.32E-20	1.46E-19	UP
CCDC136	0.942898419	0.755029716	86.58796754	1.34E-20	1.47E-19	UP
SBSN	3.056185784	-0.22658594	86.57588889	1.34E-20	1.48E-19	UP
KNSTRN	0.435401326	3.044233026	86.5417677	1.37E-20	1.51E-19	UP
DYRK3	-0.475787468	3.565245276	86.49665565	1.40E-20	1.54E-19	DOWN
ZEB1	-0.563902904	6.062793489	86.41123826	1.46E-20	1.61E-19	DOWN
ATOX1	0.620925251	6.006217028	86.36574303	1.50E-20	1.64E-19	UP
SKI	-0.422175939	6.893024568	86.33331619	1.52E-20	1.67E-19	DOWN
FCGR1B	0.825510868	0.933812183	86.33102032	1.52E-20	1.67E-19	UP
HHIPL2	1.57227839	-2.15877076	86.31173393	1.54E-20	1.69E-19	UP
EPHA2	-0.677419611	6.198890796	86.30749995	1.54E-20	1.69E-19	DOWN
RPSA	0.608001832	8.680522179	86.30621994	1.54E-20	1.69E-19	UP
ABHD12	0.421891767	6.519699577	86.2808352	1.56E-20	1.71E-19	UP
SCN2A	1.561964823	0.678672112	86.19196782	1.63E-20	1.79E-19	UP
GPR35	1.256069224	3.215622065	86.18759554	1.64E-20	1.79E-19	UP
PTPRJ	0.525617419	6.310447479	86.18127082	1.64E-20	1.79E-19	UP
ADGRG3	1.160336852	0.524268612	86.02908165	1.77E-20	1.94E-19	UP
CCDC13	0.888765815	0.224195329	85.98139444	1.82E-20	1.98E-19	UP
LPXN	0.500587793	4.745847211	85.97735176	1.82E-20	1.99E-19	UP
TXNRD1	0.527557899	6.70568602	85.83264098	1.96E-20	2.14E-19	UP
EDN1	-0.938417567	6.219946591	85.81977163	1.97E-20	2.15E-19	DOWN
IGSF11	1.507681005	0.270818193	85.7776266	2.01E-20	2.19E-19	UP
TM4SF4	2.1285773	1.87401091	85.73991647	2.05E-20	2.23E-19	UP
CYBA	0.655065292	7.279334582	85.73231137	2.06E-20	2.24E-19	UP
ELAVL2	1.403998301	0.91450769	85.60224311	2.20E-20	2.39E-19	UP
ASNS	0.633070719	4.779304623	85.5947812	2.21E-20	2.40E-19	UP
MRPL12	0.735584921	4.201998106	85.58315573	2.22E-20	2.41E-19	UP
DBN1	0.627787658	6.086876989	85.52784338	2.28E-20	2.48E-19	UP
CDK5	0.467773064	4.136018522	85.44456337	2.38E-20	2.58E-19	UP
CNST	-0.342867597	5.08916226	85.43968395	2.39E-20	2.59E-19	DOWN
FAM241A	-0.63116488	4.812558095	85.43241663	2.40E-20	2.60E-19	DOWN
BAG2	0.784281288	2.839852081	85.38027712	2.46E-20	2.66E-19	UP
ATP2C2	1.331243848	0.257956744	85.34849772	2.50E-20	2.71E-19	UP
ATP5MD	0.634465727	6.035016481	85.25140039	2.63E-20	2.84E-19	UP
ME1	0.831245526	3.946319527	85.2463428	2.63E-20	2.85E-19	UP
TIMP4	-0.958319657	1.542861154	85.21767635	2.67E-20	2.89E-19	DOWN
SH3BGRL3	0.640809347	7.549178321	85.2143992	2.68E-20	2.89E-19	UP
NCS1	0.712870795	4.769686577	85.19768651	2.70E-20	2.91E-19	UP
GAS1	1.05840289	2.267831515	85.1720641	2.73E-20	2.95E-19	UP
CCL14	-0.976254708	2.099712252	85.0165614	2.96E-20	3.19E-19	DOWN
KCNK13	0.80052741	1.214359251	84.98389311	3.01E-20	3.24E-19	UP
SNRK	-0.517178593	6.908402993	84.98209066	3.01E-20	3.24E-19	DOWN
ATP5ME	0.695154728	6.474509896	84.97495121	3.02E-20	3.25E-19	UP
SYT1	1.422585217	0.666662073	84.95622953	3.05E-20	3.28E-19	UP
GTF3A	0.487436805	6.811820477	84.91787261	3.11E-20	3.34E-19	UP
LIPE	-0.702595661	2.697433953	84.90152859	3.14E-20	3.37E-19	DOWN
SLC9A3R2	-0.714600226	6.983486141	84.89489567	3.15E-20	3.38E-19	DOWN
SEMA3A	1.284390764	2.100267331	84.80237411	3.30E-20	3.53E-19	UP
MTUS2	1.325358776	-0.047080141	84.78758935	3.32E-20	3.56E-19	UP
NRP1	-0.53811121	9.018015526	84.72952527	3.42E-20	3.66E-19	DOWN
POU2F2	0.771493274	3.806400771	84.6783607	3.51E-20	3.76E-19	UP
BATF	0.942369247	2.076724357	84.61503911	3.62E-20	3.88E-19	UP
NUP37	0.340434889	3.903863879	84.5836788	3.68E-20	3.94E-19	UP
ACVRL1	-0.593379049	6.408600161	84.50097124	3.84E-20	4.10E-19	DOWN
RDM1	0.943398297	-1.135229516	84.47791203	3.89E-20	4.15E-19	UP
MFSD5	0.387407682	5.224007552	84.45803427	3.92E-20	4.19E-19	UP
LRRC46	0.735802076	0.597894134	84.44785532	3.94E-20	4.21E-19	UP
CENPI	0.717229277	0.851731502	84.42070755	4.00E-20	4.26E-19	UP
RNASE2	1.006416843	0.802441141	84.35286909	4.14E-20	4.41E-19	UP
GOLM1	0.832063368	7.399363158	84.30425432	4.24E-20	4.52E-19	UP
FAIM2	1.07849845	0.505314015	84.28242261	4.29E-20	4.56E-19	UP
CRYBB1	0.717910633	-0.151655743	84.27343951	4.31E-20	4.58E-19	UP
NRBF2	0.330560828	4.252208934	84.23943224	4.38E-20	4.66E-19	UP
PDE7B	-0.661826519	4.077881233	84.23413679	4.40E-20	4.67E-19	DOWN
CX3CL1	-0.598227182	8.087932899	84.22120099	4.42E-20	4.69E-19	DOWN
MCRS1	0.33265298	5.676495777	84.21530485	4.44E-20	4.71E-19	UP
RIPK2	0.49975165	4.530707291	84.10787374	4.69E-20	4.97E-19	UP
CDHR4	1.729119556	-1.793350978	84.10478313	4.69E-20	4.97E-19	UP
SERPINA5	1.776854991	3.739373105	84.08047568	4.75E-20	5.03E-19	UP
PSAP	0.489842373	11.20067097	84.0723597	4.77E-20	5.05E-19	UP
ANKS1A	-0.72336862	5.916281772	84.00712948	4.93E-20	5.21E-19	DOWN
ASIP	1.350434751	-0.976369568	83.99712884	4.95E-20	5.24E-19	UP
SLC4A3	1.475032082	2.322335309	83.98504148	4.99E-20	5.27E-19	UP
PTP4A2	0.322489923	7.494364202	83.86818251	5.29E-20	5.58E-19	UP
PRXL2C	-0.365057883	4.676213836	83.86446088	5.30E-20	5.59E-19	DOWN
CASP3	0.353573757	4.735570498	83.85292119	5.33E-20	5.62E-19	UP
ZDHHC22	1.936881236	-2.544753055	83.83634237	5.37E-20	5.66E-19	UP
RASL11B	1.462198591	1.189145154	83.7641554	5.57E-20	5.87E-19	UP
SLC9A4	2.774379482	-0.139417314	83.67635201	5.83E-20	6.13E-19	UP
KNTC1	0.526958535	4.284445441	83.67353717	5.84E-20	6.14E-19	UP
PQLC2L	1.381718096	1.041306925	83.65623876	5.89E-20	6.19E-19	UP
ZNF92	0.482336095	3.116477198	83.64725049	5.91E-20	6.21E-19	UP
TTC39C	0.644480027	3.453056218	83.58937933	6.09E-20	6.39E-19	UP
IMPDH1	0.539439068	4.99110861	83.58859926	6.09E-20	6.39E-19	UP
TRAFD1	0.33411008	5.618606753	83.57148719	6.15E-20	6.44E-19	UP
TMEM266	1.032488296	1.751571362	83.56055284	6.18E-20	6.48E-19	UP
TRIM29	1.626205539	1.970091903	83.47678918	6.45E-20	6.75E-19	UP
ACOT11	0.839416898	3.456167933	83.4659334	6.48E-20	6.79E-19	UP
CCDC113	0.912205381	2.285507628	83.46191403	6.50E-20	6.80E-19	UP
ACOT8	0.469196372	4.230657686	83.38316348	6.76E-20	7.07E-19	UP
NPFFR2	1.937289263	-2.826069304	83.34833721	6.88E-20	7.19E-19	UP
PGC	-2.865238805	-1.129566314	83.34767694	6.88E-20	7.19E-19	DOWN
MGAT4B	0.428138671	7.31583699	83.30474622	7.03E-20	7.34E-19	UP
SLC25A18	0.801100173	1.110689878	83.28332241	7.11E-20	7.42E-19	UP
TMEM150B	0.738040956	1.235301583	83.28021325	7.12E-20	7.42E-19	UP
EME1	0.749637033	0.88293771	83.27997319	7.12E-20	7.42E-19	UP
STEAP3	1.240552428	5.718355327	83.2624454	7.19E-20	7.48E-19	UP
C19orf81	1.727341229	-1.615667675	83.24041187	7.27E-20	7.56E-19	UP
FOXN4	1.672699156	-2.50343507	83.21241006	7.37E-20	7.67E-19	UP
ISLR	1.451189241	4.979295678	83.19559451	7.43E-20	7.73E-19	UP
FOXG1	2.07496741	-1.968399816	83.18274883	7.48E-20	7.77E-19	UP
ACSF2	0.774084837	4.159570422	83.18062472	7.49E-20	7.78E-19	UP
ARHGAP11A	0.616795122	3.02680739	83.17484292	7.51E-20	7.79E-19	UP
JAG2	-0.648110981	5.794681094	83.16017199	7.57E-20	7.85E-19	DOWN
XAGE3	1.74458584	-3.719271601	83.11434555	7.74E-20	8.03E-19	UP
DECR1	0.425827487	6.386999975	83.01630482	8.14E-20	8.43E-19	UP
BLCAP	0.389809187	6.20545039	82.99343016	8.23E-20	8.52E-19	UP
BTBD3	-0.493465733	6.075411765	82.97625048	8.30E-20	8.59E-19	DOWN
SPI1	0.652190017	5.263622229	82.96985935	8.33E-20	8.62E-19	UP
MRPS16	0.338159259	5.937344909	82.91025171	8.59E-20	8.87E-19	UP
MAGED1	0.55267372	7.246325443	82.80963389	9.03E-20	9.33E-19	UP
BET1	0.442923089	5.021895547	82.80836831	9.04E-20	9.33E-19	UP
ZWILCH	0.400519317	3.092550812	82.79294385	9.11E-20	9.40E-19	UP
SLC45A2	1.356988327	-0.081500798	82.7412023	9.35E-20	9.64E-19	UP
TMEM35A	1.493584565	-0.063575831	82.7099616	9.50E-20	9.79E-19	UP
CLMN	-0.646228936	6.003426413	82.66410385	9.73E-20	1.00E-18	DOWN
SLC34A2	1.920441379	6.345763205	82.62078817	9.94E-20	1.02E-18	UP
USP39	0.244146867	5.290445433	82.61559913	9.97E-20	1.03E-18	NOT
GIPC3	-0.690310222	4.555047433	82.61405134	9.97E-20	1.03E-18	DOWN
ARHGEF4	1.484642005	0.131561327	82.59558701	1.01E-19	1.03E-18	UP
PLD5	1.6109539	-0.601035075	82.58125716	1.01E-19	1.04E-18	UP
SALL4	1.466151047	-0.273304686	82.57343501	1.02E-19	1.05E-18	UP
RIOX2	0.583802354	3.692334651	82.48143257	1.07E-19	1.09E-18	UP
RPS6KA2	-0.610264893	6.358181668	82.47026729	1.07E-19	1.10E-18	DOWN
NUMB	-0.366332022	6.845262897	82.46385976	1.08E-19	1.10E-18	DOWN
GPR156	0.936082196	-1.15342844	82.45442428	1.08E-19	1.11E-18	UP
ZBTB21	-0.51308002	4.871963438	82.43407977	1.09E-19	1.12E-18	DOWN
C16orf74	1.277705398	3.382700109	82.43174651	1.09E-19	1.12E-18	UP
OSCAR	0.702899297	2.575449851	82.42664807	1.10E-19	1.12E-18	UP
C14orf39	2.14621491	-3.344073112	82.39055461	1.12E-19	1.14E-18	UP
RILP	0.58797595	3.812421349	82.36529875	1.13E-19	1.16E-18	UP
CEACAM7	3.376937413	-3.098136518	82.34324759	1.14E-19	1.17E-18	UP
GRIN1	1.770983943	-2.358612374	82.32460099	1.15E-19	1.18E-18	UP
STAT5A	0.451094833	5.421991955	82.26656532	1.19E-19	1.21E-18	UP
SNRNP25	0.557693009	4.700336378	82.25275108	1.20E-19	1.22E-18	UP
SYNE4	1.380575708	0.558998568	82.22972159	1.21E-19	1.23E-18	UP
IRAK1	0.435898989	6.722982347	82.13099159	1.27E-19	1.30E-18	UP
ZBTB46	-0.475508908	4.542870799	82.10632239	1.29E-19	1.31E-18	DOWN
DHRS7	0.733972869	6.539635577	82.04249092	1.33E-19	1.35E-18	UP
TNFRSF13C	1.070257649	0.514665336	82.03323437	1.34E-19	1.36E-18	UP
DLX4	1.094102774	0.31830899	81.97551099	1.38E-19	1.40E-18	UP
CD38	0.98114823	3.338522425	81.94237039	1.40E-19	1.42E-18	UP
SEC61A1	0.37034843	8.599556748	81.8834936	1.44E-19	1.46E-18	UP
PCBP1	-0.396303336	7.860491027	81.85302751	1.47E-19	1.49E-18	DOWN
CTSD	0.649665406	10.74955642	81.78201798	1.52E-19	1.54E-18	UP
HS3ST4	2.817222623	-3.237444135	81.74056054	1.55E-19	1.57E-18	UP
PDZD11	0.392661361	5.346400408	81.730059	1.56E-19	1.58E-18	UP
SEPT10	-0.426576177	6.393910159	81.72188818	1.57E-19	1.58E-18	DOWN
SH3YL1	-0.586798868	6.179680607	81.70834419	1.58E-19	1.59E-18	DOWN
CCR3	1.040074562	-2.188672068	81.70609558	1.58E-19	1.60E-18	UP
PIANP	1.368252287	0.217129862	81.6945479	1.59E-19	1.60E-18	UP
SLC12A4	-0.323408014	6.682323298	81.67013539	1.61E-19	1.62E-18	DOWN
STYXL1	0.484317782	4.594518065	81.63954773	1.63E-19	1.65E-18	UP
NOS3	-0.632303008	4.908433838	81.57794115	1.68E-19	1.70E-18	DOWN
MSI2	0.566562347	6.625129646	81.57315085	1.69E-19	1.70E-18	UP
CCDC51	0.441732407	3.514191383	81.56127168	1.70E-19	1.71E-18	UP
DUSP7	-0.481469802	4.997982102	81.52852283	1.73E-19	1.74E-18	DOWN
FGF14	1.21674083	2.390600288	81.52821979	1.73E-19	1.74E-18	UP
ITLN2	2.187855872	-3.648058348	81.52751919	1.73E-19	1.74E-18	UP
COX6B1	0.601094424	7.333253157	81.49365461	1.76E-19	1.77E-18	UP
GSTK1	0.467040095	7.75787436	81.4866396	1.76E-19	1.77E-18	UP
NDEL1	-0.307064671	5.36943805	81.48114107	1.77E-19	1.78E-18	DOWN
ZNF830	-0.277377876	4.058430442	81.47142434	1.78E-19	1.78E-18	NOT
PSMA7	0.397736611	6.910063164	81.46972343	1.78E-19	1.78E-18	UP
FAM118B	0.383687809	3.940438258	81.42268535	1.82E-19	1.83E-18	UP
CCDC196	1.582542029	-3.045519772	81.4193473	1.83E-19	1.83E-18	UP
PPM1D	-0.374163152	4.861893812	81.4107507	1.83E-19	1.83E-18	DOWN
PRKAR1B	0.572330266	5.080434187	81.3997606	1.84E-19	1.84E-18	UP
MILR1	0.650206939	2.549289563	81.29420095	1.94E-19	1.94E-18	UP
TMEM147	0.493597897	6.055743294	81.28780238	1.95E-19	1.95E-18	UP
RPS6KA1	0.422536919	5.795330108	81.22239256	2.02E-19	2.01E-18	UP
C6orf118	1.737149012	-3.329478352	81.21586885	2.02E-19	2.02E-18	UP
SH3BP5	-0.680790645	4.328711353	81.20730697	2.03E-19	2.03E-18	DOWN
AFAP1L1	-0.599193006	5.655567334	81.20538191	2.03E-19	2.03E-18	DOWN
SLC43A1	0.834857302	3.045656115	81.19770722	2.04E-19	2.03E-18	UP
CDK5R2	2.074813252	-1.462789483	81.17682488	2.06E-19	2.05E-18	UP
SCPEP1	0.509633172	6.116110074	81.14943651	2.09E-19	2.08E-18	UP
DNAH3	1.152555233	-0.744080312	81.11657382	2.13E-19	2.12E-18	UP
ZNF107	0.488563143	3.379155418	81.0850824	2.16E-19	2.15E-18	UP
MLLT11	0.812262429	2.911940689	81.07745787	2.17E-19	2.16E-18	UP
CHRNA1	1.624199016	0.467757096	81.04783102	2.20E-19	2.19E-18	UP
TCERG1L	1.766960452	-1.488005656	81.00242402	2.25E-19	2.24E-18	UP
GABARAPL1	0.721620619	7.053192877	80.95761326	2.31E-19	2.29E-18	UP
MIDN	-0.50361244	7.060234485	80.89153677	2.38E-19	2.36E-18	DOWN
NKX3-2	1.502827088	-2.486370252	80.8823234	2.40E-19	2.37E-18	UP
PSMB3	0.511965739	6.447624972	80.85647031	2.43E-19	2.40E-18	UP
NFIL3	-0.595929719	5.805535473	80.80915644	2.49E-19	2.46E-18	DOWN
CPN2	2.549217387	3.354210756	80.76675157	2.54E-19	2.51E-18	UP
UHRF1	0.761913855	2.483480487	80.74256109	2.57E-19	2.54E-18	UP
RGS19	0.462306415	4.181644311	80.72475025	2.59E-19	2.56E-18	UP
SKA3	0.699629101	1.446337114	80.72133817	2.60E-19	2.57E-18	UP
USH2A	1.032920705	-0.303941413	80.70023896	2.63E-19	2.59E-18	UP
CDC45	0.743212693	1.636238184	80.690191	2.64E-19	2.60E-18	UP
CABLES2	0.382692402	2.8110163	80.66917691	2.67E-19	2.63E-18	UP
LGALS3	0.908109767	8.163333071	80.63137031	2.72E-19	2.68E-18	UP
DCHS1	-0.689099336	5.896014226	80.62047168	2.74E-19	2.69E-18	DOWN
UNC93A	2.461309549	0.316740539	80.61331695	2.75E-19	2.70E-18	UP
SCYL2	0.408953225	5.643166491	80.6013494	2.76E-19	2.72E-18	UP
NDUFS6	0.593016552	5.52875519	80.59270579	2.77E-19	2.73E-18	UP
SYT10	2.935913717	0.450274347	80.58885211	2.78E-19	2.73E-18	UP
TMC4	1.250859638	4.416578641	80.55632503	2.83E-19	2.77E-18	UP
SLC36A2	2.243268633	1.774624229	80.51445388	2.89E-19	2.83E-18	UP
BOLA3	0.527955961	3.943103295	80.50423525	2.90E-19	2.84E-18	UP
ZNF366	-0.883373636	3.266079173	80.46227751	2.96E-19	2.90E-18	DOWN
B3GAT1	1.152087885	1.620844652	80.44815362	2.98E-19	2.92E-18	UP
MISP	1.636749842	2.611386993	80.43344056	3.01E-19	2.94E-18	UP
PWWP2B	0.564648232	3.032330845	80.41720141	3.03E-19	2.97E-18	UP
CYP2C18	2.119237694	-1.568937155	80.39337565	3.07E-19	3.00E-18	UP
ASF1B	0.66741913	3.024637707	80.31395855	3.19E-19	3.12E-18	UP
LAPTM5	0.637155614	8.530679195	80.30292442	3.21E-19	3.14E-18	UP
ANGPTL8	2.172660626	2.221486433	80.26658001	3.27E-19	3.19E-18	UP
EPHA4	-0.76670844	4.511249381	80.24553289	3.31E-19	3.23E-18	DOWN
WNT4	1.314532821	0.103883852	80.24043773	3.32E-19	3.23E-18	UP
SIPA1L2	-0.51672935	5.897900035	80.1923924	3.40E-19	3.31E-18	DOWN
HSD11B1	1.396191152	1.688248349	80.18566313	3.41E-19	3.32E-18	UP
ELAC2	0.293252041	6.084564384	80.12315315	3.52E-19	3.43E-18	NOT
SNTG2	1.421733102	-1.563705672	80.10095533	3.56E-19	3.46E-18	UP
NDUFAF8	0.617670968	4.030006433	80.07924163	3.60E-19	3.50E-18	UP
FANCA	0.658352785	2.794751664	80.0612138	3.63E-19	3.53E-18	UP
HSPG2	-0.858741655	9.439203096	79.92027934	3.90E-19	3.79E-18	DOWN
TANC1	-0.414000075	5.827776797	79.8981139	3.94E-19	3.83E-18	DOWN
RASGRP3	-0.466530914	5.755691015	79.86277876	4.01E-19	3.90E-18	DOWN
POC5	0.342738294	3.290486648	79.83519951	4.07E-19	3.95E-18	UP
CCN1	-0.877700964	8.346738648	79.73296774	4.29E-19	4.16E-18	DOWN
RFLNA	1.659240529	2.290964807	79.72728671	4.30E-19	4.16E-18	UP
FGD3	0.633049922	3.801445625	79.72061233	4.31E-19	4.18E-18	UP
PPP1R14B	0.623635669	5.672789293	79.71369123	4.33E-19	4.19E-18	UP
MND1	0.659079191	0.31583653	79.70806527	4.34E-19	4.20E-18	UP
TICRR	0.809868969	1.195571659	79.69556676	4.37E-19	4.22E-18	UP
PIGZ	0.802952654	1.887890883	79.6558689	4.46E-19	4.31E-18	UP
CKM	1.159556984	-2.002967414	79.65432075	4.46E-19	4.31E-18	UP
RHOJ	-0.64030411	5.133964609	79.63990431	4.49E-19	4.34E-18	DOWN
CAMK2B	1.52273258	1.651558403	79.5339771	4.74E-19	4.57E-18	UP
MXI1	-0.493405429	7.082747248	79.52707847	4.76E-19	4.59E-18	DOWN
C11orf45	0.761068379	1.70301898	79.48191031	4.87E-19	4.69E-18	UP
CDCP1	1.203233017	5.522086134	79.31458225	5.30E-19	5.10E-18	UP
CCL21	1.943054422	3.790435529	79.30524471	5.32E-19	5.12E-18	UP
KIAA1211	1.14663674	0.792806436	79.29568481	5.35E-19	5.15E-18	UP
SFRP4	1.121866193	4.109745581	79.26298635	5.44E-19	5.23E-18	UP
TSPAN33	0.725373031	6.34290755	79.22055999	5.55E-19	5.34E-18	UP
TMEM33	0.514124621	6.191843214	79.19864126	5.62E-19	5.40E-18	UP
POLR2J	0.583454326	5.053772298	79.18317236	5.66E-19	5.43E-18	UP
CCL26	1.395228166	-0.82309273	79.18310036	5.66E-19	5.43E-18	UP
ONECUT2	1.845686153	1.047154286	79.16225039	5.72E-19	5.49E-18	UP
GSR	0.475400394	6.668841958	79.15802056	5.73E-19	5.50E-18	UP
TP53I11	-0.60406765	7.307716521	79.13567109	5.80E-19	5.56E-18	DOWN
ACBD7	0.87776487	-2.154597011	79.11199864	5.87E-19	5.62E-18	UP
KCNK12	1.138830884	-1.581658867	79.10985948	5.88E-19	5.62E-18	UP
DNASE2	0.425341172	6.587880102	79.05462304	6.04E-19	5.78E-18	UP
NCF1	0.746249528	2.271231995	79.0127078	6.17E-19	5.90E-18	UP
HIC2	-0.424539443	3.064041018	78.99387378	6.23E-19	5.95E-18	DOWN
KCNAB2	0.673444126	5.321036277	78.93156849	6.43E-19	6.14E-18	UP
BLOC1S2	0.34738302	5.235868616	78.90972783	6.50E-19	6.21E-18	UP
TBRG4	0.379838886	5.983080801	78.88858155	6.57E-19	6.27E-18	UP
C11orf49	0.368884223	5.124752024	78.83775324	6.74E-19	6.43E-18	UP
GDAP1L1	1.27427125	-2.073814972	78.81055983	6.84E-19	6.51E-18	UP
ZNF577	-0.744753421	3.260659998	78.74207929	7.08E-19	6.74E-18	DOWN
MAN2B1	0.434929959	6.649507178	78.69091732	7.26E-19	6.91E-18	UP
HMSD	1.113144711	-2.619735225	78.68760829	7.28E-19	6.92E-18	UP
AUNIP	0.662190551	-0.58770867	78.67894301	7.31E-19	6.95E-18	UP
CCRL2	0.766552016	3.080207461	78.67161095	7.33E-19	6.97E-18	UP
DIAPH2	-0.481867098	5.725460474	78.67031216	7.34E-19	6.97E-18	DOWN
TCF4	-0.658733312	7.193235197	78.66743255	7.35E-19	6.98E-18	DOWN
OTUD7A	-0.727036065	2.819805938	78.62956897	7.49E-19	7.11E-18	DOWN
PCP4	2.565427124	1.938538838	78.44643216	8.22E-19	7.80E-18	UP
P3H3	1.141942717	4.129824906	78.42957951	8.29E-19	7.86E-18	UP
PRKAG2	0.606644137	5.620206985	78.41749948	8.34E-19	7.90E-18	UP
CCNF	0.554547648	2.602301005	78.40344611	8.40E-19	7.95E-18	UP
KCNE4	-0.727591237	5.427231694	78.4025171	8.40E-19	7.95E-18	DOWN
BLNK	0.677447808	4.128579973	78.39197298	8.45E-19	7.99E-18	UP
NEFL	1.521497841	5.9767019	78.35996943	8.59E-19	8.12E-18	UP
PLA2G15	0.422758451	5.531942081	78.32950253	8.72E-19	8.24E-18	UP
HOXD3	-0.615113567	1.464311621	78.31188527	8.80E-19	8.31E-18	DOWN
ADGRG4	2.194273078	-2.118700451	78.28830593	8.90E-19	8.40E-18	UP
UBE2F	0.34538694	4.663116589	78.28474932	8.92E-19	8.42E-18	UP
SLC4A11	1.019298381	1.429652992	78.27627573	8.96E-19	8.45E-18	UP
PDGFRL	1.229675835	2.339862767	78.23693093	9.14E-19	8.61E-18	UP
LRRTM2	-0.997464659	-0.338393894	78.14784037	9.56E-19	9.01E-18	DOWN
NAGPA	0.374085589	4.227736738	78.13668953	9.62E-19	9.05E-18	UP
FAM83A	2.236919015	-1.371350287	78.09309547	9.83E-19	9.25E-18	UP
COX17	0.54666951	4.821231773	78.07077349	9.94E-19	9.35E-18	UP
TMEM164	0.397316193	4.864049789	78.05531296	1.00E-18	9.42E-18	UP
KATNB1	0.340560002	4.340325771	78.01971006	1.02E-18	9.58E-18	UP
SYN3	-0.756201558	-0.302654743	78.00240901	1.03E-18	9.66E-18	DOWN
C2orf15	0.644760185	0.937383155	77.91555019	1.08E-18	1.01E-17	UP
KIFC1	0.678373526	2.740891497	77.90736753	1.08E-18	1.01E-17	UP
C5orf38	1.581617472	0.168201169	77.80810307	1.14E-18	1.06E-17	UP
APOBEC3B	0.760942894	1.668202013	77.79911758	1.14E-18	1.07E-17	UP
IL1R2	1.732688789	4.929477428	77.75369968	1.17E-18	1.09E-17	UP
OGFOD1	0.276245815	5.071091514	77.74996321	1.17E-18	1.09E-17	NOT
RAC2	0.728143026	5.602007257	77.74695645	1.17E-18	1.10E-17	UP
UPK3B	1.135666534	0.197669071	77.74264047	1.17E-18	1.10E-17	UP
TLCD2	0.604597233	3.509173172	77.72861129	1.18E-18	1.10E-17	UP
MTMR4	0.467769099	5.617612911	77.67203798	1.22E-18	1.14E-17	UP
IGFN1	2.629929175	3.640429086	77.66602847	1.22E-18	1.14E-17	UP
NCF4	0.641471808	3.781199309	77.50951734	1.32E-18	1.23E-17	UP
EPS8L3	1.992313402	2.599808722	77.44505198	1.36E-18	1.27E-17	UP
NUPR1	0.918157187	7.585135853	77.35987555	1.42E-18	1.33E-17	UP
SASH1	-0.4928585	6.573623687	77.33448669	1.44E-18	1.34E-17	DOWN
DUSP10	0.58588119	3.403123161	77.32975891	1.45E-18	1.35E-17	UP
IRX1	1.473983219	-0.262434384	77.32753351	1.45E-18	1.35E-17	UP
CALM1	-0.343590112	8.918507227	77.2813465	1.48E-18	1.38E-17	DOWN
CYTIP	0.686752673	4.171645912	77.26444053	1.50E-18	1.39E-17	UP
NNT	0.719393449	6.803431884	77.26224946	1.50E-18	1.39E-17	UP
AMPD1	1.554995002	-1.302007859	77.16520446	1.57E-18	1.46E-17	UP
SOX2	2.251455221	-2.224299909	77.16507196	1.57E-18	1.46E-17	UP
GPR45	1.223037199	-2.495808895	77.14116121	1.59E-18	1.48E-17	UP
VSIG4	0.878699945	5.448972398	76.98673109	1.72E-18	1.60E-17	UP
ESM1	-0.821857018	8.261568968	76.97049302	1.74E-18	1.61E-17	DOWN
ISX	2.688608874	-3.768091482	76.95075217	1.75E-18	1.62E-17	UP
TEX45	1.082391924	-2.483783515	76.9418349	1.76E-18	1.63E-17	UP
ZNF474	0.899030904	-1.385390692	76.92386738	1.78E-18	1.64E-17	UP
ATP5MC3	0.526054483	7.478098638	76.86839695	1.83E-18	1.69E-17	UP
ZBP1	0.961245501	1.625532318	76.86808329	1.83E-18	1.69E-17	UP
C1QTNF9B	1.487208731	-1.988827115	76.78777352	1.90E-18	1.76E-17	UP
NOMO1	0.379463892	5.713723917	76.75403575	1.94E-18	1.79E-17	UP
SMARCD3	0.686457436	4.13291253	76.72908798	1.96E-18	1.81E-17	UP
ROMO1	0.731215826	5.522184027	76.72401369	1.97E-18	1.81E-17	UP
TRPV3	1.115400528	0.188820738	76.66182405	2.03E-18	1.87E-17	UP
XPOT	0.398632818	6.460483621	76.65400945	2.04E-18	1.88E-17	UP
AMD1	-0.562482663	7.130161415	76.64523827	2.05E-18	1.88E-17	DOWN
CELF2	0.592534982	5.377826428	76.63533323	2.06E-18	1.89E-17	UP
LRRC61	0.583508225	4.7304846	76.62327623	2.07E-18	1.90E-17	UP
LAIR1	0.660906537	5.6393809	76.6021039	2.09E-18	1.92E-17	UP
MYO18B	1.588104054	-1.297111069	76.55339785	2.14E-18	1.97E-17	UP
SLC17A9	1.08410489	3.671340143	76.52751537	2.17E-18	1.99E-17	UP
WDR62	0.706440134	1.757729419	76.52114629	2.18E-18	2.00E-17	UP
SMIM10L1	0.328264895	4.95311197	76.51572489	2.18E-18	2.00E-17	UP
BMF	0.513053609	4.356121253	76.50218253	2.20E-18	2.02E-17	UP
UQCC2	0.597380296	4.23971467	76.49474736	2.21E-18	2.02E-17	UP
YIF1B	0.400550269	4.488192812	76.4905953	2.21E-18	2.03E-17	UP
PCBP4	0.591898806	3.9487057	76.43249313	2.28E-18	2.09E-17	UP
DLL3	1.772106678	-2.628362874	76.3815825	2.34E-18	2.14E-17	UP
BCL2	-0.578011687	6.854290264	76.33175349	2.40E-18	2.19E-17	DOWN
HRC	-0.800408915	3.269186768	76.30541267	2.43E-18	2.22E-17	DOWN
ZBED6CL	0.598462928	4.261505318	76.29539648	2.44E-18	2.23E-17	UP
CMTM7	0.483558613	4.195043751	76.25018245	2.50E-18	2.28E-17	UP
SGPL1	0.313299349	6.575974305	76.22943	2.53E-18	2.31E-17	UP
ZNF649	-0.519124479	3.32967189	76.21883712	2.54E-18	2.32E-17	DOWN
CCDC197	2.364697178	-3.593126477	76.20421123	2.56E-18	2.33E-17	UP
EPGN	1.732046696	-3.089602478	76.13205867	2.65E-18	2.42E-17	UP
OIP5	0.583511626	0.249876758	76.10214555	2.69E-18	2.45E-17	UP
LHX9	3.198925537	1.054606331	76.0966715	2.70E-18	2.46E-17	UP
EFNA4	0.467506462	2.548736167	76.07489724	2.73E-18	2.49E-17	UP
VWA1	-0.656492113	7.601301255	76.03647488	2.78E-18	2.53E-17	DOWN
AQP9	1.480127405	4.002110825	75.99436938	2.84E-18	2.59E-17	UP
SPACA3	2.12804592	-3.308624174	75.93683385	2.93E-18	2.66E-17	UP
STARD13	-0.441618565	5.545245545	75.86257897	3.04E-18	2.76E-17	DOWN
USP5	0.325988879	6.564391188	75.81444003	3.12E-18	2.83E-17	UP
FZD4	-0.552797664	7.712491018	75.77078555	3.19E-18	2.89E-17	DOWN
PDE4DIP	0.472629316	6.197937797	75.75128614	3.22E-18	2.92E-17	UP
P2RX5	1.056147621	-0.106283075	75.74303592	3.23E-18	2.93E-17	UP
DGKG	0.777683756	2.481461057	75.73364377	3.25E-18	2.94E-17	UP
MPZL2	-0.566973605	6.429956148	75.71882739	3.27E-18	2.96E-17	DOWN
CFHR4	3.116072094	-2.412478282	75.69420106	3.31E-18	3.00E-17	UP
CRIP2	-0.607927632	7.638745665	75.68778524	3.32E-18	3.01E-17	DOWN
GPR137	0.406843015	5.161825388	75.65709118	3.37E-18	3.05E-17	UP
BARX1	2.331790544	-1.047200416	75.65119748	3.38E-18	3.06E-17	UP
MFSD6L	1.647387935	-0.760421042	75.64573401	3.39E-18	3.07E-17	UP
MARCO	1.384627749	2.612377074	75.63169541	3.42E-18	3.09E-17	UP
CYP26A1	1.589688853	-1.52150653	75.59069727	3.49E-18	3.15E-17	UP
CCR1	0.789390078	4.303280264	75.5745676	3.52E-18	3.17E-17	UP
ORMDL2	0.420457515	4.804399132	75.56948715	3.53E-18	3.18E-17	UP
ADGRA1	2.59728164	-2.409136116	75.56531466	3.54E-18	3.19E-17	UP
MYBPH	1.27615425	-2.348295404	75.53261913	3.59E-18	3.24E-17	UP
SUSD1	0.681193166	4.128688322	75.52834966	3.60E-18	3.24E-17	UP
SMIM6	0.781314351	3.019853543	75.51117844	3.63E-18	3.27E-17	UP
ARRDC2	-0.574711279	6.662018428	75.50341869	3.65E-18	3.28E-17	DOWN
CASP5	0.894372291	-0.856349751	75.47274834	3.70E-18	3.33E-17	UP
OLFML2A	-0.772521014	7.527795386	75.44324465	3.76E-18	3.38E-17	DOWN
KERA	2.544168605	-2.167286221	75.39091141	3.86E-18	3.47E-17	UP
EN1	1.406323135	-0.676332895	75.36313458	3.92E-18	3.51E-17	UP
C1QB	0.778924585	8.300154704	75.2906337	4.06E-18	3.64E-17	UP
H2AFX	0.588506128	4.348681902	75.28559017	4.07E-18	3.65E-17	UP
FAM20A	0.967279885	4.419630133	75.28516635	4.07E-18	3.65E-17	UP
HEXA	0.328690357	6.971235998	75.2812527	4.08E-18	3.66E-17	UP
CAPN3	1.058862075	1.953205065	75.24856033	4.15E-18	3.71E-17	UP
GMPR2	-0.317763048	6.293883094	75.24202492	4.16E-18	3.73E-17	DOWN
LYPLA1	0.553171744	6.051377321	75.23352151	4.18E-18	3.74E-17	UP
RGS10	0.585510062	4.690736832	75.22057495	4.21E-18	3.76E-17	UP
DHDH	-1.274127343	2.42526346	75.17366978	4.31E-18	3.85E-17	DOWN
CSPG4	-0.735228154	7.473508146	75.15549388	4.35E-18	3.88E-17	DOWN
[truncated: 15,841 more rows]
