# Supplementary material for: Multi-omics analysis of tumor angiogenesis characteristics and potential epigenetic regulation mechanisms in renal clear cell carcinoma
Source: Cell Commun Signal. 2021 Mar 24;19:39. doi: 10.1186/s12964-021-00728-9 (PMC7992844; doi:10.1186/s12964-021-00728-9)
Supplement: Supplementary file 7 — Additional file 7: Table S4. Significantly enriched motif in the differential methylation sites between Cluster 1 and Cluster 2 angiogenesis subgroups. [file 12964_2021_728_MOESM7_ESM.csv]

motif	NumOfProbes	PercentageOfProbes	lowerOR	upperOR	OR	p.value	FDR	TF family	TF subfamily	TF.family.member	TF.subfamily.member
NFIA_HUMAN.H11MO.0.C	339	0.24197002141327623	2.106878994159228	2.7082672967539865	2.391124880413267	1.9733505631672415e-37	1.5214532842019433e-34	Nuclear factor 1{7.1.2}	NF-1A (NF-IA){7.1.2.0.1}	NFIA;NFIB;NFIC	NFIA
NFIC_HUMAN.H11MO.0.A	497	0.3547466095645967	1.780071670768095	2.22705365878809	1.9921109001415307	6.982288545397561e-32	2.69167223425076e-29	Nuclear factor 1{7.1.2}	NF-1C (NF-IC){7.1.2.0.3}	NFIA;NFIB;NFIC	NFIC
HNF1B_HUMAN.H11MO.0.A	142	0.10135617416131334	1.6921959165274227	2.421875647955653	2.0308892870349733	3.484890748865317e-13	5.3737015347503185e-11	POU domain factors{3.1.10}	HNF1-like factors{3.1.10.7}	CDX1;CDX2;CDX4;EVX1;EVX2;GBX1;GBX2;GSX1;GSX2;HDX;HMBOX1;HNF1A;HNF1B;HOXA1;HOXA10;HOXA11;HOXA13;HOXA2;HOXA3;HOXA4;HOXA5;HOXA6;HOXA7;HOXA9;HOXB1;HOXB13;HOXB2;HOXB3;HOXB4;HOXB5;HOXB6;HOXB7;HOXB8;HOXB9;HOXC10;HOXC11;HOXC12;HOXC13;HOXC4;HOXC5;HOXC6;HOXC8;HOXC9;HOXD1;HOXD10;HOXD11;HOXD12;HOXD13;HOXD3;HOXD4;HOXD8;HOXD9;MEOX1;MEOX2;MNX1;PDX1;POU1F1;POU2F1;POU2F2;POU2F3;POU3F1;POU3F2;POU3F3;POU3F4;POU4F1;…	HMBOX1;HNF1A;HNF1B
HNF4A_HUMAN.H11MO.0.A	210	0.14989293361884368	1.6582410454054923	2.242567249043983	1.9322138488114664	5.21771911519148e-16	1.3409538126042106e-13	RXR-related receptors (NR2){2.1.3}	HNF-4 (NR2A){2.1.3.2}	HNF4A;HNF4G;NR2C1;NR2C2;NR2E1;NR2E3;NR2F1;NR2F2;NR2F6;RXRA;RXRB;RXRG	HNF4A;HNF4G
HNF1B_HUMAN.H11MO.1.A	121	0.08636688079942897	1.6558570199881546	2.4355090072043883	2.015912503311306	2.4174866071274476e-11	2.3298527176190775e-9	POU domain factors{3.1.10}	HNF1-like factors{3.1.10.7}	CDX1;CDX2;CDX4;EVX1;EVX2;GBX1;GBX2;GSX1;GSX2;HDX;HMBOX1;HNF1A;HNF1B;HOXA1;HOXA10;HOXA11;HOXA13;HOXA2;HOXA3;HOXA4;HOXA5;HOXA6;HOXA7;HOXA9;HOXB1;HOXB13;HOXB2;HOXB3;HOXB4;HOXB5;HOXB6;HOXB7;HOXB8;HOXB9;HOXC10;HOXC11;HOXC12;HOXC13;HOXC4;HOXC5;HOXC6;HOXC8;HOXC9;HOXD1;HOXD10;HOXD11;HOXD12;HOXD13;HOXD3;HOXD4;HOXD8;HOXD9;MEOX1;MEOX2;MNX1;PDX1;POU1F1;POU2F1;POU2F2;POU2F3;POU3F1;POU3F2;POU3F3;POU3F4;POU4F1;…	HMBOX1;HNF1A;HNF1B
HNF1A_HUMAN.H11MO.0.C	137	0.09778729478943611	1.6392433214459092	2.359742897851963	1.9733165272542492	5.913958528241196e-12	6.513802893248517e-10	POU domain factors{3.1.10}	HNF1-like factors{3.1.10.7}	CDX1;CDX2;CDX4;EVX1;EVX2;GBX1;GBX2;GSX1;GSX2;HDX;HMBOX1;HNF1A;HNF1B;HOXA1;HOXA10;HOXA11;HOXA13;HOXA2;HOXA3;HOXA4;HOXA5;HOXA6;HOXA7;HOXA9;HOXB1;HOXB13;HOXB2;HOXB3;HOXB4;HOXB5;HOXB6;HOXB7;HOXB8;HOXB9;HOXC10;HOXC11;HOXC12;HOXC13;HOXC4;HOXC5;HOXC6;HOXC8;HOXC9;HOXD1;HOXD10;HOXD11;HOXD12;HOXD13;HOXD3;HOXD4;HOXD8;HOXD9;MEOX1;MEOX2;MNX1;PDX1;POU1F1;POU2F1;POU2F2;POU2F3;POU3F1;POU3F2;POU3F3;POU3F4;POU4F1;…	HMBOX1;HNF1A;HNF1B
HNF4G_HUMAN.H11MO.0.B	214	0.15274803711634546	1.4934008018466551	2.0144281554444996	1.7377900168560974	4.124899456501653e-12	5.300495801604624e-10	RXR-related receptors (NR2){2.1.3}	HNF-4 (NR2A){2.1.3.2}	HNF4A;HNF4G;NR2C1;NR2C2;NR2E1;NR2E3;NR2F1;NR2F2;NR2F6;RXRA;RXRB;RXRG	HNF4A;HNF4G
JUND_HUMAN.H11MO.0.A	217	0.15488936473947182	1.4079198001782365	1.8955800053638896	1.6367552448524914	3.6782643919524386e-10	3.151046495772589e-8	Jun-related factors{1.1.1}	Jun factors{1.1.1.1}	ATF2;ATF7;BACH1;BACH2;CREB5;JUN;JUNB;JUND;NFE2;NFE2L1;NFE2L2;NFE2L3	JUNB;JUND;JUN
NFIB_HUMAN.H11MO.0.D	383	0.27337615988579583	1.4075729807536004	1.7903332744579048	1.5887086954580076	1.403497411083008e-13	2.705241259862498e-11	Nuclear factor 1{7.1.2}	NF-1B (NF-IB){7.1.2.0.2}	NFIA;NFIB;NFIC	NFIB
JUN_HUMAN.H11MO.0.A	204	0.145610278372591	1.3982460710217548	1.8972917294313567	1.6320994745570383	1.2335374116970521e-9	9.510573444184271e-8	Jun-related factors{1.1.1}	Jun factors{1.1.1.1}	ATF2;ATF7;BACH1;BACH2;CREB5;JUN;JUNB;JUND;NFE2;NFE2L1;NFE2L2;NFE2L3	JUNB;JUND;JUN
FOSL2_HUMAN.H11MO.0.A	204	0.145610278372591	1.3889600371578612	1.8846671884372141	1.6212525989669555	1.8606816751714292e-9	1.304168701415611e-7	Fos-related factors{1.1.2}	Fos factors{1.1.2.1}	ATF3;FOS;FOSB;FOSL1;FOSL2;JDP2	FOSB;FOSL1;FOSL2;FOS
NFIC_HUMAN.H11MO.1.A	220	0.15703069236259815	1.3632989032262846	1.8322466277248246	1.5834210598524912	3.232530752550627e-9	2.076901008513778e-7	Nuclear factor 1{7.1.2}	NF-1C (NF-IC){7.1.2.0.3}	NFIA;NFIB;NFIC	NFIC
FOS_HUMAN.H11MO.0.A	200	0.14275517487508924	1.3347650272277758	1.8156828283954425	1.5600229728938757	3.533306337510462e-8	2.095522450938897e-6	Fos-related factors{1.1.2}	Fos factors{1.1.2.1}	ATF3;FOS;FOSB;FOSL1;FOSL2;JDP2	FOSB;FOSL1;FOSL2;FOS
RXRG_HUMAN.H11MO.0.B	147	0.10492505353319058	1.328443060706839	1.8894948067377426	1.5891760375023383	5.756731787164129e-7	2.1135429561445445e-5	RXR-related receptors (NR2){2.1.3}	Retinoid X receptors (NR2B){2.1.3.1}	HNF4A;HNF4G;NR2C1;NR2C2;NR2E1;NR2E3;NR2F1;NR2F2;NR2F6;RXRA;RXRB;RXRG	RXRA;RXRB;RXRG
FOSL1_HUMAN.H11MO.0.A	201	0.14346895074946467	1.3231247058888609	1.7985930303368598	1.5458248487166553	6.92648725135289e-8	3.414140443171987e-6	Fos-related factors{1.1.2}	Fos factors{1.1.2.1}	ATF3;FOS;FOSB;FOSL1;FOSL2;JDP2	FOSB;FOSL1;FOSL2;FOS
FOSB_HUMAN.H11MO.0.A	195	0.139186295503212	1.319909443070874	1.8014636549922565	1.545333236358733	9.798439083970148e-8	4.443880313965285e-6	Fos-related factors{1.1.2}	Fos factors{1.1.2.1}	ATF3;FOS;FOSB;FOSL1;FOSL2;JDP2	FOSB;FOSL1;FOSL2;FOS
PPARA_HUMAN.H11MO.1.B	204	0.145610278372591	1.3185591512104702	1.7889544379419569	1.5389631597066638	7.085116354183112e-8	3.414140443171987e-6	Thyroid hormone receptor-related factors (NR1){2.1.2}	PPAR (NR1C){2.1.2.5}	NR1D1;NR1D2;NR1H2;NR1H3;NR1H4;NR1I2;NR1I3;PPARA;PPARD;PPARG;RARA;RARB;RARG;RORA;RORB;RORC;THRA;THRB;VDR	PPARA;PPARD;PPARG
MAFG_HUMAN.H11MO.0.A	161	0.11491791577444682	1.313306991893978	1.8418623888549461	1.559517114971554	5.713728578939888e-7	2.1135429561445445e-5	Maf-related factors{1.1.3}	Small Maf factors{1.1.3.2}	MAF;MAFA;MAFB;MAFF;MAFG;MAFK;NRL	MAFF;MAFG;MAFK
NR4A2_HUMAN.H11MO.0.C	171	0.12205567451820129	1.3119175953419908	1.8236038364334326	1.550656860561497	4.528224651088544e-7	1.8375058978890883e-5	NGFI-B-related receptors (NR4){2.1.4}	NURR1 (NR4A2){2.1.4.0.2}	NR4A1;NR4A2;NR4A3	NR4A2
TEAD4_HUMAN.H11MO.0.A	168	0.11991434689507495	1.2882247963987563	1.7951366988345372	1.5246518224818886	1.2201233137718742e-6	4.090065543122239e-5	TEF-1-related factors{3.6.1}	TEF-3 (TEAD-4, TCF-13L1){3.6.1.0.2}	TEAD1;TEAD2;TEAD3;TEAD4	TEAD4
TEAD1_HUMAN.H11MO.0.A	182	0.1299072091363312	1.2770469956852049	1.7593225715873593	1.5024027978407428	1.3443585922477859e-6	4.318751977596012e-5	TEF-1-related factors{3.6.1}	TEF-1 (TEAD-1, TCF-13){3.6.1.0.1}	TEAD1;TEAD2;TEAD3;TEAD4	TEAD1
SOX13_HUMAN.H11MO.0.D	106	0.07566024268379729	1.2748671917333771	1.9203267752157354	1.5716211260791733	2.5008218342450563e-5	4.94393239539215e-4	SOX-related factors{4.1.1}	Group D{4.1.1.4}	BBX;CIC;HBP1;SOX1;SOX10;SOX11;SOX12;SOX13;SOX14;SOX15;SOX17;SOX18;SOX2;SOX21;SOX3;SOX30;SOX4;SOX5;SOX6;SOX7;SOX8;SOX9;SRY	SOX13;SOX5
PPARD_HUMAN.H11MO.0.D	213	0.15203426124197003	1.26318208046142	1.7043393794464479	1.470123975961149	8.378873043285252e-7	2.936414143805877e-5	Thyroid hormone receptor-related factors (NR1){2.1.2}	PPAR (NR1C){2.1.2.5}	NR1D1;NR1D2;NR1H2;NR1H3;NR1H4;NR1I2;NR1I3;PPARA;PPARD;PPARG;RARA;RARB;RARG;RORA;RORB;RORC;THRA;THRB;VDR	PPARA;PPARD;PPARG
COT2_HUMAN.H11MO.1.A	338	0.2412562455389008	1.255810089265975	1.6134961552572056	1.424893444563418	4.556396597582804e-8	2.5092726976688157e-6	RXR-related receptors (NR2){2.1.3}	COUP-like receptors (NR2F){2.1.3.5}	HNF4A;HNF4G;NR2C1;NR2C2;NR2E1;NR2E3;NR2F1;NR2F2;NR2F6;RXRA;RXRB;RXRG	NR2F1;NR2F2;NR2F6
NR2C1_HUMAN.H11MO.0.C	260	0.185581727337616	1.25259445555882	1.6511529492553338	1.4402190733113707	3.588879030569379e-7	1.537236518093884e-5	RXR-related receptors (NR2){2.1.3}	Testicular receptors (NR2C){2.1.3.4}	HNF4A;HNF4G;NR2C1;NR2C2;NR2E1;NR2E3;NR2F1;NR2F2;NR2F6;RXRA;RXRB;RXRG	NR2C1;NR2C2
TEAD2_HUMAN.H11MO.0.D	186	0.13276231263383298	1.2491786379556222	1.715709580372136	1.4673202092366158	3.4569101289954134e-6	9.518848962340941e-5	TEF-1-related factors{3.6.1}	TEF-4 (TEAD-2){3.6.1.0.3}	TEAD1;TEAD2;TEAD3;TEAD4	TEAD2
JUNB_HUMAN.H11MO.0.A	198	0.14132762312633834	1.243046489916002	1.6929308694468244	1.4537376260100598	3.692044093732526e-6	9.815744814716474e-5	Jun-related factors{1.1.1}	Jun factors{1.1.1.1}	ATF2;ATF7;BACH1;BACH2;CREB5;JUN;JUNB;JUND;NFE2;NFE2L1;NFE2L2;NFE2L3	JUNB;JUND;JUN
TLX1_HUMAN.H11MO.0.D	203	0.14489650249821556	1.240457605002664	1.6839617891999752	1.4482737649311046	3.2512005192353042e-6	9.28398370492748e-5	NK-related factors{3.1.2}	TLX{3.1.2.21}	BARHL1;BARHL2;BARX1;BARX2;BSX;DBX1;DBX2;DLX1;DLX2;DLX3;DLX4;DLX5;DLX6;EMX1;EMX2;EN1;EN2;HHEX;HLX;HMX1;HMX2;HMX3;LBX1;LBX2;MSX1;MSX2;NANOG;NKX1-1;NKX1-2;NKX2-1;NKX2-2;NKX2-3;NKX2-4;NKX2-5;NKX2-6;NKX2-8;NKX3-1;NKX3-2;NKX6-1;NKX6-2;NKX6-3;NOTO;TLX1;TLX2;TLX3;VAX1;VAX2;VENTX	TLX1
SOX4_HUMAN.H11MO.0.B	227	0.16202712348322626	1.2132008558815988	1.6240902808549738	1.4061920900117006	6.923475004928958e-6	1.7219352350968475e-4	SOX-related factors{4.1.1}	Group C{4.1.1.3}	BBX;CIC;HBP1;SOX1;SOX10;SOX11;SOX12;SOX13;SOX14;SOX15;SOX17;SOX18;SOX2;SOX21;SOX3;SOX30;SOX4;SOX5;SOX6;SOX7;SOX8;SOX9;SRY	SOX11;SOX4
NR1H4_HUMAN.H11MO.1.B	177	0.12633832976445397	1.2056616344822872	1.667312708618707	1.4212724418608809	2.9390285158411832e-5	5.526807282228176e-4	Thyroid hormone receptor-related factors (NR1){2.1.2}	LXR (NR1H){2.1.2.7}	NR1D1;NR1D2;NR1H2;NR1H3;NR1H4;NR1I2;NR1I3;PPARA;PPARD;PPARG;RARA;RARB;RARG;RORA;RORB;RORC;THRA;THRB;VDR	NR1H2;NR1H3;NR1H4
STAT3_HUMAN.H11MO.0.A	179	0.12776588151320487	1.198480835140755	1.6547395722587719	1.4116297698230944	4.1237395292796155e-5	7.065340393499074e-4	STAT factors{6.2.1}	STAT3{6.2.1.0.3}	STAT1;STAT2;STAT3;STAT4;STAT5A;STAT5B;STAT6	STAT3
ETV4_HUMAN.H11MO.0.B	369	0.2633832976445396	1.1924690576278678	1.520861672983581	1.3478568128625275	1.9543422957475255e-6	6.0271916400853685e-5	Ets-related factors{3.5.2}	Elk-like factors{3.5.2.2}	EHF;ELF1;ELF2;ELF3;ELF4;ELF5;ELK1;ELK3;ELK4;ERF;ERG;ETS1;ETS2;ETV1;ETV2;ETV3;ETV3L;ETV4;ETV5;ETV6;ETV7;FEV;FLI1;GABPA;SPDEF;SPI1;SPIB;SPIC	ELK1;ELK3;ELK4;ETV1;ETV4;ETV5
PPARA_HUMAN.H11MO.0.B	193	0.1377587437544611	1.1921496105739182	1.6290407419531374	1.3966361268106566	3.797987735385553e-5	6.655110327232412e-4	Thyroid hormone receptor-related factors (NR1){2.1.2}	PPAR (NR1C){2.1.2.5}	NR1D1;NR1D2;NR1H2;NR1H3;NR1H4;NR1I2;NR1I3;PPARA;PPARD;PPARG;RARA;RARB;RARG;RORA;RORB;RORC;THRA;THRB;VDR	PPARA;PPARD;PPARG
ZNF85_HUMAN.H11MO.1.C	112	0.07994289793004997	1.1911323540608336	1.7751558475623788	1.4601816339916056	2.9205252404681647e-4	0.0035741666038110395	More than 3 adjacent zinc finger factors{2.3.3}	unclassified{2.3.3.0}	BCL6B;BCL6;CTCFL;CTCF;FEZF1;GFI1B;GFI1;GLI1;GLI2;GLI3;GLIS1;GLIS2;GLIS3;MTF1;MYNN;MZF1;OSR2;OVOL1;OVOL2;ZNF146;PLAG1;PLAGL1;PRDM14;PRDM1;PRDM6;SCRT1;SCRT2;SNAI1;SNAI2;YY1;YY2;WT1;ZNF324;ZNF354A;ZBTB14;ZBTB18;ZBTB48;ZBTB49;ZBTB7A;ZBTB7B;ZBTB6;ZFP64;ZFP28;ZFP42;ZFP82;ZFX;ZIC1;ZIC2;ZIC3;ZIC4;ZIM3;ZKSCAN1;ZKSCAN3;ZNF121;ZNF136;ZNF140;ZNF143;ZNF148;ZNF214;ZNF232;ZNF250;ZNF257;ZNF260;ZNF263;ZNF264;ZNF2…	MYNN;MZF1;OSR2;PRDM14;PRDM6;WT1;ZBTB14;ZBTB48;ZBTB49;ZFP64;ZFP28;ZIM3;ZNF121;ZNF250;ZNF257;ZNF263;ZNF274;ZNF317;ZNF320;ZNF329;ZNF331;ZNF394;ZNF449;ZNF502;ZNF528;ZNF547;ZNF549;ZNF554;ZNF586;ZNF589;ZNF667;ZNF680;ZNF708;ZNF713;ZNF768;ZNF18;ZNF85;ZSCAN16;ZSCAN22
PPARG_HUMAN.H11MO.1.A	166	0.11848679514632406	1.1894614138307618	1.6602404127894093	1.4089956367041236	7.582815681723554e-5	0.001217989768876846	Thyroid hormone receptor-related factors (NR1){2.1.2}	PPAR (NR1C){2.1.2.5}	NR1D1;NR1D2;NR1H2;NR1H3;NR1H4;NR1I2;NR1I3;PPARA;PPARD;PPARG;RARA;RARB;RARG;RORA;RORB;RORC;THRA;THRB;VDR	PPARA;PPARD;PPARG
TF7L2_HUMAN.H11MO.0.A	125	0.08922198429693076	1.182078320219131	1.72708003975362	1.434063224889351	2.350591210943476e-4	0.0031076035551560357	TCF-7-related factors{4.1.3}	TCF-7L2 (TCF-4) [1]{4.1.3.0.3}	LEF1;TAF1;TCF7;TCF7L1;TCF7L2	TCF7L2
ETV6_HUMAN.H11MO.0.D	278	0.198429693076374	1.1756659525607673	1.5386843435740074	1.3468284444297658	1.6787715138186395e-5	3.5953689920949195e-4	Ets-related factors{3.5.2}	ETV6-like factors{3.5.2.6}	EHF;ELF1;ELF2;ELF3;ELF4;ELF5;ELK1;ELK3;ELK4;ERF;ERG;ETS1;ETS2;ETV1;ETV2;ETV3;ETV3L;ETV4;ETV5;ETV6;ETV7;FEV;FLI1;GABPA;SPDEF;SPI1;SPIB;SPIC	ETV6;ETV7
ESR2_HUMAN.H11MO.1.A	151	0.10778015703069237	1.1725927680280301	1.660277038342978	1.3994019951293646	1.9367468806303931e-4	0.0026749961825953414	Steroid hormone receptors (NR3){2.1.1}	ER-like receptors (NR3A&B){2.1.1.2}	AR;ESR1;ESR2;ESRRA;ESRRB;ESRRG;NR3C1;NR3C2;PGR	ESRRA;ESRRB;ESRRG;ESR1;ESR2
NR1H3_HUMAN.H11MO.1.B	201	0.14346895074946467	1.1719227641696164	1.5928324648043632	1.3691175029529965	7.295603216822019e-5	0.0011967893787595272	Thyroid hormone receptor-related factors (NR1){2.1.2}	LXR (NR1H){2.1.2.7}	NR1D1;NR1D2;NR1H2;NR1H3;NR1H4;NR1I2;NR1I3;PPARA;PPARD;PPARG;RARA;RARB;RARG;RORA;RORB;RORC;THRA;THRB;VDR	NR1H2;NR1H3;NR1H4
GCR_HUMAN.H11MO.1.A	204	0.145610278372591	1.1709421386416545	1.5884120606115737	1.366583432057401	8.18203763412187e-5	0.0012874185746750942	Steroid hormone receptors (NR3){2.1.1}	GR-like receptors (NR3C){2.1.1.1}	AR;ESR1;ESR2;ESRRA;ESRRB;ESRRG;NR3C1;NR3C2;PGR	AR;NR3C1;NR3C2;PGR
MAFK_HUMAN.H11MO.0.A	133	0.09493219129193434	1.1709238807761844	1.6925272160120874	1.4125704876011753	3.1312014447659476e-4	0.0037140866367916087	Maf-related factors{1.1.3}	Small Maf factors{1.1.3.2}	MAF;MAFA;MAFB;MAFF;MAFG;MAFK;NRL	MAFF;MAFG;MAFK
TF65_HUMAN.H11MO.0.A	147	0.10492505353319058	1.1701677302624136	1.6639022961170526	1.3996188118451285	2.3780623833230365e-4	0.0031076035551560357	NF-kappaB-related factors{6.1.1}	NF-kappaB p65 subunit-like factors{6.1.1.2}	NFKB1;NFKB2;REL;RELA;RELB	RELB;REL;RELA
PRDM6_HUMAN.H11MO.0.C	287	0.20485367594575304	1.166210435220423	1.5214361699891226	1.3337407298900354	2.7014720569977193e-5	5.207087389863103e-4	More than 3 adjacent zinc finger factors{2.3.3}	unclassified{2.3.3.0}	BCL6B;BCL6;CTCFL;CTCF;FEZF1;GFI1B;GFI1;GLI1;GLI2;GLI3;GLIS1;GLIS2;GLIS3;MTF1;MYNN;MZF1;OSR2;OVOL1;OVOL2;ZNF146;PLAG1;PLAGL1;PRDM14;PRDM1;PRDM6;SCRT1;SCRT2;SNAI1;SNAI2;YY1;YY2;WT1;ZNF324;ZNF354A;ZBTB14;ZBTB18;ZBTB48;ZBTB49;ZBTB7A;ZBTB7B;ZBTB6;ZFP64;ZFP28;ZFP42;ZFP82;ZFX;ZIC1;ZIC2;ZIC3;ZIC4;ZIM3;ZKSCAN1;ZKSCAN3;ZNF121;ZNF136;ZNF140;ZNF143;ZNF148;ZNF214;ZNF232;ZNF250;ZNF257;ZNF260;ZNF263;ZNF264;ZNF2…	MYNN;MZF1;OSR2;PRDM14;PRDM6;WT1;ZBTB14;ZBTB48;ZBTB49;ZFP64;ZFP28;ZIM3;ZNF121;ZNF250;ZNF257;ZNF263;ZNF274;ZNF317;ZNF320;ZNF329;ZNF331;ZNF394;ZNF449;ZNF502;ZNF528;ZNF547;ZNF549;ZNF554;ZNF586;ZNF589;ZNF667;ZNF680;ZNF708;ZNF713;ZNF768;ZNF18;ZNF85;ZSCAN16;ZSCAN22
ETV2_HUMAN.H11MO.0.B	388	0.2769450392576731	1.1653162577852365	1.480446532499889	1.3144764290025361	8.987487876659198e-6	2.1654228602825754e-4	Ets-related factors{3.5.2}	Ets-like factors{3.5.2.1}	EHF;ELF1;ELF2;ELF3;ELF4;ELF5;ELK1;ELK3;ELK4;ERF;ERG;ETS1;ETS2;ETV1;ETV2;ETV3;ETV3L;ETV4;ETV5;ETV6;ETV7;FEV;FLI1;GABPA;SPDEF;SPI1;SPIB;SPIC	ERG;ETS1;ETS2;ETV2;ETV3;FEV;FLI1;GABPA
NR1H2_HUMAN.H11MO.0.D	111	0.07922912205567452	1.1555551518959766	1.7248829639028147	1.4178199067050126	7.868977999441439e-4	0.00854504512333711	Thyroid hormone receptor-related factors (NR1){2.1.2}	LXR (NR1H){2.1.2.7}	NR1D1;NR1D2;NR1H2;NR1H3;NR1H4;NR1I2;NR1I3;PPARA;PPARD;PPARG;RARA;RARB;RARG;RORA;RORB;RORC;THRA;THRB;VDR	NR1H2;NR1H3;NR1H4
ERG_HUMAN.H11MO.0.A	452	0.32262669521770165	1.1551468567984648	1.4524518602879641	1.296044536875048	9.415613413538055e-6	2.1998296793448e-4	Ets-related factors{3.5.2}	Ets-like factors{3.5.2.1}	EHF;ELF1;ELF2;ELF3;ELF4;ELF5;ELK1;ELK3;ELK4;ERF;ERG;ETS1;ETS2;ETV1;ETV2;ETV3;ETV3L;ETV4;ETV5;ETV6;ETV7;FEV;FLI1;GABPA;SPDEF;SPI1;SPIB;SPIC	ERG;ETS1;ETS2;ETV2;ETV3;FEV;FLI1;GABPA
PAX2_HUMAN.H11MO.0.D	112	0.07994289793004997	1.154508935920496	1.720452443288137	1.415282786212911	8.349428382237525e-4	0.008583212376940175	Paired domain only{3.2.2}	PAX-2-like factors (partial homeobox){3.2.2.2}	PAX1;PAX2;PAX5;PAX8;PAX9	PAX2;PAX5;PAX8
RFX5_HUMAN.H11MO.0.A	298	0.21270521056388295	1.1539155291323633	1.4996709828868424	1.3170940195811063	4.543618029105791e-5	7.615498914001228e-4	RFX-related factors{3.3.3}	RFX5{3.3.3.0.5}	RFX1;RFX2;RFX3;RFX4;RFX5;RFX6;RFX7;RFX8	RFX5
FOXD3_HUMAN.H11MO.0.D	196	0.13990007137758745	1.1538952069810635	1.5734584166510017	1.3503511106310444	1.899351836364964e-4	0.0026749961825953414	Forkhead box (FOX) factors{3.3.1}	FOXD{3.3.1.4}	FOXA1;FOXA2;FOXA3;FOXB1;FOXB2;FOXC1;FOXC2;FOXD1;FOXD2;FOXD3;FOXD4;FOXD4L1;FOXD4L3;FOXD4L4;FOXD4L5;FOXD4L6;FOXE1;FOXE3;FOXF1;FOXF2;FOXG1;FOXH1;FOXI1;FOXI2;FOXI3;FOXJ1;FOXJ2;FOXJ3;FOXK1;FOXK2;FOXL1;FOXL2;FOXM1;FOXN1;FOXN2;FOXN3;FOXN4;FOXO1;FOXO3;FOXO4;FOXO6;FOXP1;FOXP2;FOXP3;FOXP4;FOXQ1;FOXR1;FOXR2;FOXS1	FOXD1;FOXD2;FOXD3
FOXA1_HUMAN.H11MO.0.A	172	0.12276945039257674	1.1526989943781816	1.6005146204822025	1.3616900792704099	2.618336371137099e-4	0.003364562236911172	Forkhead box (FOX) factors{3.3.1}	FOXA{3.3.1.1}	FOXA1;FOXA2;FOXA3;FOXB1;FOXB2;FOXC1;FOXC2;FOXD1;FOXD2;FOXD3;FOXD4;FOXD4L1;FOXD4L3;FOXD4L4;FOXD4L5;FOXD4L6;FOXE1;FOXE3;FOXF1;FOXF2;FOXG1;FOXH1;FOXI1;FOXI2;FOXI3;FOXJ1;FOXJ2;FOXJ3;FOXK1;FOXK2;FOXL1;FOXL2;FOXM1;FOXN1;FOXN2;FOXN3;FOXN4;FOXO1;FOXO3;FOXO4;FOXO6;FOXP1;FOXP2;FOXP3;FOXP4;FOXQ1;FOXR1;FOXR2;FOXS1	FOXA1;FOXA2;FOXA3
PRDM1_HUMAN.H11MO.0.A	234	0.1670235546038544	1.1443117747513982	1.5262879101708078	1.323829397964937	1.5838092827607185e-4	0.0023039942585066303	More than 3 adjacent zinc finger factors{2.3.3}	PRDM1-like factors{2.3.3.12}	BCL6;BCL6B;CTCF;CTCFL;FEZF1;FEZF2;GFI1;GFI1B;GLI1;GLI2;GLI3;GLI4;GLIS1;GLIS2;GLIS3;HKR1;MTF1;MYNN;MZF1;OSR2;OVOL1;OVOL2;PLAG1;PLAGL1;PLAGL2;PRDM1;PRDM14;PRDM6;SCRT1;SCRT2;SNAI1;SNAI2;SNAI3;WT1;YY1;YY2;ZBTB12;ZBTB14;ZBTB18;ZBTB20;ZBTB26;ZBTB42;ZBTB45;ZBTB47;ZBTB48;ZBTB49;ZBTB6;ZBTB7A;ZBTB7B;ZBTB7C;ZFP14;ZFP2;ZFP28;ZFP30;ZFP37;ZFP42;ZFP64;ZFP69;ZFP69B;ZFP82;ZFP91;ZFX;ZIC1;ZIC2;ZIC3;ZIC4;ZIC5;ZIK1;Z…	PRDM1
FLI1_HUMAN.H11MO.1.A	421	0.3004996431120628	1.1437623376291128	1.4447127800474417	1.2863105891057163	2.4286133870499116e-5	4.927528740567058e-4	Ets-related factors{3.5.2}	Ets-like factors{3.5.2.1}	EHF;ELF1;ELF2;ELF3;ELF4;ELF5;ELK1;ELK3;ELK4;ERF;ERG;ETS1;ETS2;ETV1;ETV2;ETV3;ETV3L;ETV4;ETV5;ETV6;ETV7;FEV;FLI1;GABPA;SPDEF;SPI1;SPIB;SPIC	ERG;ETS1;ETS2;ETV2;ETV3;FEV;FLI1;GABPA
ETV5_HUMAN.H11MO.0.C	432	0.3083511777301927	1.143520899334083	1.4419158083800485	1.2849017140852723	2.2081460141122275e-5	4.601298856433858e-4	Ets-related factors{3.5.2}	Elk-like factors{3.5.2.2}	EHF;ELF1;ELF2;ELF3;ELF4;ELF5;ELK1;ELK3;ELK4;ERF;ERG;ETS1;ETS2;ETV1;ETV2;ETV3;ETV3L;ETV4;ETV5;ETV6;ETV7;FEV;FLI1;GABPA;SPDEF;SPI1;SPIB;SPIC	ELK1;ELK3;ELK4;ETV1;ETV4;ETV5
COT2_HUMAN.H11MO.0.A	220	0.15703069236259815	1.1430505075916118	1.5358600782640905	1.327447898738348	1.9735324954428288e-4	0.0026749961825953414	RXR-related receptors (NR2){2.1.3}	COUP-like receptors (NR2F){2.1.3.5}	HNF4A;HNF4G;NR2C1;NR2C2;NR2E1;NR2E3;NR2F1;NR2F2;NR2F6;RXRA;RXRB;RXRG	NR2F1;NR2F2;NR2F6
RXRA_HUMAN.H11MO.1.A	242	0.17273376159885795	1.1420962158596832	1.5174165017090753	1.318593715604405	1.4882608118733682e-4	0.0022066328576045516	RXR-related receptors (NR2){2.1.3}	Retinoid X receptors (NR2B){2.1.3.1}	HNF4A;HNF4G;NR2C1;NR2C2;NR2E1;NR2E3;NR2F1;NR2F2;NR2F6;RXRA;RXRB;RXRG	RXRA;RXRB;RXRG
STA5A_HUMAN.H11MO.0.A	147	0.10492505353319058	1.1413139715218859	1.6227690790295362	1.3650746888342982	5.942608394993797e-4	0.006640218945710461	STAT factors{6.2.1}	STAT5A{6.2.1.0.5}	STAT1;STAT2;STAT3;STAT4;STAT5A;STAT5B;STAT6	STAT5A
ZNF41_HUMAN.H11MO.1.C	178	0.1270521056388294	1.1406604081493872	1.5760222750787587	1.344056706025517	4.14148161019072e-4	0.004765794509637381	More than 3 adjacent zinc finger factors{2.3.3}	ZFN81-like factors{2.3.3.68}	BCL6;BCL6B;CTCF;CTCFL;FEZF1;FEZF2;GFI1;GFI1B;GLI1;GLI2;GLI3;GLI4;GLIS1;GLIS2;GLIS3;HKR1;MTF1;MYNN;MZF1;OSR2;OVOL1;OVOL2;PLAG1;PLAGL1;PLAGL2;PRDM1;PRDM14;PRDM6;SCRT1;SCRT2;SNAI1;SNAI2;SNAI3;WT1;YY1;YY2;ZBTB12;ZBTB14;ZBTB18;ZBTB20;ZBTB26;ZBTB42;ZBTB45;ZBTB47;ZBTB48;ZBTB49;ZBTB6;ZBTB7A;ZBTB7B;ZBTB7C;ZFP14;ZFP2;ZFP28;ZFP30;ZFP37;ZFP42;ZFP64;ZFP69;ZFP69B;ZFP82;ZFP91;ZFX;ZIC1;ZIC2;ZIC3;ZIC4;ZIC5;ZIK1;Z…	ZNF41
NR4A1_HUMAN.H11MO.0.A	144	0.10278372591006424	1.1397621808398253	1.6259101311358162	1.3655687012713575	7.506139859963897e-4	0.008267476902903092	NGFI-B-related receptors (NR4){2.1.4}	NGFI-B (NR4A1){2.1.4.0.1}	NR4A1;NR4A2;NR4A3	NR4A1
FOXP1_HUMAN.H11MO.0.A	197	0.14061384725196288	1.1328998940913102	1.5437450638568788	1.3252867699664042	4.256678424399228e-4	0.004826322154723242	Forkhead box (FOX) factors{3.3.1}	FOXP{3.3.1.16}	FOXA1;FOXA2;FOXA3;FOXB1;FOXB2;FOXC1;FOXC2;FOXD1;FOXD2;FOXD3;FOXD4;FOXD4L1;FOXD4L3;FOXD4L4;FOXD4L5;FOXD4L6;FOXE1;FOXE3;FOXF1;FOXF2;FOXG1;FOXH1;FOXI1;FOXI2;FOXI3;FOXJ1;FOXJ2;FOXJ3;FOXK1;FOXK2;FOXL1;FOXL2;FOXM1;FOXN1;FOXN2;FOXN3;FOXN4;FOXO1;FOXO3;FOXO4;FOXO6;FOXP1;FOXP2;FOXP3;FOXP4;FOXQ1;FOXR1;FOXR2;FOXS1	FOXP1;FOXP2;FOXP3
ZFHX3_HUMAN.H11MO.0.D	105	0.07494646680942184	1.1317985644964903	1.7074151441194496	1.3964054367776095	0.0017482651834439154	0.01590178661895841	HD-ZF factors{3.1.8}	ZFHX{3.1.8.4}	ADNP;ADNP2;HOMEZ;NANOGNB;TSHZ1;TSHZ2;TSHZ3;ZEB1;ZEB2;ZFHX2;ZFHX3;ZFHX4;ZHX1;ZHX2;ZHX3	ZFHX3
NFAC1_HUMAN.H11MO.0.B	246	0.17558886509635974	1.1299072185911543	1.4983295848673688	1.3032332982260209	2.768759509178824e-4	0.0034995304616014314	NFAT-related factors{6.1.3}	NFATc1{6.1.3.0.1}	NFAT5;NFATC1;NFATC2;NFATC3;NFATC4	NFATC1
PRGR_HUMAN.H11MO.1.A	259	0.18486795146324053	1.1261013531003219	1.4848227026242562	1.29502996988859	2.9079834530264145e-4	0.0035741666038110395	Steroid hormone receptors (NR3){2.1.1}	GR-like receptors (NR3C){2.1.1.1}	AR;ESR1;ESR2;ESRRA;ESRRB;ESRRG;NR3C1;NR3C2;PGR	AR;NR3C1;NR3C2;PGR
NKX62_HUMAN.H11MO.0.D	97	0.06923625981441828	1.125896341416516	1.7253558811735006	1.4006800380997237	0.002146028624520652	0.01859087718545419	NK-related factors{3.1.2}	NK-6{3.1.2.19}	BARHL1;BARHL2;BARX1;BARX2;BSX;DBX1;DBX2;DLX1;DLX2;DLX3;DLX4;DLX5;DLX6;EMX1;EMX2;EN1;EN2;HHEX;HLX;HMX1;HMX2;HMX3;LBX1;LBX2;MSX1;MSX2;NANOG;NKX1-1;NKX1-2;NKX2-1;NKX2-2;NKX2-3;NKX2-4;NKX2-5;NKX2-6;NKX2-8;NKX3-1;NKX3-2;NKX6-1;NKX6-2;NKX6-3;NOTO;TLX1;TLX2;TLX3;VAX1;VAX2;VENTX	NKX6-1;NKX6-2
TWST1_HUMAN.H11MO.0.A	127	0.09064953604568166	1.1196492661673885	1.6310505601427903	1.356275032320121	0.0016926123119345036	0.015722940873512076	Tal-related factors{1.2.3}	Twist-like factors{1.2.3.2}	ATOH1;ATOH7;ATOH8;BHLHA15;BHLHA9;BHLHE22;BHLHE23;FERD3L;FIGLA;HAND1;HAND2;LYL1;MESP1;MESP2;MSC;MSGN1;NEUROD1;NEUROD2;NEUROD4;NEUROD6;NEUROG1;NEUROG2;NEUROG3;NHLH1;NHLH2;OLIG1;OLIG2;OLIG3;PTF1A;SCX;TAL1;TAL2;TCF15;TCF21;TCF23;TWIST1;TWIST2	FIGLA;HAND1;PTF1A;TWIST1
ETS1_HUMAN.H11MO.0.A	399	0.284796573875803	1.1178579884767372	1.417249377431599	1.2596408209427103	1.399881523436367e-4	0.0021162914795479193	Ets-related factors{3.5.2}	Ets-like factors{3.5.2.1}	EHF;ELF1;ELF2;ELF3;ELF4;ELF5;ELK1;ELK3;ELK4;ERF;ERG;ETS1;ETS2;ETV1;ETV2;ETV3;ETV3L;ETV4;ETV5;ETV6;ETV7;FEV;FLI1;GABPA;SPDEF;SPI1;SPIB;SPIC	ERG;ETS1;ETS2;ETV2;ETV3;FEV;FLI1;GABPA
ZN282_HUMAN.H11MO.0.D	155	0.11063526052819414	1.117548181185627	1.5757887237135235	1.330841610968605	0.0012803461270889786	0.01233933579982003	More than 3 adjacent zinc finger factors{2.3.3}	ZNF282-like factors{2.3.3.38}	BCL6;BCL6B;CTCF;CTCFL;FEZF1;FEZF2;GFI1;GFI1B;GLI1;GLI2;GLI3;GLI4;GLIS1;GLIS2;GLIS3;HKR1;MTF1;MYNN;MZF1;OSR2;OVOL1;OVOL2;PLAG1;PLAGL1;PLAGL2;PRDM1;PRDM14;PRDM6;SCRT1;SCRT2;SNAI1;SNAI2;SNAI3;WT1;YY1;YY2;ZBTB12;ZBTB14;ZBTB18;ZBTB20;ZBTB26;ZBTB42;ZBTB45;ZBTB47;ZBTB48;ZBTB49;ZBTB6;ZBTB7A;ZBTB7B;ZBTB7C;ZFP14;ZFP2;ZFP28;ZFP30;ZFP37;ZFP42;ZFP64;ZFP69;ZFP69B;ZFP82;ZFP91;ZFX;ZIC1;ZIC2;ZIC3;ZIC4;ZIC5;ZIK1;Z…	ZNF282
SOX9_HUMAN.H11MO.1.B	102	0.0728051391862955	1.1159770223050376	1.693136112675692	1.3809751548546338	0.002886736281322575	0.022939364105520128	SOX-related factors{4.1.1}	Group E{4.1.1.5}	BBX;CIC;HBP1;SOX1;SOX10;SOX11;SOX12;SOX13;SOX14;SOX15;SOX17;SOX18;SOX2;SOX21;SOX3;SOX30;SOX4;SOX5;SOX6;SOX7;SOX8;SOX9;SRY	SOX10;SOX8;SOX9
ANDR_HUMAN.H11MO.0.A	209	0.14917915774446824	1.1114218463608923	1.5028701573436538	1.2949537113568625	9.085068059656083e-4	0.00916825540442919	Steroid hormone receptors (NR3){2.1.1}	GR-like receptors (NR3C){2.1.1.1}	AR;ESR1;ESR2;ESRRA;ESRRB;ESRRG;NR3C1;NR3C2;PGR	AR;NR3C1;NR3C2;PGR
FOXJ3_HUMAN.H11MO.0.A	211	0.15060670949321914	1.1054582575618752	1.493025905946183	1.2872454440082104	0.0011355492812878086	0.011082386023707601	Forkhead box (FOX) factors{3.3.1}	FOXJ{3.3.1.10}	FOXA1;FOXA2;FOXA3;FOXB1;FOXB2;FOXC1;FOXC2;FOXD1;FOXD2;FOXD3;FOXD4;FOXD4L1;FOXD4L3;FOXD4L4;FOXD4L5;FOXD4L6;FOXE1;FOXE3;FOXF1;FOXF2;FOXG1;FOXH1;FOXI1;FOXI2;FOXI3;FOXJ1;FOXJ2;FOXJ3;FOXK1;FOXK2;FOXL1;FOXL2;FOXM1;FOXN1;FOXN2;FOXN3;FOXN4;FOXO1;FOXO3;FOXO4;FOXO6;FOXP1;FOXP2;FOXP3;FOXP4;FOXQ1;FOXR1;FOXR2;FOXS1	FOXJ2;FOXJ3
COT1_HUMAN.H11MO.0.C	488	0.3483226266952177	1.1052333590766057	1.3836058689363049	1.2371733062781651	1.9776236369381902e-4	0.0026749961825953414	RXR-related receptors (NR2){2.1.3}	COUP-like receptors (NR2F){2.1.3.5}	HNF4A;HNF4G;NR2C1;NR2C2;NR2E1;NR2E3;NR2F1;NR2F2;NR2F6;RXRA;RXRB;RXRG	NR2F1;NR2F2;NR2F6
HXA5_HUMAN.H11MO.0.D	72	0.05139186295503212	1.1052275908257878	1.809285071102588	1.4238563867947793	0.005276572092153186	0.034557564612685124	HOX-related factors{3.1.1}	HOX5{3.1.1.5}	CDX1;CDX2;CDX4;EVX1;EVX2;GBX1;GBX2;GSX1;GSX2;HDX;HMBOX1;HNF1A;HNF1B;HOXA1;HOXA10;HOXA11;HOXA13;HOXA2;HOXA3;HOXA4;HOXA5;HOXA6;HOXA7;HOXA9;HOXB1;HOXB13;HOXB2;HOXB3;HOXB4;HOXB5;HOXB6;HOXB7;HOXB8;HOXB9;HOXC10;HOXC11;HOXC12;HOXC13;HOXC4;HOXC5;HOXC6;HOXC8;HOXC9;HOXD1;HOXD10;HOXD11;HOXD12;HOXD13;HOXD3;HOXD4;HOXD8;HOXD9;MEOX1;MEOX2;MNX1;PDX1;POU1F1;POU2F1;POU2F2;POU2F3;POU3F1;POU3F2;POU3F3;POU3F4;POU4F1;…	HOXA5
NR2F6_HUMAN.H11MO.0.D	146	0.10421127765881513	1.1051421253187663	1.572903497610407	1.3224881238864596	0.0022386171737649387	0.018810100836279965	RXR-related receptors (NR2){2.1.3}	COUP-like receptors (NR2F){2.1.3.5}	HNF4A;HNF4G;NR2C1;NR2C2;NR2E1;NR2E3;NR2F1;NR2F2;NR2F6;RXRA;RXRB;RXRG	NR2F1;NR2F2;NR2F6
IRF3_HUMAN.H11MO.0.B	393	0.28051391862955033	1.1029053398920345	1.3998107924057108	1.243493445598493	3.255861546961903e-4	0.003803438261678223	Interferon-regulatory factors{3.5.3}	IRF-3{3.5.3.0.3}	IRF1;IRF2;IRF3;IRF4;IRF5;IRF6;IRF7;IRF8;IRF9	IRF3
FOXF1_HUMAN.H11MO.0.D	191	0.1363311920057102	1.1020890837730746	1.5079207942377617	1.2920010136594786	0.001418053039254506	0.013333157234941757	Forkhead box (FOX) factors{3.3.1}	FOXF{3.3.1.6}	FOXA1;FOXA2;FOXA3;FOXB1;FOXB2;FOXC1;FOXC2;FOXD1;FOXD2;FOXD3;FOXD4;FOXD4L1;FOXD4L3;FOXD4L4;FOXD4L5;FOXD4L6;FOXE1;FOXE3;FOXF1;FOXF2;FOXG1;FOXH1;FOXI1;FOXI2;FOXI3;FOXJ1;FOXJ2;FOXJ3;FOXK1;FOXK2;FOXL1;FOXL2;FOXM1;FOXN1;FOXN2;FOXN3;FOXN4;FOXO1;FOXO3;FOXO4;FOXO6;FOXP1;FOXP2;FOXP3;FOXP4;FOXQ1;FOXR1;FOXR2;FOXS1	FOXF1;FOXF2
ZN350_HUMAN.H11MO.0.C	121	0.08636688079942897	1.1014454505619604	1.6181689156732881	1.3401490833555663	0.002917834659432227	0.022939364105520128	More than 3 adjacent zinc finger factors{2.3.3}	ZNF350-like factors{2.3.3.30}	BCL6;BCL6B;CTCF;CTCFL;FEZF1;FEZF2;GFI1;GFI1B;GLI1;GLI2;GLI3;GLI4;GLIS1;GLIS2;GLIS3;HKR1;MTF1;MYNN;MZF1;OSR2;OVOL1;OVOL2;PLAG1;PLAGL1;PLAGL2;PRDM1;PRDM14;PRDM6;SCRT1;SCRT2;SNAI1;SNAI2;SNAI3;WT1;YY1;YY2;ZBTB12;ZBTB14;ZBTB18;ZBTB20;ZBTB26;ZBTB42;ZBTB45;ZBTB47;ZBTB48;ZBTB49;ZBTB6;ZBTB7A;ZBTB7B;ZBTB7C;ZFP14;ZFP2;ZFP28;ZFP30;ZFP37;ZFP42;ZFP64;ZFP69;ZFP69B;ZFP82;ZFP91;ZFX;ZIC1;ZIC2;ZIC3;ZIC4;ZIC5;ZIK1;Z…	ZNF350
SIX2_HUMAN.H11MO.0.A	126	0.08993576017130621	1.1011603649850554	1.6062787070812479	1.3347867638441542	0.0029752742030506	0.022939364105520128	HD-SINE factors{3.1.6}	SIX1-like factors{3.1.6.1}	SIX1;SIX2;SIX3;SIX4;SIX5;SIX6	SIX1;SIX2
RORG_HUMAN.H11MO.0.C	139	0.099214846538187	1.0929023523137356	1.567973701696901	1.3133205710157692	0.003530330293333847	0.026426064622916468	Thyroid hormone receptor-related factors (NR1){2.1.2}	ROR (NR1F){2.1.2.6}	NR1D1;NR1D2;NR1H2;NR1H3;NR1H4;NR1I2;NR1I3;PPARA;PPARD;PPARG;RARA;RARB;RARG;RORA;RORB;RORC;THRA;THRB;VDR	RORA;RORC
HXC11_HUMAN.H11MO.0.D	103	0.07351891506067094	1.092720256578999	1.6545462894310006	1.3507695166389209	0.004837444060805491	0.032716397990184505	HOX-related factors{3.1.1}	HOX9-13{3.1.1.8}	CDX1;CDX2;CDX4;EVX1;EVX2;GBX1;GBX2;GSX1;GSX2;HDX;HMBOX1;HNF1A;HNF1B;HOXA1;HOXA10;HOXA11;HOXA13;HOXA2;HOXA3;HOXA4;HOXA5;HOXA6;HOXA7;HOXA9;HOXB1;HOXB13;HOXB2;HOXB3;HOXB4;HOXB5;HOXB6;HOXB7;HOXB8;HOXB9;HOXC10;HOXC11;HOXC12;HOXC13;HOXC4;HOXC5;HOXC6;HOXC8;HOXC9;HOXD1;HOXD10;HOXD11;HOXD12;HOXD13;HOXD3;HOXD4;HOXD8;HOXD9;MEOX1;MEOX2;MNX1;PDX1;POU1F1;POU2F1;POU2F2;POU2F3;POU3F1;POU3F2;POU3F3;POU3F4;POU4F1;…	HOXA10;HOXA11;HOXA13;HOXA9;HOXB13;HOXC10;HOXC11;HOXC12;HOXC13;HOXC9;HOXD10;HOXD11;HOXD12;HOXD13;HOXD9
NR2E1_HUMAN.H11MO.0.D	94	0.06709493219129194	1.0918251392108662	1.6839424239763279	1.3629101038353852	0.00556915695155961	0.035195245980757864	RXR-related receptors (NR2){2.1.3}	Tailless-like receptors (NR2E){2.1.3.3}	HNF4A;HNF4G;NR2C1;NR2C2;NR2E1;NR2E3;NR2F1;NR2F2;NR2F6;RXRA;RXRB;RXRG	NR2E1;NR2E3
NR4A3_HUMAN.H11MO.0.D	162	0.11563169164882227	1.0915609051982793	1.528822269294208	1.2953407841298372	0.0028811051893094255	0.022939364105520128	NGFI-B-related receptors (NR4){2.1.4}	NOR1 (NR4A3){2.1.4.0.3}	NR4A1;NR4A2;NR4A3	NR4A3
P63_HUMAN.H11MO.0.A	221	0.15774446823697358	1.0915423329019638	1.465791321389788	1.267215501995259	0.001753115256305402	0.01590178661895841	p53-related factors{6.3.1}	p63{6.3.1.0.2}	TP53;TP63;TP73	TP63
FOXM1_HUMAN.H11MO.0.A	173	0.12348322626695217	1.0882444828881208	1.5095434003003232	1.2849087897289526	0.0029579099502606413	0.022939364105520128	Forkhead box (FOX) factors{3.3.1}	FOXM{3.3.1.13}	FOXA1;FOXA2;FOXA3;FOXB1;FOXB2;FOXC1;FOXC2;FOXD1;FOXD2;FOXD3;FOXD4;FOXD4L1;FOXD4L3;FOXD4L4;FOXD4L5;FOXD4L6;FOXE1;FOXE3;FOXF1;FOXF2;FOXG1;FOXH1;FOXI1;FOXI2;FOXI3;FOXJ1;FOXJ2;FOXJ3;FOXK1;FOXK2;FOXL1;FOXL2;FOXM1;FOXN1;FOXN2;FOXN3;FOXN4;FOXO1;FOXO3;FOXO4;FOXO6;FOXP1;FOXP2;FOXP3;FOXP4;FOXQ1;FOXR1;FOXR2;FOXS1	FOXM1
MIXL1_HUMAN.H11MO.0.D	84	0.059957173447537475	1.0870964619935333	1.7173436373682436	1.3743322195415377	0.007407896165538136	0.041024742140338404	Paired-related HD factors{3.1.3}	MIX{3.1.3.14}	ALX1;ALX3;ALX4;ARGFX;ARX;CRX;DMBX1;DPRX;DRGX;DUX4;DUXA;ESX1;GSC;GSC2;HESX1;ISX;LEUTX;MIXL1;NOBOX;OTP;OTX1;OTX2;PHOX2A;PHOX2B;PITX1;PITX2;PITX3;PROP1;PRRX1;PRRX2;RAX;RAX2;RHOXF1;RHOXF2;SEBOX;SHOX;SHOX2;TPRX1;UNCX;VSX1;VSX2	MIXL1
ELK3_HUMAN.H11MO.0.D	297	0.21199143468950749	1.0854088439676846	1.4109950597886325	1.2390710134000684	0.0014015390116951245	0.013333157234941757	Ets-related factors{3.5.2}	Elk-like factors{3.5.2.2}	EHF;ELF1;ELF2;ELF3;ELF4;ELF5;ELK1;ELK3;ELK4;ERF;ERG;ETS1;ETS2;ETV1;ETV2;ETV3;ETV3L;ETV4;ETV5;ETV6;ETV7;FEV;FLI1;GABPA;SPDEF;SPI1;SPIB;SPIC	ELK1;ELK3;ELK4;ETV1;ETV4;ETV5
FOXP2_HUMAN.H11MO.0.C	136	0.09707351891506068	1.085259786529638	1.5625363317967662	1.3065941111807189	0.004518781427112735	0.031387211534269537	Forkhead box (FOX) factors{3.3.1}	FOXP{3.3.1.16}	FOXA1;FOXA2;FOXA3;FOXB1;FOXB2;FOXC1;FOXC2;FOXD1;FOXD2;FOXD3;FOXD4;FOXD4L1;FOXD4L3;FOXD4L4;FOXD4L5;FOXD4L6;FOXE1;FOXE3;FOXF1;FOXF2;FOXG1;FOXH1;FOXI1;FOXI2;FOXI3;FOXJ1;FOXJ2;FOXJ3;FOXK1;FOXK2;FOXL1;FOXL2;FOXM1;FOXN1;FOXN2;FOXN3;FOXN4;FOXO1;FOXO3;FOXO4;FOXO6;FOXP1;FOXP2;FOXP3;FOXP4;FOXQ1;FOXR1;FOXR2;FOXS1	FOXP1;FOXP2;FOXP3
RXRA_HUMAN.H11MO.0.A	476	0.3397573162027123	1.0832197639611525	1.357890670286841	1.213375492331138	7.990170071221133e-4	0.008556140451265964	RXR-related receptors (NR2){2.1.3}	Retinoid X receptors (NR2B){2.1.3.1}	HNF4A;HNF4G;NR2C1;NR2C2;NR2E1;NR2E3;NR2F1;NR2F2;NR2F6;RXRA;RXRB;RXRG	RXRA;RXRB;RXRG
MEF2D_HUMAN.H11MO.0.A	164	0.11705924339757316	1.0823756187349376	1.5131352380119325	1.2831774033818901	0.003673811576564738	0.027235660822417435	Regulators of differentiation{5.1.1}	MEF-2{5.1.1.1}	MEF2A;MEF2B;MEF2C;MEF2D	MEF2A;MEF2B;MEF2C;MEF2D
NR1I2_HUMAN.H11MO.1.D	88	0.06281227694503926	1.0798700805785346	1.68869269456164	1.357897518716632	0.007676121002776976	0.04167809361366935	Thyroid hormone receptor-related factors (NR1){2.1.2}	Vitamin D receptor (NR1I){2.1.2.4}	NR1D1;NR1D2;NR1H2;NR1H3;NR1H4;NR1I2;NR1I3;PPARA;PPARD;PPARG;RARA;RARB;RARG;RORA;RORB;RORC;THRA;THRB;VDR	NR1I2;NR1I3;VDR
NR1I3_HUMAN.H11MO.1.D	88	0.06281227694503926	1.0798700805785346	1.68869269456164	1.357897518716632	0.007676121002776976	0.04167809361366935	Thyroid hormone receptor-related factors (NR1){2.1.2}	Vitamin D receptor (NR1I){2.1.2.4}	NR1D1;NR1D2;NR1H2;NR1H3;NR1H4;NR1I2;NR1I3;PPARA;PPARD;PPARG;RARA;RARB;RARG;RORA;RORB;RORC;THRA;THRB;VDR	NR1I2;NR1I3;VDR
FLI1_HUMAN.H11MO.0.A	562	0.4011420413990007	1.0786638203927383	1.3419351194148001	1.203424851979681	8.346978687001301e-4	0.008583212376940175	Ets-related factors{3.5.2}	Ets-like factors{3.5.2.1}	EHF;ELF1;ELF2;ELF3;ELF4;ELF5;ELK1;ELK3;ELK4;ERF;ERG;ETS1;ETS2;ETV1;ETV2;ETV3;ETV3L;ETV4;ETV5;ETV6;ETV7;FEV;FLI1;GABPA;SPDEF;SPI1;SPIB;SPIC	ERG;ETS1;ETS2;ETV2;ETV3;FEV;FLI1;GABPA
VEZF1_HUMAN.H11MO.0.C	797	0.5688793718772306	1.0778780483914208	1.3383809305730208	1.2008290165934181	8.127721743509838e-4	0.008583212376940175	Factors with multiple dispersed zinc fingers{2.3.4}	MAZ-like factors{2.3.4.8}	BCL11A;BCL11B;BNC1;BNC2;E4F1;HIC1;HIC2;HINFP;HIVEP1;HIVEP2;HIVEP3;IKZF1;IKZF2;IKZF3;IKZF4;IKZF5;INSM1;INSM2;MAZ;MECOM;PATZ1;PRDM16;PRDM4;REST;RLF;RREB1;SALL1;SALL2;SALL3;SALL4;VEZF1;ZBTB1;ZBTB17;ZBTB2;ZBTB25;ZBTB4;ZFAT;ZNF134;ZNF211;ZNF217;ZNF219;ZNF248;ZNF256;ZNF292;ZNF296;ZNF319;ZNF334;ZNF335;ZNF341;ZNF37A;ZNF382;ZNF417;ZNF418;ZNF423;ZNF467;ZNF510;ZNF512;ZNF512B;ZNF516;ZNF518A;ZNF518B;ZNF521;ZN…	MAZ;PATZ1;VEZF1
SOX9_HUMAN.H11MO.0.B	126	0.08993576017130621	1.0766821493243364	1.5704637142229494	1.3051050772578037	0.006297268573661883	0.037460514722482935	SOX-related factors{4.1.1}	Group E{4.1.1.5}	BBX;CIC;HBP1;SOX1;SOX10;SOX11;SOX12;SOX13;SOX14;SOX15;SOX17;SOX18;SOX2;SOX21;SOX3;SOX30;SOX4;SOX5;SOX6;SOX7;SOX8;SOX9;SRY	SOX10;SOX8;SOX9
EHF_HUMAN.H11MO.0.B	237	0.16916488222698073	1.0750651955572326	1.431596813603279	1.242695876110111	0.0029405096758187044	0.022939364105520128	Ets-related factors{3.5.2}	EHF-like factors{3.5.2.4}	EHF;ELF1;ELF2;ELF3;ELF4;ELF5;ELK1;ELK3;ELK4;ERF;ERG;ETS1;ETS2;ETV1;ETV2;ETV3;ETV3L;ETV4;ETV5;ETV6;ETV7;FEV;FLI1;GABPA;SPDEF;SPI1;SPIB;SPIC	EHF;ELF3;ELF5
PDX1_HUMAN.H11MO.1.A	82	0.05852962169878658	1.0742011428710039	1.7060360193582775	1.3618580223641863	0.008606838363259284	0.04514198896648237	HOX-related factors{3.1.1}	PDX{3.1.1.15}	CDX1;CDX2;CDX4;EVX1;EVX2;GBX1;GBX2;GSX1;GSX2;HDX;HMBOX1;HNF1A;HNF1B;HOXA1;HOXA10;HOXA11;HOXA13;HOXA2;HOXA3;HOXA4;HOXA5;HOXA6;HOXA7;HOXA9;HOXB1;HOXB13;HOXB2;HOXB3;HOXB4;HOXB5;HOXB6;HOXB7;HOXB8;HOXB9;HOXC10;HOXC11;HOXC12;HOXC13;HOXC4;HOXC5;HOXC6;HOXC8;HOXC9;HOXD1;HOXD10;HOXD11;HOXD12;HOXD13;HOXD3;HOXD4;HOXD8;HOXD9;MEOX1;MEOX2;MNX1;PDX1;POU1F1;POU2F1;POU2F2;POU2F3;POU3F1;POU3F2;POU3F3;POU3F4;POU4F1;…	PDX1
COT1_HUMAN.H11MO.1.C	366	0.26124197002141325	1.074182616002235	1.3707970326698802	1.2145404704865788	0.001807966127859568	0.01616494747613019	RXR-related receptors (NR2){2.1.3}	COUP-like receptors (NR2F){2.1.3.5}	HNF4A;HNF4G;NR2C1;NR2C2;NR2E1;NR2E3;NR2F1;NR2F2;NR2F6;RXRA;RXRB;RXRG	NR2F1;NR2F2;NR2F6
PAX1_HUMAN.H11MO.0.D	160	0.11420413990007137	1.0715064446379727	1.5034418556071918	1.272721426392351	0.005299107196464508	0.034557564612685124	Paired domain only{3.2.2}	PAX-1/9 (no homeo remnant){3.2.2.1}	PAX1;PAX2;PAX5;PAX8;PAX9	PAX1
ELF3_HUMAN.H11MO.0.A	236	0.1684511063526053	1.0687368130871846	1.4238778427518302	1.235679371089127	0.0037821460310305897	0.027771757999281756	Ets-related factors{3.5.2}	EHF-like factors{3.5.2.4}	EHF;ELF1;ELF2;ELF3;ELF4;ELF5;ELK1;ELK3;ELK4;ERF;ERG;ETS1;ETS2;ETV1;ETV2;ETV3;ETV3L;ETV4;ETV5;ETV6;ETV7;FEV;FLI1;GABPA;SPDEF;SPI1;SPIB;SPIC	EHF;ELF3;ELF5
NR1D1_HUMAN.H11MO.0.B	287	0.20485367594575304	1.0686327167363832	1.3939304043699736	1.222027783950565	0.0032656369222882863	0.024928772941428402	Thyroid hormone receptor-related factors (NR1){2.1.2}	Rev-ErbA (NR1D){2.1.2.3}	NR1D1;NR1D2;NR1H2;NR1H3;NR1H4;NR1I2;NR1I3;PPARA;PPARD;PPARG;RARA;RARB;RARG;RORA;RORB;RORC;THRA;THRB;VDR	NR1D1
FOXF2_HUMAN.H11MO.0.D	152	0.10849393290506781	1.0683079387671812	1.5107699938764854	1.2741378505517083	0.006628238284424228	0.037904596950260896	Forkhead box (FOX) factors{3.3.1}	FOXF{3.3.1.6}	FOXA1;FOXA2;FOXA3;FOXB1;FOXB2;FOXC1;FOXC2;FOXD1;FOXD2;FOXD3;FOXD4;FOXD4L1;FOXD4L3;FOXD4L4;FOXD4L5;FOXD4L6;FOXE1;FOXE3;FOXF1;FOXF2;FOXG1;FOXH1;FOXI1;FOXI2;FOXI3;FOXJ1;FOXJ2;FOXJ3;FOXK1;FOXK2;FOXL1;FOXL2;FOXM1;FOXN1;FOXN2;FOXN3;FOXN4;FOXO1;FOXO3;FOXO4;FOXO6;FOXP1;FOXP2;FOXP3;FOXP4;FOXQ1;FOXR1;FOXR2;FOXS1	FOXF1;FOXF2
RFX5_HUMAN.H11MO.1.A	183	0.13062098501070663	1.0680661847885782	1.4698595719480805	1.2559201034403487	0.00537860927823893	0.034557564612685124	RFX-related factors{3.3.3}	RFX5{3.3.3.0.5}	RFX1;RFX2;RFX3;RFX4;RFX5;RFX6;RFX7;RFX8	RFX5
FOXO3_HUMAN.H11MO.0.B	142	0.10135617416131334	1.0672035649695755	1.52561451234433	1.280039938123568	0.006778277918824291	0.038426854966275945	Forkhead box (FOX) factors{3.3.1}	FOXO{3.3.1.15}	FOXA1;FOXA2;FOXA3;FOXB1;FOXB2;FOXC1;FOXC2;FOXD1;FOXD2;FOXD3;FOXD4;FOXD4L1;FOXD4L3;FOXD4L4;FOXD4L5;FOXD4L6;FOXE1;FOXE3;FOXF1;FOXF2;FOXG1;FOXH1;FOXI1;FOXI2;FOXI3;FOXJ1;FOXJ2;FOXJ3;FOXK1;FOXK2;FOXL1;FOXL2;FOXM1;FOXN1;FOXN2;FOXN3;FOXN4;FOXO1;FOXO3;FOXO4;FOXO6;FOXP1;FOXP2;FOXP3;FOXP4;FOXQ1;FOXR1;FOXR2;FOXS1	FOXO1;FOXO3;FOXO4;FOXO6
FOXC1_HUMAN.H11MO.0.C	124	0.08850820842255532	1.0655734459782258	1.5585832760754368	1.2935203834890345	0.00838571634250384	0.04428347465801685	Forkhead box (FOX) factors{3.3.1}	FOXC{3.3.1.3}	FOXA1;FOXA2;FOXA3;FOXB1;FOXB2;FOXC1;FOXC2;FOXD1;FOXD2;FOXD3;FOXD4;FOXD4L1;FOXD4L3;FOXD4L4;FOXD4L5;FOXD4L6;FOXE1;FOXE3;FOXF1;FOXF2;FOXG1;FOXH1;FOXI1;FOXI2;FOXI3;FOXJ1;FOXJ2;FOXJ3;FOXK1;FOXK2;FOXL1;FOXL2;FOXM1;FOXN1;FOXN2;FOXN3;FOXN4;FOXO1;FOXO3;FOXO4;FOXO6;FOXP1;FOXP2;FOXP3;FOXP4;FOXQ1;FOXR1;FOXR2;FOXS1	FOXC1;FOXC2
HLTF_HUMAN.H11MO.0.D	166	0.11848679514632406	1.0650160634316184	1.4862183505673119	1.2614636924069904	0.006300970512135742	0.037460514722482935			HLTF	HLTF
SPDEF_HUMAN.H11MO.0.D	176	0.1256245538900785	1.0637080017398126	1.4718807621235008	1.254361145072078	0.006114237544532831	0.037460514722482935	Ets-related factors{3.5.2}	SPDEF-like factors{3.5.2.7}	EHF;ELF1;ELF2;ELF3;ELF4;ELF5;ELK1;ELK3;ELK4;ERF;ERG;ETS1;ETS2;ETV1;ETV2;ETV3;ETV3L;ETV4;ETV5;ETV6;ETV7;FEV;FLI1;GABPA;SPDEF;SPI1;SPIB;SPIC	SPDEF
RX_HUMAN.H11MO.0.D	72	0.05139186295503212	1.06230503196639	1.738786200131489	1.3684806424710279	0.013919268132164958	0.06583899220797045	Paired-related HD factors{3.1.3}	RAX{3.1.3.22}	ALX1;ALX3;ALX4;ARGFX;ARX;CRX;DMBX1;DPRX;DRGX;DUX4;DUXA;ESX1;GSC;GSC2;HESX1;ISX;LEUTX;MIXL1;NOBOX;OTP;OTX1;OTX2;PHOX2A;PHOX2B;PITX1;PITX2;PITX3;PROP1;PRRX1;PRRX2;RAX;RAX2;RHOXF1;RHOXF2;SEBOX;SHOX;SHOX2;TPRX1;UNCX;VSX1;VSX2	RAX2;RAX
VEZF1_HUMAN.H11MO.1.C	593	0.42326909350463954	1.0620044268276136	1.3188864895818004	1.1837514331728451	0.002115607513693691	0.01853560673929359	Factors with multiple dispersed zinc fingers{2.3.4}	MAZ-like factors{2.3.4.8}	BCL11A;BCL11B;BNC1;BNC2;E4F1;HIC1;HIC2;HINFP;HIVEP1;HIVEP2;HIVEP3;IKZF1;IKZF2;IKZF3;IKZF4;IKZF5;INSM1;INSM2;MAZ;MECOM;PATZ1;PRDM16;PRDM4;REST;RLF;RREB1;SALL1;SALL2;SALL3;SALL4;VEZF1;ZBTB1;ZBTB17;ZBTB2;ZBTB25;ZBTB4;ZFAT;ZNF134;ZNF211;ZNF217;ZNF219;ZNF248;ZNF256;ZNF292;ZNF296;ZNF319;ZNF334;ZNF335;ZNF341;ZNF37A;ZNF382;ZNF417;ZNF418;ZNF423;ZNF467;ZNF510;ZNF512;ZNF512B;ZNF516;ZNF518A;ZNF518B;ZNF521;ZN…	MAZ;PATZ1;VEZF1
ANDR_HUMAN.H11MO.2.A	189	0.1349036402569593	1.0610771620346449	1.4538071817812421	1.2448200741338278	0.0062877904430561835	0.037460514722482935	Steroid hormone receptors (NR3){2.1.1}	GR-like receptors (NR3C){2.1.1.1}	AR;ESR1;ESR2;ESRRA;ESRRB;ESRRG;NR3C1;NR3C2;PGR	AR;NR3C1;NR3C2;PGR
IRF8_HUMAN.H11MO.0.B	242	0.17273376159885795	1.0603565599383247	1.4086105312404864	1.2241375152773393	0.005433412516957368	0.03462116570722422	Interferon-regulatory factors{3.5.3}	IRF-8 (ICSBP1){3.5.3.0.8}	IRF1;IRF2;IRF3;IRF4;IRF5;IRF6;IRF7;IRF8;IRF9	IRF8
FOXA3_HUMAN.H11MO.0.B	131	0.09350463954318344	1.0600205804618856	1.535706472399252	1.2803720610089746	0.009105424822934676	0.04711599019115863	Forkhead box (FOX) factors{3.3.1}	FOXA{3.3.1.1}	FOXA1;FOXA2;FOXA3;FOXB1;FOXB2;FOXC1;FOXC2;FOXD1;FOXD2;FOXD3;FOXD4;FOXD4L1;FOXD4L3;FOXD4L4;FOXD4L5;FOXD4L6;FOXE1;FOXE3;FOXF1;FOXF2;FOXG1;FOXH1;FOXI1;FOXI2;FOXI3;FOXJ1;FOXJ2;FOXJ3;FOXK1;FOXK2;FOXL1;FOXL2;FOXM1;FOXN1;FOXN2;FOXN3;FOXN4;FOXO1;FOXO3;FOXO4;FOXO6;FOXP1;FOXP2;FOXP3;FOXP4;FOXQ1;FOXR1;FOXR2;FOXS1	FOXA1;FOXA2;FOXA3
MAZ_HUMAN.H11MO.1.A	697	0.49750178443968596	1.0599163472299096	1.3130785248459893	1.1797288479272277	0.0022445256510217337	0.018810100836279965	Factors with multiple dispersed zinc fingers{2.3.4}	MAZ-like factors{2.3.4.8}	BCL11A;BCL11B;BNC1;BNC2;E4F1;HIC1;HIC2;HINFP;HIVEP1;HIVEP2;HIVEP3;IKZF1;IKZF2;IKZF3;IKZF4;IKZF5;INSM1;INSM2;MAZ;MECOM;PATZ1;PRDM16;PRDM4;REST;RLF;RREB1;SALL1;SALL2;SALL3;SALL4;VEZF1;ZBTB1;ZBTB17;ZBTB2;ZBTB25;ZBTB4;ZFAT;ZNF134;ZNF211;ZNF217;ZNF219;ZNF248;ZNF256;ZNF292;ZNF296;ZNF319;ZNF334;ZNF335;ZNF341;ZNF37A;ZNF382;ZNF417;ZNF418;ZNF423;ZNF467;ZNF510;ZNF512;ZNF512B;ZNF516;ZNF518A;ZNF518B;ZNF521;ZN…	MAZ;PATZ1;VEZF1
BACH2_HUMAN.H11MO.0.A	191	0.1363311920057102	1.0597363763464596	1.4498929367720894	1.2423247010461549	0.006574535873742539	0.037904596950260896	Jun-related factors{1.1.1}	NF-E2-like factors{1.1.1.2}	ATF2;ATF7;BACH1;BACH2;CREB5;JUN;JUNB;JUND;NFE2;NFE2L1;NFE2L2;NFE2L3	BACH1;BACH2;NFE2L1;NFE2L2;NFE2
RARG_HUMAN.H11MO.1.B	246	0.17558886509635974	1.0596091157435654	1.4049678624702326	1.222089663773753	0.0051795076448449525	0.03442586546702981	Thyroid hormone receptor-related factors (NR1){2.1.2}	Retinoic acid receptors (NR1B){2.1.2.1}	NR1D1;NR1D2;NR1H2;NR1H3;NR1H4;NR1I2;NR1I3;PPARA;PPARD;PPARG;RARA;RARB;RARG;RORA;RORB;RORC;THRA;THRB;VDR	RARA;RARB;RARG
SOX2_HUMAN.H11MO.0.A	222	0.15845824411134904	1.0593587909689044	1.4217339639002131	1.229477640566164	0.006295611611302192	0.037460514722482935	SOX-related factors{4.1.1}	Group B{4.1.1.2}	BBX;CIC;HBP1;SOX1;SOX10;SOX11;SOX12;SOX13;SOX14;SOX15;SOX17;SOX18;SOX2;SOX21;SOX3;SOX30;SOX4;SOX5;SOX6;SOX7;SOX8;SOX9;SRY	SOX1;SOX21;SOX2;SOX3
PAX5_HUMAN.H11MO.0.A	543	0.3875802997858672	1.0592903101070006	1.319523844810339	1.1826513769046187	0.00252513845453359	0.02093421234887525	Paired domain only{3.2.2}	PAX-2-like factors (partial homeobox){3.2.2.2}	PAX1;PAX2;PAX5;PAX8;PAX9	PAX2;PAX5;PAX8
PO4F2_HUMAN.H11MO.0.D	89	0.0635260528194147	1.0560913195263557	1.6474415312961401	1.3262196602058445	0.012543376407216847	0.060823542201032636	POU domain factors{3.1.10}	POU4 (Brn-3-like factors){3.1.10.4}	CDX1;CDX2;CDX4;EVX1;EVX2;GBX1;GBX2;GSX1;GSX2;HDX;HMBOX1;HNF1A;HNF1B;HOXA1;HOXA10;HOXA11;HOXA13;HOXA2;HOXA3;HOXA4;HOXA5;HOXA6;HOXA7;HOXA9;HOXB1;HOXB13;HOXB2;HOXB3;HOXB4;HOXB5;HOXB6;HOXB7;HOXB8;HOXB9;HOXC10;HOXC11;HOXC12;HOXC13;HOXC4;HOXC5;HOXC6;HOXC8;HOXC9;HOXD1;HOXD10;HOXD11;HOXD12;HOXD13;HOXD3;HOXD4;HOXD8;HOXD9;MEOX1;MEOX2;MNX1;PDX1;POU1F1;POU2F1;POU2F2;POU2F3;POU3F1;POU3F2;POU3F3;POU3F4;POU4F1;…	POU4F1;POU4F2;POU4F3
MAFK_HUMAN.H11MO.1.A	234	0.1670235546038544	1.0555796231903876	1.4077220231427732	1.2210861061526943	0.006885928593448627	0.03869734287659916	Maf-related factors{1.1.3}	Small Maf factors{1.1.3.2}	MAF;MAFA;MAFB;MAFF;MAFG;MAFK;NRL	MAFF;MAFG;MAFK
RORA_HUMAN.H11MO.0.C	224	0.15988579586009993	1.0549394759121686	1.4142168581153474	1.223654489773512	0.006636991683897822	0.037904596950260896	Thyroid hormone receptor-related factors (NR1){2.1.2}	ROR (NR1F){2.1.2.6}	NR1D1;NR1D2;NR1H2;NR1H3;NR1H4;NR1I2;NR1I3;PPARA;PPARD;PPARG;RARA;RARB;RARG;RORA;RORB;RORC;THRA;THRB;VDR	RORA;RORC
GRHL1_HUMAN.H11MO.0.D	145	0.10349750178443969	1.0547110381387157	1.5026479142713103	1.2628118068114444	0.010157356064892849	0.049881028828231755	Grainyhead-related factors{6.7.1}	GRH-like proteins{6.7.1.1}	GRHL1;GRHL2;GRHL3	GRHL1;GRHL2
NFE2_HUMAN.H11MO.0.A	214	0.15274803711634546	1.0531900413967865	1.4198233986859652	1.2252007916268381	0.008003072925463877	0.04284978628842118	Jun-related factors{1.1.1}	NF-E2-like factors{1.1.1.2}	ATF2;ATF7;BACH1;BACH2;CREB5;JUN;JUNB;JUND;NFE2;NFE2L1;NFE2L2;NFE2L3	BACH1;BACH2;NFE2L1;NFE2L2;NFE2
E2F3_HUMAN.H11MO.0.A	406	0.2897930049964311	1.0528324855885116	1.3330880217305825	1.1855205132257856	0.004600056958507806	0.0316664635268707	E2F-related factors{3.3.2}	E2F{3.3.2.1}	E2F1;E2F2;E2F3;E2F4;E2F5;E2F6;E2F7;E2F8;TFDP1;TFDP2	E2F1;E2F2;E2F3;E2F4;E2F5;E2F6;E2F7;E2F8
PPARG_HUMAN.H11MO.0.A	246	0.17558886509635974	1.0514727077886998	1.3942205205223934	1.2126984700129064	0.007449369519646403	0.041024742140338404	Thyroid hormone receptor-related factors (NR1){2.1.2}	PPAR (NR1C){2.1.2.5}	NR1D1;NR1D2;NR1H2;NR1H3;NR1H4;NR1I2;NR1I3;PPARA;PPARD;PPARG;RARA;RARB;RARG;RORA;RORB;RORC;THRA;THRB;VDR	PPARA;PPARD;PPARG
TFAP4_HUMAN.H11MO.0.A	273	0.1948608137044968	1.05107490274827	1.3779983831428242	1.2051327551914408	0.00692637265495549	0.03869734287659916	bHLH-ZIP factors{1.2.6}	AP-4{1.2.6.4}	MAX;MITF;MLX;MLXIP;MLXIPL;MNT;MXD1;MXD3;MXD4;MXI1;MYC;MYCL;MYCN;REPIN1;SREBF1;SREBF2;TFAP4;TFE3;TFEB;TFEC;USF1;USF2	TFAP4
HXA2_HUMAN.H11MO.0.D	92	0.06566738044254104	1.0502152317108553	1.6268445057646204	1.3139574719007854	0.014382955703866707	0.06680276414265802	HOX-related factors{3.1.1}	HOX2{3.1.1.2}	CDX1;CDX2;CDX4;EVX1;EVX2;GBX1;GBX2;GSX1;GSX2;HDX;HMBOX1;HNF1A;HNF1B;HOXA1;HOXA10;HOXA11;HOXA13;HOXA2;HOXA3;HOXA4;HOXA5;HOXA6;HOXA7;HOXA9;HOXB1;HOXB13;HOXB2;HOXB3;HOXB4;HOXB5;HOXB6;HOXB7;HOXB8;HOXB9;HOXC10;HOXC11;HOXC12;HOXC13;HOXC4;HOXC5;HOXC6;HOXC8;HOXC9;HOXD1;HOXD10;HOXD11;HOXD12;HOXD13;HOXD3;HOXD4;HOXD8;HOXD9;MEOX1;MEOX2;MNX1;PDX1;POU1F1;POU2F1;POU2F2;POU2F3;POU3F1;POU3F2;POU3F3;POU3F4;POU4F1;…	HOXA2;HOXB2
SIX1_HUMAN.H11MO.0.A	111	0.07922912205567452	1.049667512225106	1.5665623936522495	1.2877416243845432	0.01268163354089877	0.06110962162520594	HD-SINE factors{3.1.6}	SIX1-like factors{3.1.6.1}	SIX1;SIX2;SIX3;SIX4;SIX5;SIX6	SIX1;SIX2
HXB7_HUMAN.H11MO.0.C	75	0.05353319057815846	1.0491474959776343	1.7005162285050965	1.3445373816970076	0.016825228078238018	0.0754200630716367	HOX-related factors{3.1.1}	HOX6-7{3.1.1.6}	CDX1;CDX2;CDX4;EVX1;EVX2;GBX1;GBX2;GSX1;GSX2;HDX;HMBOX1;HNF1A;HNF1B;HOXA1;HOXA10;HOXA11;HOXA13;HOXA2;HOXA3;HOXA4;HOXA5;HOXA6;HOXA7;HOXA9;HOXB1;HOXB13;HOXB2;HOXB3;HOXB4;HOXB5;HOXB6;HOXB7;HOXB8;HOXB9;HOXC10;HOXC11;HOXC12;HOXC13;HOXC4;HOXC5;HOXC6;HOXC8;HOXC9;HOXD1;HOXD10;HOXD11;HOXD12;HOXD13;HOXD3;HOXD4;HOXD8;HOXD9;MEOX1;MEOX2;MNX1;PDX1;POU1F1;POU2F1;POU2F2;POU2F3;POU3F1;POU3F2;POU3F3;POU3F4;POU4F1;…	HOXA7;HOXB6;HOXB7;HOXC6
FUBP1_HUMAN.H11MO.0.D	204	0.145610278372591	1.048701135017934	1.4223706959453821	1.2238449204337896	0.009760264623099145	0.04886470145720416			FUBP1	FUBP1
SOX10_HUMAN.H11MO.1.A	266	0.18986438258386867	1.0475807155680446	1.3771793022473153	1.202834803696533	0.007940970429016364	0.042814602802598724	SOX-related factors{4.1.1}	Group E{4.1.1.5}	BBX;CIC;HBP1;SOX1;SOX10;SOX11;SOX12;SOX13;SOX14;SOX15;SOX17;SOX18;SOX2;SOX21;SOX3;SOX30;SOX4;SOX5;SOX6;SOX7;SOX8;SOX9;SRY	SOX10;SOX8;SOX9
RARA_HUMAN.H11MO.2.A	212	0.15132048536759457	1.0472257656656678	1.4134345213221062	1.219011713125447	0.009957899967817298	0.049532521775400885	Thyroid hormone receptor-related factors (NR1){2.1.2}	Retinoic acid receptors (NR1B){2.1.2.1}	NR1D1;NR1D2;NR1H2;NR1H3;NR1H4;NR1I2;NR1I3;PPARA;PPARD;PPARG;RARA;RARB;RARG;RORA;RORB;RORC;THRA;THRB;VDR	RARA;RARB;RARG
NFAC1_HUMAN.H11MO.1.B	133	0.09493219129193434	1.0467642366879633	1.5126432970903394	1.2626470534696148	0.013366787357593835	0.06401113697332203	NFAT-related factors{6.1.3}	NFATc1{6.1.3.0.1}	NFAT5;NFATC1;NFATC2;NFATC3;NFATC4	NFATC1
SOX3_HUMAN.H11MO.0.B	167	0.1192005710206995	1.0459318727635616	1.4582082543965875	1.2381967710360753	0.01161182070263435	0.056662745327411924	SOX-related factors{4.1.1}	Group B{4.1.1.2}	BBX;CIC;HBP1;SOX1;SOX10;SOX11;SOX12;SOX13;SOX14;SOX15;SOX17;SOX18;SOX2;SOX21;SOX3;SOX30;SOX4;SOX5;SOX6;SOX7;SOX8;SOX9;SRY	SOX1;SOX21;SOX2;SOX3
ELF5_HUMAN.H11MO.0.A	344	0.24553890078515347	1.0408937941683836	1.3350778666129786	1.1800233276075354	0.009003797614609241	0.04690491865448463	Ets-related factors{3.5.2}	EHF-like factors{3.5.2.4}	EHF;ELF1;ELF2;ELF3;ELF4;ELF5;ELK1;ELK3;ELK4;ERF;ERG;ETS1;ETS2;ETV1;ETV2;ETV3;ETV3L;ETV4;ETV5;ETV6;ETV7;FEV;FLI1;GABPA;SPDEF;SPI1;SPIB;SPIC	EHF;ELF3;ELF5
NF2L2_HUMAN.H11MO.0.A	152	0.10849393290506781	1.0407137831049789	1.4716759671100026	1.2412068750131025	0.014320544571140213	0.06680276414265802	Jun-related factors{1.1.1}	NF-E2-like factors{1.1.1.2}	ATF2;ATF7;BACH1;BACH2;CREB5;JUN;JUNB;JUND;NFE2;NFE2L1;NFE2L2;NFE2L3	BACH1;BACH2;NFE2L1;NFE2L2;NFE2
LHX2_HUMAN.H11MO.0.A	85	0.06067094932191292	1.0387423699448752	1.636488823351135	1.3112833880743722	0.018815971861607595	0.0828977960302826	HD-LIM factors{3.1.5}	Lhx-2-like factors{3.1.5.3}	ISL1;ISL2;LHX1;LHX2;LHX3;LHX4;LHX5;LHX6;LHX8;LHX9;LMX1A;LMX1B	LHX2;LHX9
TFDP1_HUMAN.H11MO.0.C	606	0.43254817987152033	1.0374819140552076	1.287645996485172	1.156031639308092	0.00827665590637143	0.044008977267671535	E2F-related factors{3.3.2}	Dp-1{3.3.2.2}	E2F1;E2F2;E2F3;E2F4;E2F5;E2F6;E2F7;E2F8;TFDP1;TFDP2	TFDP1
TF7L1_HUMAN.H11MO.0.B	105	0.07494646680942184	1.0355398166282717	1.5618552160217787	1.2775046481253065	0.019994388753766662	0.08758905527928464	TCF-7-related factors{4.1.3}	TCF-7L1 (TCF-3) [1]{4.1.3.0.2}	LEF1;TAF1;TCF7;TCF7L1;TCF7L2	TCF7L1
NR1D1_HUMAN.H11MO.1.D	89	0.0635260528194147	1.0347740281790883	1.6141079765411865	1.29941856590446	0.02200642870497889	0.09374009133446809	Thyroid hormone receptor-related factors (NR1){2.1.2}	Rev-ErbA (NR1D){2.1.2.3}	NR1D1;NR1D2;NR1H2;NR1H3;NR1H4;NR1I2;NR1I3;PPARA;PPARD;PPARG;RARA;RARB;RARG;RORA;RORB;RORC;THRA;THRB;VDR	NR1D1
PATZ1_HUMAN.H11MO.1.C	518	0.36973590292648106	1.0344890620566953	1.2912137719202341	1.1561905655312934	0.009602214392208416	0.04870596905521506	Factors with multiple dispersed zinc fingers{2.3.4}	MAZ-like factors{2.3.4.8}	BCL11A;BCL11B;BNC1;BNC2;E4F1;HIC1;HIC2;HINFP;HIVEP1;HIVEP2;HIVEP3;IKZF1;IKZF2;IKZF3;IKZF4;IKZF5;INSM1;INSM2;MAZ;MECOM;PATZ1;PRDM16;PRDM4;REST;RLF;RREB1;SALL1;SALL2;SALL3;SALL4;VEZF1;ZBTB1;ZBTB17;ZBTB2;ZBTB25;ZBTB4;ZFAT;ZNF134;ZNF211;ZNF217;ZNF219;ZNF248;ZNF256;ZNF292;ZNF296;ZNF319;ZNF334;ZNF335;ZNF341;ZNF37A;ZNF382;ZNF417;ZNF418;ZNF423;ZNF467;ZNF510;ZNF512;ZNF512B;ZNF516;ZNF518A;ZNF518B;ZNF521;ZN…	MAZ;PATZ1;VEZF1
ZN148_HUMAN.H11MO.0.D	739	0.5274803711634547	1.0330102683880875	1.2802090759661675	1.1498997632836252	0.009684311361946168	0.04880133372588559	More than 3 adjacent zinc finger factors{2.3.3}	ZNF148-like factors{2.3.3.13}	BCL6;BCL6B;CTCF;CTCFL;FEZF1;FEZF2;GFI1;GFI1B;GLI1;GLI2;GLI3;GLI4;GLIS1;GLIS2;GLIS3;HKR1;MTF1;MYNN;MZF1;OSR2;OVOL1;OVOL2;PLAG1;PLAGL1;PLAGL2;PRDM1;PRDM14;PRDM6;SCRT1;SCRT2;SNAI1;SNAI2;SNAI3;WT1;YY1;YY2;ZBTB12;ZBTB14;ZBTB18;ZBTB20;ZBTB26;ZBTB42;ZBTB45;ZBTB47;ZBTB48;ZBTB49;ZBTB6;ZBTB7A;ZBTB7B;ZBTB7C;ZFP14;ZFP2;ZFP28;ZFP30;ZFP37;ZFP42;ZFP64;ZFP69;ZFP69B;ZFP82;ZFP91;ZFX;ZIC1;ZIC2;ZIC3;ZIC4;ZIC5;ZIK1;Z…	ZNF148;ZNF281
MEIS1_HUMAN.H11MO.0.A	85	0.06067094932191292	1.0327588123834373	1.6270404700875	1.303721252907836	0.02252703578663292	0.09543046478842847	TALE-type homeo domain factors{3.1.4}	MEIS{3.1.4.2}	IRX1;IRX2;IRX3;IRX4;IRX5;IRX6;MEIS1;MEIS2;MEIS3;MKX;PBX1;PBX2;PBX3;PKNOX1;PKNOX2;TGIF1;TGIF2;TGIF2LX;TGIF2LY	MEIS1;MEIS2;MEIS3
IRF1_HUMAN.H11MO.0.A	273	0.1948608137044968	1.0315316830837913	1.3523326674542049	1.18268034886927	0.014972498864031746	0.06871307514385998	Interferon-regulatory factors{3.5.3}	IRF-1{3.5.3.0.1}	IRF1;IRF2;IRF3;IRF4;IRF5;IRF6;IRF7;IRF8;IRF9	IRF1
ZN528_HUMAN.H11MO.0.C	194	0.13847251962883655	1.030489896902829	1.4068138951567817	1.2066612118099953	0.017458953490368107	0.07780839965938618	More than 3 adjacent zinc finger factors{2.3.3}	unclassified{2.3.3.0}	BCL6B;BCL6;CTCFL;CTCF;FEZF1;GFI1B;GFI1;GLI1;GLI2;GLI3;GLIS1;GLIS2;GLIS3;MTF1;MYNN;MZF1;OSR2;OVOL1;OVOL2;ZNF146;PLAG1;PLAGL1;PRDM14;PRDM1;PRDM6;SCRT1;SCRT2;SNAI1;SNAI2;YY1;YY2;WT1;ZNF324;ZNF354A;ZBTB14;ZBTB18;ZBTB48;ZBTB49;ZBTB7A;ZBTB7B;ZBTB6;ZFP64;ZFP28;ZFP42;ZFP82;ZFX;ZIC1;ZIC2;ZIC3;ZIC4;ZIM3;ZKSCAN1;ZKSCAN3;ZNF121;ZNF136;ZNF140;ZNF143;ZNF148;ZNF214;ZNF232;ZNF250;ZNF257;ZNF260;ZNF263;ZNF264;ZNF2…	MYNN;MZF1;OSR2;PRDM14;PRDM6;WT1;ZBTB14;ZBTB48;ZBTB49;ZFP64;ZFP28;ZIM3;ZNF121;ZNF250;ZNF257;ZNF263;ZNF274;ZNF317;ZNF320;ZNF329;ZNF331;ZNF394;ZNF449;ZNF502;ZNF528;ZNF547;ZNF549;ZNF554;ZNF586;ZNF589;ZNF667;ZNF680;ZNF708;ZNF713;ZNF768;ZNF18;ZNF85;ZSCAN16;ZSCAN22
RFX2_HUMAN.H11MO.1.A	190	0.13561741613133477	1.0295053188837928	1.409404801778669	1.2072642884387321	0.018389703740589614	0.08148541140226778	RFX-related factors{3.3.3}	RFX2{3.3.3.0.2}	RFX1;RFX2;RFX3;RFX4;RFX5;RFX6;RFX7;RFX8	RFX2
EGR2_HUMAN.H11MO.0.A	771	0.550321199143469	1.0258624709109094	1.272514383553032	1.1423530413244267	0.01411468676269942	0.06635624081732472	Three-zinc finger Krüppel-related factors{2.3.1}	EGR factors{2.3.1.3}	EGR1;EGR2;EGR3;EGR4;KLF1;KLF10;KLF11;KLF12;KLF13;KLF14;KLF15;KLF16;KLF17;KLF2;KLF3;KLF4;KLF5;KLF6;KLF7;KLF8;KLF9;SP1;SP2;SP3;SP4;SP5;SP6;SP7;SP8;SP9	EGR1;EGR2;EGR3;EGR4
LHX4_HUMAN.H11MO.0.D	74	0.05281941470378301	1.0257943389144708	1.6678338332859124	1.3167830241317802	0.024843134370701202	0.10242811015941512	HD-LIM factors{3.1.5}	Lhx-3-like factors{3.1.5.4}	ISL1;ISL2;LHX1;LHX2;LHX3;LHX4;LHX5;LHX6;LHX8;LHX9;LMX1A;LMX1B	LHX3;LHX4
DLX3_HUMAN.H11MO.0.C	83	0.05924339757316203	1.0256883489095747	1.6243692078108978	1.2983891510826395	0.025203794927763024	0.10281548089579519	NK-related factors{3.1.2}	DLX{3.1.2.5}	BARHL1;BARHL2;BARX1;BARX2;BSX;DBX1;DBX2;DLX1;DLX2;DLX3;DLX4;DLX5;DLX6;EMX1;EMX2;EN1;EN2;HHEX;HLX;HMX1;HMX2;HMX3;LBX1;LBX2;MSX1;MSX2;NANOG;NKX1-1;NKX1-2;NKX2-1;NKX2-2;NKX2-3;NKX2-4;NKX2-5;NKX2-6;NKX2-8;NKX3-1;NKX3-2;NKX6-1;NKX6-2;NKX6-3;NOTO;TLX1;TLX2;TLX3;VAX1;VAX2;VENTX	DLX1;DLX2;DLX3;DLX4;DLX5;DLX6
SP2_HUMAN.H11MO.1.B	720	0.5139186295503212	1.0250475735837534	1.2700034248153877	1.1409207503021532	0.015229046047833537	0.06947689054958377	Three-zinc finger Krüppel-related factors{2.3.1}	Sp1-like factors{2.3.1.1}	EGR1;EGR2;EGR3;EGR4;KLF1;KLF10;KLF11;KLF12;KLF13;KLF14;KLF15;KLF16;KLF17;KLF2;KLF3;KLF4;KLF5;KLF6;KLF7;KLF8;KLF9;SP1;SP2;SP3;SP4;SP5;SP6;SP7;SP8;SP9	SP1;SP2;SP3;SP4
STAT1_HUMAN.H11MO.0.A	152	0.10849393290506781	1.0240619000571591	1.448112244812797	1.2213455838238014	0.024665495211981015	0.10224245595934067	STAT factors{6.2.1}	STAT1{6.2.1.0.1}	STAT1;STAT2;STAT3;STAT4;STAT5A;STAT5B;STAT6	STAT1
ZN281_HUMAN.H11MO.0.A	700	0.49964311206281226	1.0228880844696617	1.2671797961774633	1.1384946242489624	0.01629063198406354	0.0734507442088479	More than 3 adjacent zinc finger factors{2.3.3}	ZNF148-like factors{2.3.3.13}	BCL6;BCL6B;CTCF;CTCFL;FEZF1;FEZF2;GFI1;GFI1B;GLI1;GLI2;GLI3;GLI4;GLIS1;GLIS2;GLIS3;HKR1;MTF1;MYNN;MZF1;OSR2;OVOL1;OVOL2;PLAG1;PLAGL1;PLAGL2;PRDM1;PRDM14;PRDM6;SCRT1;SCRT2;SNAI1;SNAI2;SNAI3;WT1;YY1;YY2;ZBTB12;ZBTB14;ZBTB18;ZBTB20;ZBTB26;ZBTB42;ZBTB45;ZBTB47;ZBTB48;ZBTB49;ZBTB6;ZBTB7A;ZBTB7B;ZBTB7C;ZFP14;ZFP2;ZFP28;ZFP30;ZFP37;ZFP42;ZFP64;ZFP69;ZFP69B;ZFP82;ZFP91;ZFX;ZIC1;ZIC2;ZIC3;ZIC4;ZIC5;ZIK1;Z…	ZNF148;ZNF281
HAND1_HUMAN.H11MO.0.D	238	0.16987865810135616	1.0228086546088815	1.3612765354405882	1.181920667332853	0.020902422524019464	0.09104953540123732	Tal-related factors{1.2.3}	Twist-like factors{1.2.3.2}	ATOH1;ATOH7;ATOH8;BHLHA15;BHLHA9;BHLHE22;BHLHE23;FERD3L;FIGLA;HAND1;HAND2;LYL1;MESP1;MESP2;MSC;MSGN1;NEUROD1;NEUROD2;NEUROD4;NEUROD6;NEUROG1;NEUROG2;NEUROG3;NHLH1;NHLH2;OLIG1;OLIG2;OLIG3;PTF1A;SCX;TAL1;TAL2;TCF15;TCF21;TCF23;TWIST1;TWIST2	FIGLA;HAND1;PTF1A;TWIST1
ELK1_HUMAN.H11MO.0.B	267	0.1905781584582441	1.0216620055829038	1.3425459119891068	1.1728052632343153	0.021227887077689883	0.09194775807246573	Ets-related factors{3.5.2}	Elk-like factors{3.5.2.2}	EHF;ELF1;ELF2;ELF3;ELF4;ELF5;ELK1;ELK3;ELK4;ERF;ERG;ETS1;ETS2;ETV1;ETV2;ETV3;ETV3L;ETV4;ETV5;ETV6;ETV7;FEV;FLI1;GABPA;SPDEF;SPI1;SPIB;SPIC	ELK1;ELK3;ELK4;ETV1;ETV4;ETV5
STA5B_HUMAN.H11MO.0.A	132	0.09421841541755889	1.0214049008238222	1.4778226947813262	1.2328696785390738	0.02731295298539781	0.10911029405047519	STAT factors{6.2.1}	STAT5B{6.2.1.0.6}	STAT1;STAT2;STAT3;STAT4;STAT5A;STAT5B;STAT6	STAT5B
HXC12_HUMAN.H11MO.0.D	109	0.07780157030692363	1.0212051544120746	1.5291156553215066	1.2550610502478605	0.026981782339441648	0.10834871970682036	HOX-related factors{3.1.1}	HOX9-13{3.1.1.8}	CDX1;CDX2;CDX4;EVX1;EVX2;GBX1;GBX2;GSX1;GSX2;HDX;HMBOX1;HNF1A;HNF1B;HOXA1;HOXA10;HOXA11;HOXA13;HOXA2;HOXA3;HOXA4;HOXA5;HOXA6;HOXA7;HOXA9;HOXB1;HOXB13;HOXB2;HOXB3;HOXB4;HOXB5;HOXB6;HOXB7;HOXB8;HOXB9;HOXC10;HOXC11;HOXC12;HOXC13;HOXC4;HOXC5;HOXC6;HOXC8;HOXC9;HOXD1;HOXD10;HOXD11;HOXD12;HOXD13;HOXD3;HOXD4;HOXD8;HOXD9;MEOX1;MEOX2;MNX1;PDX1;POU1F1;POU2F1;POU2F2;POU2F3;POU3F1;POU3F2;POU3F3;POU3F4;POU4F1;…	HOXA10;HOXA11;HOXA13;HOXA9;HOXB13;HOXC10;HOXC11;HOXC12;HOXC13;HOXC9;HOXD10;HOXD11;HOXD12;HOXD13;HOXD9
STAT2_HUMAN.H11MO.0.A	280	0.1998572448251249	1.0211000079464936	1.3351660735321276	1.1691479320111704	0.02184078275713999	0.09355135280974962	STAT factors{6.2.1}	STAT2{6.2.1.0.2}	STAT1;STAT2;STAT3;STAT4;STAT5A;STAT5B;STAT6	STAT2
FOXA2_HUMAN.H11MO.0.A	146	0.10421127765881513	1.0209681217423459	1.4529225943221722	1.2216985575718158	0.025090929333074836	0.10281548089579519	Forkhead box (FOX) factors{3.3.1}	FOXA{3.3.1.1}	FOXA1;FOXA2;FOXA3;FOXB1;FOXB2;FOXC1;FOXC2;FOXD1;FOXD2;FOXD3;FOXD4;FOXD4L1;FOXD4L3;FOXD4L4;FOXD4L5;FOXD4L6;FOXE1;FOXE3;FOXF1;FOXF2;FOXG1;FOXH1;FOXI1;FOXI2;FOXI3;FOXJ1;FOXJ2;FOXJ3;FOXK1;FOXK2;FOXL1;FOXL2;FOXM1;FOXN1;FOXN2;FOXN3;FOXN4;FOXO1;FOXO3;FOXO4;FOXO6;FOXP1;FOXP2;FOXP3;FOXP4;FOXQ1;FOXR1;FOXR2;FOXS1	FOXA1;FOXA2;FOXA3
FOXJ2_HUMAN.H11MO.0.C	182	0.1299072091363312	1.0198710404686178	1.4044542683862018	1.1996440248040836	0.025966667347343243	0.1053700027621139	Forkhead box (FOX) factors{3.3.1}	FOXJ{3.3.1.10}	FOXA1;FOXA2;FOXA3;FOXB1;FOXB2;FOXC1;FOXC2;FOXD1;FOXD2;FOXD3;FOXD4;FOXD4L1;FOXD4L3;FOXD4L4;FOXD4L5;FOXD4L6;FOXE1;FOXE3;FOXF1;FOXF2;FOXG1;FOXH1;FOXI1;FOXI2;FOXI3;FOXJ1;FOXJ2;FOXJ3;FOXK1;FOXK2;FOXL1;FOXL2;FOXM1;FOXN1;FOXN2;FOXN3;FOXN4;FOXO1;FOXO3;FOXO4;FOXO6;FOXP1;FOXP2;FOXP3;FOXP4;FOXQ1;FOXR1;FOXR2;FOXS1	FOXJ2;FOXJ3
HME2_HUMAN.H11MO.0.D	83	0.05924339757316203	1.018646896193666	1.6131831553885805	1.2894652587590705	0.030121631324146712	0.1176379784891798	NK-related factors{3.1.2}	EN (Engrailed-like factors){3.1.2.7}	BARHL1;BARHL2;BARX1;BARX2;BSX;DBX1;DBX2;DLX1;DLX2;DLX3;DLX4;DLX5;DLX6;EMX1;EMX2;EN1;EN2;HHEX;HLX;HMX1;HMX2;HMX3;LBX1;LBX2;MSX1;MSX2;NANOG;NKX1-1;NKX1-2;NKX2-1;NKX2-2;NKX2-3;NKX2-4;NKX2-5;NKX2-6;NKX2-8;NKX3-1;NKX3-2;NKX6-1;NKX6-2;NKX6-3;NOTO;TLX1;TLX2;TLX3;VAX1;VAX2;VENTX	EN1;EN2
IRF7_HUMAN.H11MO.0.C	154	0.10992148465381871	1.017275016296168	1.4355397241034502	1.2119656891099204	0.029279068427986887	0.11517429468356066	Interferon-regulatory factors{3.5.3}	IRF-7{3.5.3.0.7}	IRF1;IRF2;IRF3;IRF4;IRF5;IRF6;IRF7;IRF8;IRF9	IRF7
ZN263_HUMAN.H11MO.1.A	479	0.3418986438258387	1.0169298457865068	1.274352518910368	1.1389213000339036	0.023715765060636	0.09883705330675867	More than 3 adjacent zinc finger factors{2.3.3}	unclassified{2.3.3.0}	BCL6B;BCL6;CTCFL;CTCF;FEZF1;GFI1B;GFI1;GLI1;GLI2;GLI3;GLIS1;GLIS2;GLIS3;MTF1;MYNN;MZF1;OSR2;OVOL1;OVOL2;ZNF146;PLAG1;PLAGL1;PRDM14;PRDM1;PRDM6;SCRT1;SCRT2;SNAI1;SNAI2;YY1;YY2;WT1;ZNF324;ZNF354A;ZBTB14;ZBTB18;ZBTB48;ZBTB49;ZBTB7A;ZBTB7B;ZBTB6;ZFP64;ZFP28;ZFP42;ZFP82;ZFX;ZIC1;ZIC2;ZIC3;ZIC4;ZIM3;ZKSCAN1;ZKSCAN3;ZNF121;ZNF136;ZNF140;ZNF143;ZNF148;ZNF214;ZNF232;ZNF250;ZNF257;ZNF260;ZNF263;ZNF264;ZNF2…	MYNN;MZF1;OSR2;PRDM14;PRDM6;WT1;ZBTB14;ZBTB48;ZBTB49;ZFP64;ZFP28;ZIM3;ZNF121;ZNF250;ZNF257;ZNF263;ZNF274;ZNF317;ZNF320;ZNF329;ZNF331;ZNF394;ZNF449;ZNF502;ZNF528;ZNF547;ZNF549;ZNF554;ZNF586;ZNF589;ZNF667;ZNF680;ZNF708;ZNF713;ZNF768;ZNF18;ZNF85;ZSCAN16;ZSCAN22
ZN341_HUMAN.H11MO.0.C	802	0.5724482512491078	1.0165537322178264	1.2625384390902092	1.1326238909433626	0.023003172931668082	0.09691500726948683	Factors with multiple dispersed zinc fingers{2.3.4}	unclassified{2.3.4.0}	BCL11A;E4F1;MECOM;HIC1;HIC2;HINFP;IKZF1;INSM1;MAZ;PATZ1;PRDM4;REST;RREB1;SALL4;VEZF1;ZBTB17;ZBTB4;HIVEP1;HIVEP2;ZNF134;ZNF219;ZNF335;ZNF341;ZNF382;ZNF418;ZNF423;ZNF467;ZNF770;ZNF784;ZNF8	E4F1;PRDM4;REST;RREB1;ZBTB17;ZBTB4;ZNF335;ZNF341;ZNF467;ZNF770;ZNF784;ZNF8
MAZ_HUMAN.H11MO.0.A	845	0.6031406138472519	1.0161930196353393	1.2653435518135334	1.1335494115497944	0.023579186098388872	0.09880191566227076	Factors with multiple dispersed zinc fingers{2.3.4}	MAZ-like factors{2.3.4.8}	BCL11A;BCL11B;BNC1;BNC2;E4F1;HIC1;HIC2;HINFP;HIVEP1;HIVEP2;HIVEP3;IKZF1;IKZF2;IKZF3;IKZF4;IKZF5;INSM1;INSM2;MAZ;MECOM;PATZ1;PRDM16;PRDM4;REST;RLF;RREB1;SALL1;SALL2;SALL3;SALL4;VEZF1;ZBTB1;ZBTB17;ZBTB2;ZBTB25;ZBTB4;ZFAT;ZNF134;ZNF211;ZNF217;ZNF219;ZNF248;ZNF256;ZNF292;ZNF296;ZNF319;ZNF334;ZNF335;ZNF341;ZNF37A;ZNF382;ZNF417;ZNF418;ZNF423;ZNF467;ZNF510;ZNF512;ZNF512B;ZNF516;ZNF518A;ZNF518B;ZNF521;ZN…	MAZ;PATZ1;VEZF1
RARG_HUMAN.H11MO.2.D	274	0.19557458957887222	1.0159411161516005	1.3313635272101862	1.164587005733725	0.027518855521152602	0.10936617323097246	Thyroid hormone receptor-related factors (NR1){2.1.2}	Retinoic acid receptors (NR1B){2.1.2.1}	NR1D1;NR1D2;NR1H2;NR1H3;NR1H4;NR1I2;NR1I3;PPARA;PPARD;PPARG;RARA;RARB;RARG;RORA;RORB;RORC;THRA;THRB;VDR	RARA;RARB;RARG
STAT1_HUMAN.H11MO.1.A	304	0.21698786581013563	1.0147659424749516	1.3161305074684364	1.1570803947100012	0.02697160382503103	0.10834871970682036	STAT factors{6.2.1}	STAT1{6.2.1.0.1}	STAT1;STAT2;STAT3;STAT4;STAT5A;STAT5B;STAT6	STAT1
PITX1_HUMAN.H11MO.0.D	90	0.06423982869379015	1.0146592287600225	1.5788611606366434	1.2725341446235086	0.03282270907747744	0.12590203332704034	Paired-related HD factors{3.1.3}	PITX{3.1.3.19}	ALX1;ALX3;ALX4;ARGFX;ARX;CRX;DMBX1;DPRX;DRGX;DUX4;DUXA;ESX1;GSC;GSC2;HESX1;ISX;LEUTX;MIXL1;NOBOX;OTP;OTX1;OTX2;PHOX2A;PHOX2B;PITX1;PITX2;PITX3;PROP1;PRRX1;PRRX2;RAX;RAX2;RHOXF1;RHOXF2;SEBOX;SHOX;SHOX2;TPRX1;UNCX;VSX1;VSX2	PITX1;PITX2;PITX3
ZFP82_HUMAN.H11MO.0.C	201	0.14346895074946467	1.0146515400646006	1.3787398777115714	1.185227100352182	0.03062861082644847	0.11820426334302686	More than 3 adjacent zinc finger factors{2.3.3}	ZFP30-like factors{2.3.3.63}	BCL6;BCL6B;CTCF;CTCFL;FEZF1;FEZF2;GFI1;GFI1B;GLI1;GLI2;GLI3;GLI4;GLIS1;GLIS2;GLIS3;HKR1;MTF1;MYNN;MZF1;OSR2;OVOL1;OVOL2;PLAG1;PLAGL1;PLAGL2;PRDM1;PRDM14;PRDM6;SCRT1;SCRT2;SNAI1;SNAI2;SNAI3;WT1;YY1;YY2;ZBTB12;ZBTB14;ZBTB18;ZBTB20;ZBTB26;ZBTB42;ZBTB45;ZBTB47;ZBTB48;ZBTB49;ZBTB6;ZBTB7A;ZBTB7B;ZBTB7C;ZFP14;ZFP2;ZFP28;ZFP30;ZFP37;ZFP42;ZFP64;ZFP69;ZFP69B;ZFP82;ZFP91;ZFX;ZIC1;ZIC2;ZIC3;ZIC4;ZIC5;ZIK1;Z…	ZFP82
ZN467_HUMAN.H11MO.0.C	787	0.561741613133476	1.009889672507557	1.253417987552617	1.1248576948962268	0.03066258452477999	0.11820426334302686	Factors with multiple dispersed zinc fingers{2.3.4}	unclassified{2.3.4.0}	BCL11A;E4F1;MECOM;HIC1;HIC2;HINFP;IKZF1;INSM1;MAZ;PATZ1;PRDM4;REST;RREB1;SALL4;VEZF1;ZBTB17;ZBTB4;HIVEP1;HIVEP2;ZNF134;ZNF219;ZNF335;ZNF341;ZNF382;ZNF418;ZNF423;ZNF467;ZNF770;ZNF784;ZNF8	E4F1;PRDM4;REST;RREB1;ZBTB17;ZBTB4;ZNF335;ZNF341;ZNF467;ZNF770;ZNF784;ZNF8
RELB_HUMAN.H11MO.0.C	158	0.11277658815132048	1.0084485274757096	1.4174908082906683	1.1989839374032274	0.035835105352870156	0.13477495720518481	NF-kappaB-related factors{6.1.1}	NF-kappaB p65 subunit-like factors{6.1.1.2}	NFKB1;NFKB2;REL;RELA;RELB	RELB;REL;RELA
HSF1_HUMAN.H11MO.1.A	130	0.092790863668808	1.0084450913933216	1.4628091977608395	1.2188751981460635	0.03487538480160057	0.13245774227602977	HSF factors{3.4.1}	HSF1 (HSTF1){3.4.1.0.1}	HSF1;HSF2;HSF4;HSF5;HSFX1;HSFY1;HSFY1; HSFY2	HSF1
SOX11_HUMAN.H11MO.0.D	79	0.05638829407566024	1.0081381104369158	1.6143320342340162	1.2836869516249632	0.03699838332188406	0.1371798092056817	SOX-related factors{4.1.1}	Group C{4.1.1.3}	BBX;CIC;HBP1;SOX1;SOX10;SOX11;SOX12;SOX13;SOX14;SOX15;SOX17;SOX18;SOX2;SOX21;SOX3;SOX30;SOX4;SOX5;SOX6;SOX7;SOX8;SOX9;SRY	SOX11;SOX4
ETV1_HUMAN.H11MO.0.A	384	0.2740899357601713	1.007050976807076	1.2803156946480887	1.1363704243435246	0.03469787115721024	0.13243593397133216	Ets-related factors{3.5.2}	Elk-like factors{3.5.2.2}	EHF;ELF1;ELF2;ELF3;ELF4;ELF5;ELK1;ELK3;ELK4;ERF;ERG;ETS1;ETS2;ETV1;ETV2;ETV3;ETV3L;ETV4;ETV5;ETV6;ETV7;FEV;FLI1;GABPA;SPDEF;SPI1;SPIB;SPIC	ELK1;ELK3;ELK4;ETV1;ETV4;ETV5
SP4_HUMAN.H11MO.1.A	742	0.529621698786581	1.0063069954770514	1.2472378700868294	1.1201938451277549	0.0355902360598391	0.13451015687321544	Three-zinc finger Krüppel-related factors{2.3.1}	Sp1-like factors{2.3.1.1}	EGR1;EGR2;EGR3;EGR4;KLF1;KLF10;KLF11;KLF12;KLF13;KLF14;KLF15;KLF16;KLF17;KLF2;KLF3;KLF4;KLF5;KLF6;KLF7;KLF8;KLF9;SP1;SP2;SP3;SP4;SP5;SP6;SP7;SP8;SP9	SP1;SP2;SP3;SP4
E2F6_HUMAN.H11MO.0.A	616	0.43968593861527483	1.0062946198962879	1.2484701128066784	1.121020536393879	0.03764912571341685	0.1388874446174373	E2F-related factors{3.3.2}	E2F{3.3.2.1}	E2F1;E2F2;E2F3;E2F4;E2F5;E2F6;E2F7;E2F8;TFDP1;TFDP2	E2F1;E2F2;E2F3;E2F4;E2F5;E2F6;E2F7;E2F8
BPTF_HUMAN.H11MO.0.D	206	0.1470378301213419	1.0062196129253371	1.3629408130413139	1.1734361164260627	0.03667366433594891	0.1371798092056817			BPTF	BPTF
OLIG2_HUMAN.H11MO.1.B	235	0.16773733047822983	1.0050627685867626	1.3395976743577864	1.1622982462984455	0.04090334192711197	0.14875696521605344	Tal-related factors{1.2.3}	Neurogenin / Atonal-like factors{1.2.3.4}	ATOH1;ATOH7;ATOH8;BHLHA15;BHLHA9;BHLHE22;BHLHE23;FERD3L;FIGLA;HAND1;HAND2;LYL1;MESP1;MESP2;MSC;MSGN1;NEUROD1;NEUROD2;NEUROD4;NEUROD6;NEUROG1;NEUROG2;NEUROG3;NHLH1;NHLH2;OLIG1;OLIG2;OLIG3;PTF1A;SCX;TAL1;TAL2;TCF15;TCF21;TCF23;TWIST1;TWIST2	ATOH1;BHLHA15;BHLHE22;BHLHE23;NEUROD1;NEUROD2;NEUROG2;OLIG1;OLIG2;OLIG3
MEOX2_HUMAN.H11MO.0.D	93	0.06638115631691649	1.0050298641325195	1.5531357933949934	1.2558692852378894	0.037008301316189096	0.1371798092056817	HOX-related factors{3.1.1}	MEOX{3.1.1.14}	CDX1;CDX2;CDX4;EVX1;EVX2;GBX1;GBX2;GSX1;GSX2;HDX;HMBOX1;HNF1A;HNF1B;HOXA1;HOXA10;HOXA11;HOXA13;HOXA2;HOXA3;HOXA4;HOXA5;HOXA6;HOXA7;HOXA9;HOXB1;HOXB13;HOXB2;HOXB3;HOXB4;HOXB5;HOXB6;HOXB7;HOXB8;HOXB9;HOXC10;HOXC11;HOXC12;HOXC13;HOXC4;HOXC5;HOXC6;HOXC8;HOXC9;HOXD1;HOXD10;HOXD11;HOXD12;HOXD13;HOXD3;HOXD4;HOXD8;HOXD9;MEOX1;MEOX2;MNX1;PDX1;POU1F1;POU2F1;POU2F2;POU2F3;POU3F1;POU3F2;POU3F3;POU3F4;POU4F1;…	MEOX1;MEOX2
ZN394_HUMAN.H11MO.0.C	201	0.14346895074946467	1.0046729471347482	1.3651598469585113	1.1735639193014935	0.03833553009868669	0.14074616050517827	More than 3 adjacent zinc finger factors{2.3.3}	unclassified{2.3.3.0}	BCL6B;BCL6;CTCFL;CTCF;FEZF1;GFI1B;GFI1;GLI1;GLI2;GLI3;GLIS1;GLIS2;GLIS3;MTF1;MYNN;MZF1;OSR2;OVOL1;OVOL2;ZNF146;PLAG1;PLAGL1;PRDM14;PRDM1;PRDM6;SCRT1;SCRT2;SNAI1;SNAI2;YY1;YY2;WT1;ZNF324;ZNF354A;ZBTB14;ZBTB18;ZBTB48;ZBTB49;ZBTB7A;ZBTB7B;ZBTB6;ZFP64;ZFP28;ZFP42;ZFP82;ZFX;ZIC1;ZIC2;ZIC3;ZIC4;ZIM3;ZKSCAN1;ZKSCAN3;ZNF121;ZNF136;ZNF140;ZNF143;ZNF148;ZNF214;ZNF232;ZNF250;ZNF257;ZNF260;ZNF263;ZNF264;ZNF2…	MYNN;MZF1;OSR2;PRDM14;PRDM6;WT1;ZBTB14;ZBTB48;ZBTB49;ZFP64;ZFP28;ZIM3;ZNF121;ZNF250;ZNF257;ZNF263;ZNF274;ZNF317;ZNF320;ZNF329;ZNF331;ZNF394;ZNF449;ZNF502;ZNF528;ZNF547;ZNF549;ZNF554;ZNF586;ZNF589;ZNF667;ZNF680;ZNF708;ZNF713;ZNF768;ZNF18;ZNF85;ZSCAN16;ZSCAN22
FOXO1_HUMAN.H11MO.0.A	194	0.13847251962883655	1.0032108435458802	1.3695730178086623	1.1747313304643041	0.04304690586615718	0.1531685922176711	Forkhead box (FOX) factors{3.3.1}	FOXO{3.3.1.15}	FOXA1;FOXA2;FOXA3;FOXB1;FOXB2;FOXC1;FOXC2;FOXD1;FOXD2;FOXD3;FOXD4;FOXD4L1;FOXD4L3;FOXD4L4;FOXD4L5;FOXD4L6;FOXE1;FOXE3;FOXF1;FOXF2;FOXG1;FOXH1;FOXI1;FOXI2;FOXI3;FOXJ1;FOXJ2;FOXJ3;FOXK1;FOXK2;FOXL1;FOXL2;FOXM1;FOXN1;FOXN2;FOXN3;FOXN4;FOXO1;FOXO3;FOXO4;FOXO6;FOXP1;FOXP2;FOXP3;FOXP4;FOXQ1;FOXR1;FOXR2;FOXS1	FOXO1;FOXO3;FOXO4;FOXO6
FOXK1_HUMAN.H11MO.0.A	172	0.12276945039257674	1.0023943995576206	1.3913725377274593	1.1839730930486585	0.04443138153911862	0.15500721794868982	Forkhead box (FOX) factors{3.3.1}	FOXK{3.3.1.11}	FOXA1;FOXA2;FOXA3;FOXB1;FOXB2;FOXC1;FOXC2;FOXD1;FOXD2;FOXD3;FOXD4;FOXD4L1;FOXD4L3;FOXD4L4;FOXD4L5;FOXD4L6;FOXE1;FOXE3;FOXF1;FOXF2;FOXG1;FOXH1;FOXI1;FOXI2;FOXI3;FOXJ1;FOXJ2;FOXJ3;FOXK1;FOXK2;FOXL1;FOXL2;FOXM1;FOXN1;FOXN2;FOXN3;FOXN4;FOXO1;FOXO3;FOXO4;FOXO6;FOXP1;FOXP2;FOXP3;FOXP4;FOXQ1;FOXR1;FOXR2;FOXS1	FOXK1
ZN816_HUMAN.H11MO.0.C	319	0.22769450392576732	1.0018765734069797	1.2935669933275686	1.139698670012064	0.042563084613830224	0.1526332011035493	More than 3 adjacent zinc finger factors{2.3.3}	ZNF816A-like factors{2.3.3.73}	BCL6;BCL6B;CTCF;CTCFL;FEZF1;FEZF2;GFI1;GFI1B;GLI1;GLI2;GLI3;GLI4;GLIS1;GLIS2;GLIS3;HKR1;MTF1;MYNN;MZF1;OSR2;OVOL1;OVOL2;PLAG1;PLAGL1;PLAGL2;PRDM1;PRDM14;PRDM6;SCRT1;SCRT2;SNAI1;SNAI2;SNAI3;WT1;YY1;YY2;ZBTB12;ZBTB14;ZBTB18;ZBTB20;ZBTB26;ZBTB42;ZBTB45;ZBTB47;ZBTB48;ZBTB49;ZBTB6;ZBTB7A;ZBTB7B;ZBTB7C;ZFP14;ZFP2;ZFP28;ZFP30;ZFP37;ZFP42;ZFP64;ZFP69;ZFP69B;ZFP82;ZFP91;ZFX;ZIC1;ZIC2;ZIC3;ZIC4;ZIC5;ZIK1;Z…	ZNF816
P63_HUMAN.H11MO.1.A	227	0.16202712348322626	1.0010668770817153	1.339732116847545	1.160134791351313	0.04587081934862014	0.15565265975991274	p53-related factors{6.3.1}	p63{6.3.1.0.2}	TP53;TP63;TP73	TP63
RFX1_HUMAN.H11MO.1.B	178	0.1270521056388294	1.0002443491563158	1.3816922580444202	1.1784509084313153	0.04365318427749126	0.15333676267830648	RFX-related factors{3.3.3}	RFX1 (EF-C){3.3.3.0.1}	RFX1;RFX2;RFX3;RFX4;RFX5;RFX6;RFX7;RFX8	RFX1
IRF2_HUMAN.H11MO.0.A	234	0.1670235546038544	0.9995458745015482	1.332878681831219	1.1562110308024505	0.04493999009019807	0.15537548143292695	Interferon-regulatory factors{3.5.3}	IRF-2{3.5.3.0.2}	IRF1;IRF2;IRF3;IRF4;IRF5;IRF6;IRF7;IRF8;IRF9	IRF2
IRF9_HUMAN.H11MO.0.C	131	0.09350463954318344	0.9995389948584559	1.447991529822048	1.207263070817936	0.04599188871424933	0.15565265975991274	Interferon-regulatory factors{3.5.3}	IRF-9 (ISGF-3gamma){3.5.3.0.9}	IRF1;IRF2;IRF3;IRF4;IRF5;IRF6;IRF7;IRF8;IRF9	IRF9
VAX2_HUMAN.H11MO.0.D	73	0.052105638829407566	0.9995088622651439	1.6301937170409404	1.2851677289689847	0.042175343193991556	0.1519631984559462	NK-related factors{3.1.2}	VAX{3.1.2.22}	BARHL1;BARHL2;BARX1;BARX2;BSX;DBX1;DBX2;DLX1;DLX2;DLX3;DLX4;DLX5;DLX6;EMX1;EMX2;EN1;EN2;HHEX;HLX;HMX1;HMX2;HMX3;LBX1;LBX2;MSX1;MSX2;NANOG;NKX1-1;NKX1-2;NKX2-1;NKX2-2;NKX2-3;NKX2-4;NKX2-5;NKX2-6;NKX2-8;NKX3-1;NKX3-2;NKX6-1;NKX6-2;NKX6-3;NOTO;TLX1;TLX2;TLX3;VAX1;VAX2;VENTX	VAX1;VAX2
LHX3_HUMAN.H11MO.0.C	83	0.05924339757316203	0.9987379548984353	1.5815427793255756	1.2642350661730934	0.0432259251869017	0.1531685922176711	HD-LIM factors{3.1.5}	Lhx-3-like factors{3.1.5.4}	ISL1;ISL2;LHX1;LHX2;LHX3;LHX4;LHX5;LHX6;LHX8;LHX9;LMX1A;LMX1B	LHX3;LHX4
ERR1_HUMAN.H11MO.0.A	174	0.12419700214132762	0.9987090748612361	1.384066154705285	1.178631634004049	0.04602958031810649	0.15565265975991274	Steroid hormone receptors (NR3){2.1.1}	ER-like receptors (NR3A&B){2.1.1.2}	AR;ESR1;ESR2;ESRRA;ESRRB;ESRRG;NR3C1;NR3C2;PGR	ESRRA;ESRRB;ESRRG;ESR1;ESR2
PAX6_HUMAN.H11MO.0.C	111	0.07922912205567452	0.9985320318965153	1.4900688032022316	1.2249649604008752	0.04480381936204097	0.15537548143292695	Paired plus homeo domain{3.2.1}	PAX-4/6{3.2.1.2}	PAX3;PAX4;PAX6;PAX7	PAX4;PAX6
P73_HUMAN.H11MO.0.A	173	0.12348322626695217	0.9984767051846158	1.3849015436748753	1.1788711105300487	0.04551318309115464	0.15565265975991274	p53-related factors{6.3.1}	p73{6.3.1.0.3}	TP53;TP63;TP73	TP73
ZN335_HUMAN.H11MO.1.A	158	0.11277658815132048	0.9984079495987377	1.4034313018347806	1.1870534576358565	0.045647150655252544	0.15565265975991274	Factors with multiple dispersed zinc fingers{2.3.4}	unclassified{2.3.4.0}	BCL11A;E4F1;MECOM;HIC1;HIC2;HINFP;IKZF1;INSM1;MAZ;PATZ1;PRDM4;REST;RREB1;SALL4;VEZF1;ZBTB17;ZBTB4;HIVEP1;HIVEP2;ZNF134;ZNF219;ZNF335;ZNF341;ZNF382;ZNF418;ZNF423;ZNF467;ZNF770;ZNF784;ZNF8	E4F1;PRDM4;REST;RREB1;ZBTB17;ZBTB4;ZNF335;ZNF341;ZNF467;ZNF770;ZNF784;ZNF8
CRX_HUMAN.H11MO.0.B	83	0.05924339757316203	0.99822878445552	1.580742563255656	1.2635950394486104	0.04330836978398483	0.1531685922176711	Paired-related HD factors{3.1.3}	OTX{3.1.3.17}	ALX1;ALX3;ALX4;ARGFX;ARX;CRX;DMBX1;DPRX;DRGX;DUX4;DUXA;ESX1;GSC;GSC2;HESX1;ISX;LEUTX;MIXL1;NOBOX;OTP;OTX1;OTX2;PHOX2A;PHOX2B;PITX1;PITX2;PITX3;PROP1;PRRX1;PRRX2;RAX;RAX2;RHOXF1;RHOXF2;SEBOX;SHOX;SHOX2;TPRX1;UNCX;VSX1;VSX2	CRX;OTX1;OTX2
FOXD1_HUMAN.H11MO.0.D	102	0.0728051391862955	0.9975081119885348	1.5129789368938742	1.2342551916061246	0.047361058379819874	0.15807522082615205	Forkhead box (FOX) factors{3.3.1}	FOXD{3.3.1.4}	FOXA1;FOXA2;FOXA3;FOXB1;FOXB2;FOXC1;FOXC2;FOXD1;FOXD2;FOXD3;FOXD4;FOXD4L1;FOXD4L3;FOXD4L4;FOXD4L5;FOXD4L6;FOXE1;FOXE3;FOXF1;FOXF2;FOXG1;FOXH1;FOXI1;FOXI2;FOXI3;FOXJ1;FOXJ2;FOXJ3;FOXK1;FOXK2;FOXL1;FOXL2;FOXM1;FOXN1;FOXN2;FOXN3;FOXN4;FOXO1;FOXO3;FOXO4;FOXO6;FOXP1;FOXP2;FOXP3;FOXP4;FOXQ1;FOXR1;FOXR2;FOXS1	FOXD1;FOXD2;FOXD3
STAT4_HUMAN.H11MO.0.A	141	0.1006423982869379	0.9970986131831906	1.4268676185193343	1.1966256595015428	0.04889751727776977	0.16249993888431244	STAT factors{6.2.1}	STAT4{6.2.1.0.4}	STAT1;STAT2;STAT3;STAT4;STAT5A;STAT5B;STAT6	STAT4
IRF4_HUMAN.H11MO.0.A	219	0.15631691648822268	0.9957246097630587	1.3384315377009444	1.1565888627108958	0.051572707283794796	0.16992545861455463	Interferon-regulatory factors{3.5.3}	IRF-4 (LSIRF, NF-EM5, MUM1, Pip){3.5.3.0.4}	IRF1;IRF2;IRF3;IRF4;IRF5;IRF6;IRF7;IRF8;IRF9	IRF4
ELK4_HUMAN.H11MO.0.A	328	0.23411848679514632	0.9941805390364206	1.2804410889058515	1.1294698419662648	0.05698525750849829	0.18460350226492514	Ets-related factors{3.5.2}	Elk-like factors{3.5.2.2}	EHF;ELF1;ELF2;ELF3;ELF4;ELF5;ELK1;ELK3;ELK4;ERF;ERG;ETS1;ETS2;ETV1;ETV2;ETV3;ETV3L;ETV4;ETV5;ETV6;ETV7;FEV;FLI1;GABPA;SPDEF;SPI1;SPIB;SPIC	ELK1;ELK3;ELK4;ETV1;ETV4;ETV5
FEZF1_HUMAN.H11MO.0.C	133	0.09493219129193434	0.9941056365929233	1.4363427026781383	1.199066971701728	0.05403231759314181	0.1758652184719165	More than 3 adjacent zinc finger factors{2.3.3}	FEZF factors{2.3.3.20}	BCL6;BCL6B;CTCF;CTCFL;FEZF1;FEZF2;GFI1;GFI1B;GLI1;GLI2;GLI3;GLI4;GLIS1;GLIS2;GLIS3;HKR1;MTF1;MYNN;MZF1;OSR2;OVOL1;OVOL2;PLAG1;PLAGL1;PLAGL2;PRDM1;PRDM14;PRDM6;SCRT1;SCRT2;SNAI1;SNAI2;SNAI3;WT1;YY1;YY2;ZBTB12;ZBTB14;ZBTB18;ZBTB20;ZBTB26;ZBTB42;ZBTB45;ZBTB47;ZBTB48;ZBTB49;ZBTB6;ZBTB7A;ZBTB7B;ZBTB7C;ZFP14;ZFP2;ZFP28;ZFP30;ZFP37;ZFP42;ZFP64;ZFP69;ZFP69B;ZFP82;ZFP91;ZFX;ZIC1;ZIC2;ZIC3;ZIC4;ZIC5;ZIK1;Z…	FEZF1
E2F1_HUMAN.H11MO.0.A	648	0.4625267665952891	0.9935921098694069	1.2315431145566516	1.1062694898723944	0.06495523150540682	0.20441013669660676	E2F-related factors{3.3.2}	E2F{3.3.2.1}	E2F1;E2F2;E2F3;E2F4;E2F5;E2F6;E2F7;E2F8;TFDP1;TFDP2	E2F1;E2F2;E2F3;E2F4;E2F5;E2F6;E2F7;E2F8
ZN449_HUMAN.H11MO.0.C	266	0.18986438258386867	0.9935385276806384	1.306055432329505	1.1408104770219856	0.05823916447988936	0.1863169950788162	More than 3 adjacent zinc finger factors{2.3.3}	unclassified{2.3.3.0}	BCL6B;BCL6;CTCFL;CTCF;FEZF1;GFI1B;GFI1;GLI1;GLI2;GLI3;GLIS1;GLIS2;GLIS3;MTF1;MYNN;MZF1;OSR2;OVOL1;OVOL2;ZNF146;PLAG1;PLAGL1;PRDM14;PRDM1;PRDM6;SCRT1;SCRT2;SNAI1;SNAI2;YY1;YY2;WT1;ZNF324;ZNF354A;ZBTB14;ZBTB18;ZBTB48;ZBTB49;ZBTB7A;ZBTB7B;ZBTB6;ZFP64;ZFP28;ZFP42;ZFP82;ZFX;ZIC1;ZIC2;ZIC3;ZIC4;ZIM3;ZKSCAN1;ZKSCAN3;ZNF121;ZNF136;ZNF140;ZNF143;ZNF148;ZNF214;ZNF232;ZNF250;ZNF257;ZNF260;ZNF263;ZNF264;ZNF2…	MYNN;MZF1;OSR2;PRDM14;PRDM6;WT1;ZBTB14;ZBTB48;ZBTB49;ZFP64;ZFP28;ZIM3;ZNF121;ZNF250;ZNF257;ZNF263;ZNF274;ZNF317;ZNF320;ZNF329;ZNF331;ZNF394;ZNF449;ZNF502;ZNF528;ZNF547;ZNF549;ZNF554;ZNF586;ZNF589;ZNF667;ZNF680;ZNF708;ZNF713;ZNF768;ZNF18;ZNF85;ZSCAN16;ZSCAN22
MGAP_HUMAN.H11MO.0.D	111	0.07922912205567452	0.9932405591309511	1.4821491107510887	1.2184426151213827	0.05139182007044915	0.16992545861455463	bHLH-ZIP factors{1.2.6}; TBX6-related factors{6.5.5}	Mad-like factors{1.2.6.7}; MGA (MAD5){6.5.5.0.2}	MGA;TBX6	MGA
HXD3_HUMAN.H11MO.0.D	80	0.05710206995003569	0.9927012158300716	1.58501653846359	1.2621258798887243	0.046588485770983144	0.15617270664968697	HOX-related factors{3.1.1}	HOX3{3.1.1.3}	CDX1;CDX2;CDX4;EVX1;EVX2;GBX1;GBX2;GSX1;GSX2;HDX;HMBOX1;HNF1A;HNF1B;HOXA1;HOXA10;HOXA11;HOXA13;HOXA2;HOXA3;HOXA4;HOXA5;HOXA6;HOXA7;HOXA9;HOXB1;HOXB13;HOXB2;HOXB3;HOXB4;HOXB5;HOXB6;HOXB7;HOXB8;HOXB9;HOXC10;HOXC11;HOXC12;HOXC13;HOXC4;HOXC5;HOXC6;HOXC8;HOXC9;HOXD1;HOXD10;HOXD11;HOXD12;HOXD13;HOXD3;HOXD4;HOXD8;HOXD9;MEOX1;MEOX2;MNX1;PDX1;POU1F1;POU2F1;POU2F2;POU2F3;POU3F1;POU3F2;POU3F3;POU3F4;POU4F1;…	HOXB3;HOXD3
ELF1_HUMAN.H11MO.0.A	331	0.23625981441827265	0.9908075329045216	1.2750620771005174	1.1251635443719692	0.06724804783803857	0.20822588306477002	Ets-related factors{3.5.2}	Elf-1-like factors{3.5.2.3}	EHF;ELF1;ELF2;ELF3;ELF4;ELF5;ELK1;ELK3;ELK4;ERF;ERG;ETS1;ETS2;ETV1;ETV2;ETV3;ETV3L;ETV4;ETV5;ETV6;ETV7;FEV;FLI1;GABPA;SPDEF;SPI1;SPIB;SPIC	ELF1;ELF2
RXRB_HUMAN.H11MO.0.C	225	0.16059957173447537	0.9891377244232622	1.3252129225387488	1.1469373087709875	0.06542542485362533	0.20505285594367942	RXR-related receptors (NR2){2.1.3}	Retinoid X receptors (NR2B){2.1.3.1}	HNF4A;HNF4G;NR2C1;NR2C2;NR2E1;NR2E3;NR2F1;NR2F2;NR2F6;RXRA;RXRB;RXRG	RXRA;RXRB;RXRG
RARG_HUMAN.H11MO.0.B	273	0.1948608137044968	0.9875639055404037	1.294648183304137	1.1323222425612924	0.07200131180743768	0.21731684433455462	Thyroid hormone receptor-related factors (NR1){2.1.2}	Retinoic acid receptors (NR1B){2.1.2.1}	NR1D1;NR1D2;NR1H2;NR1H3;NR1H4;NR1I2;NR1I3;PPARA;PPARD;PPARG;RARA;RARB;RARG;RORA;RORB;RORC;THRA;THRB;VDR	RARA;RARB;RARG
FOXO4_HUMAN.H11MO.0.C	123	0.08779443254817987	0.9874597528627096	1.4461710499655847	1.1995112568722375	0.058146364600207466	0.1863169950788162	Forkhead box (FOX) factors{3.3.1}	FOXO{3.3.1.15}	FOXA1;FOXA2;FOXA3;FOXB1;FOXB2;FOXC1;FOXC2;FOXD1;FOXD2;FOXD3;FOXD4;FOXD4L1;FOXD4L3;FOXD4L4;FOXD4L5;FOXD4L6;FOXE1;FOXE3;FOXF1;FOXF2;FOXG1;FOXH1;FOXI1;FOXI2;FOXI3;FOXJ1;FOXJ2;FOXJ3;FOXK1;FOXK2;FOXL1;FOXL2;FOXM1;FOXN1;FOXN2;FOXN3;FOXN4;FOXO1;FOXO3;FOXO4;FOXO6;FOXP1;FOXP2;FOXP3;FOXP4;FOXQ1;FOXR1;FOXR2;FOXS1	FOXO1;FOXO3;FOXO4;FOXO6
RARA_HUMAN.H11MO.0.A	291	0.20770877944325483	0.9872127521069697	1.2858126456552443	1.1280993108215296	0.07403879930479612	0.21955351639999157	Thyroid hormone receptor-related factors (NR1){2.1.2}	Retinoic acid receptors (NR1B){2.1.2.1}	NR1D1;NR1D2;NR1H2;NR1H3;NR1H4;NR1I2;NR1I3;PPARA;PPARD;PPARG;RARA;RARB;RARG;RORA;RORB;RORC;THRA;THRB;VDR	RARA;RARB;RARG
BMAL1_HUMAN.H11MO.0.A	325	0.23197715917202	0.9868334771619995	1.2720252063533044	1.121609132828585	0.07588544191843638	0.22246264531982682	PAS domain factors{1.2.5}	Arnt-like factors{1.2.5.2}	AHR;AHRR;ARNT;ARNT2;ARNTL;ARNTL2;CLOCK;EPAS1;HIF1A;HIF3A;NCOA1;NCOA2;NCOA3;NPAS1;NPAS2;NPAS3;NPAS4;SIM1;SIM2;SOHLH1;SOHLH2;TCFL5	ARNT2;ARNT;ARNTL;CLOCK
GABPA_HUMAN.H11MO.0.A	401	0.2862241256245539	0.986389012223195	1.2500145051898088	1.111220841111748	0.07741162040290589	0.22607711867666833	Ets-related factors{3.5.2}	Ets-like factors{3.5.2.1}	EHF;ELF1;ELF2;ELF3;ELF4;ELF5;ELK1;ELK3;ELK4;ERF;ERG;ETS1;ETS2;ETV1;ETV2;ETV3;ETV3L;ETV4;ETV5;ETV6;ETV7;FEV;FLI1;GABPA;SPDEF;SPI1;SPIB;SPIC	ERG;ETS1;ETS2;ETV2;ETV3;FEV;FLI1;GABPA
EGR2_HUMAN.H11MO.1.A	727	0.5189150606709493	0.9861458368624985	1.2219280635560592	1.0976433346776067	0.08466350241582521	0.23997903555744	Three-zinc finger Krüppel-related factors{2.3.1}	EGR factors{2.3.1.3}	EGR1;EGR2;EGR3;EGR4;KLF1;KLF10;KLF11;KLF12;KLF13;KLF14;KLF15;KLF16;KLF17;KLF2;KLF3;KLF4;KLF5;KLF6;KLF7;KLF8;KLF9;SP1;SP2;SP3;SP4;SP5;SP6;SP7;SP8;SP9	EGR1;EGR2;EGR3;EGR4
NOTO_HUMAN.H11MO.0.D	70	0.049964311206281226	0.9860652362507629	1.6246153038239106	1.274742591067836	0.053816890422223186	0.1758652184719165	NK-related factors{3.1.2}	NOTO{3.1.2.20}	BARHL1;BARHL2;BARX1;BARX2;BSX;DBX1;DBX2;DLX1;DLX2;DLX3;DLX4;DLX5;DLX6;EMX1;EMX2;EN1;EN2;HHEX;HLX;HMX1;HMX2;HMX3;LBX1;LBX2;MSX1;MSX2;NANOG;NKX1-1;NKX1-2;NKX2-1;NKX2-2;NKX2-3;NKX2-4;NKX2-5;NKX2-6;NKX2-8;NKX3-1;NKX3-2;NKX6-1;NKX6-2;NKX6-3;NOTO;TLX1;TLX2;TLX3;VAX1;VAX2;VENTX	NOTO
HXC13_HUMAN.H11MO.0.D	87	0.06209850107066381	0.9852450421716682	1.544120800544765	1.2403393765191153	0.057626011947065216	0.18589813895894258	HOX-related factors{3.1.1}	HOX9-13{3.1.1.8}	CDX1;CDX2;CDX4;EVX1;EVX2;GBX1;GBX2;GSX1;GSX2;HDX;HMBOX1;HNF1A;HNF1B;HOXA1;HOXA10;HOXA11;HOXA13;HOXA2;HOXA3;HOXA4;HOXA5;HOXA6;HOXA7;HOXA9;HOXB1;HOXB13;HOXB2;HOXB3;HOXB4;HOXB5;HOXB6;HOXB7;HOXB8;HOXB9;HOXC10;HOXC11;HOXC12;HOXC13;HOXC4;HOXC5;HOXC6;HOXC8;HOXC9;HOXD1;HOXD10;HOXD11;HOXD12;HOXD13;HOXD3;HOXD4;HOXD8;HOXD9;MEOX1;MEOX2;MNX1;PDX1;POU1F1;POU2F1;POU2F2;POU2F3;POU3F1;POU3F2;POU3F3;POU3F4;POU4F1;…	HOXA10;HOXA11;HOXA13;HOXA9;HOXB13;HOXC10;HOXC11;HOXC12;HOXC13;HOXC9;HOXD10;HOXD11;HOXD12;HOXD13;HOXD9
EGR1_HUMAN.H11MO.0.A	739	0.5274803711634547	0.98438618535011	1.2199826550474546	1.0957788566451516	0.09471568642737997	0.25408082067825544	Three-zinc finger Krüppel-related factors{2.3.1}	EGR factors{2.3.1.3}	EGR1;EGR2;EGR3;EGR4;KLF1;KLF10;KLF11;KLF12;KLF13;KLF14;KLF15;KLF16;KLF17;KLF2;KLF3;KLF4;KLF5;KLF6;KLF7;KLF8;KLF9;SP1;SP2;SP3;SP4;SP5;SP6;SP7;SP8;SP9	EGR1;EGR2;EGR3;EGR4
CEBPB_HUMAN.H11MO.0.A	74	0.05281941470378301	0.9841707204871041	1.5999559738121663	1.263273395553817	0.06142282782634899	0.19569008369469038	C/EBP-related{1.1.8}	C/EBP{1.1.8.1}	CEBPA;CEBPB;CEBPD;CEBPE;CEBPG;DBP;DDIT3;HLF;NFIL3;TEF	CEBPA;CEBPB;CEBPD;CEBPE;CEBPG;DDIT3
NR5A2_HUMAN.H11MO.0.B	171	0.12205567451820129	0.9836306843958446	1.3664753571518833	1.1623045912086079	0.06796242267936539	0.20917186218276226	FTZ-F1-related receptors (NR5){2.1.5}	LRH-1 (NR5A2){2.1.5.0.2}	NR5A1;NR5A2	NR5A2
KAISO_HUMAN.H11MO.2.A	186	0.13276231263383298	0.9830869938861098	1.349763564982904	1.1545645817342847	0.0724389481115182	0.21731684433455462	Other factors with up to three adjacent zinc fingers{2.3.2}	Factors with 2-3 adjacent zinc fingersand a BTB/POZ domain{2.3.2.1}	AEBP2;OSR1;OVOL3;ZBTB22;ZBTB32;ZBTB33;ZBTB34;ZBTB37;ZBTB43;ZBTB46;ZBTB5;ZBTB8B;ZFPM2;ZNF174;ZNF396;ZNF414;ZNF446;ZNF487;ZNF511;ZNF580;ZNF705A;ZNF740;ZSCAN1	ZBTB33
WT1_HUMAN.H11MO.1.B	503	0.3590292648108494	0.9828672637065112	1.2285192064119497	1.0993216175105887	0.09334799701886103	0.2537391633898059	More than 3 adjacent zinc finger factors{2.3.3}	unclassified{2.3.3.0}	BCL6B;BCL6;CTCFL;CTCF;FEZF1;GFI1B;GFI1;GLI1;GLI2;GLI3;GLIS1;GLIS2;GLIS3;MTF1;MYNN;MZF1;OSR2;OVOL1;OVOL2;ZNF146;PLAG1;PLAGL1;PRDM14;PRDM1;PRDM6;SCRT1;SCRT2;SNAI1;SNAI2;YY1;YY2;WT1;ZNF324;ZNF354A;ZBTB14;ZBTB18;ZBTB48;ZBTB49;ZBTB7A;ZBTB7B;ZBTB6;ZFP64;ZFP28;ZFP42;ZFP82;ZFX;ZIC1;ZIC2;ZIC3;ZIC4;ZIM3;ZKSCAN1;ZKSCAN3;ZNF121;ZNF136;ZNF140;ZNF143;ZNF148;ZNF214;ZNF232;ZNF250;ZNF257;ZNF260;ZNF263;ZNF264;ZNF2…	MYNN;MZF1;OSR2;PRDM14;PRDM6;WT1;ZBTB14;ZBTB48;ZBTB49;ZFP64;ZFP28;ZIM3;ZNF121;ZNF250;ZNF257;ZNF263;ZNF274;ZNF317;ZNF320;ZNF329;ZNF331;ZNF394;ZNF449;ZNF502;ZNF528;ZNF547;ZNF549;ZNF554;ZNF586;ZNF589;ZNF667;ZNF680;ZNF708;ZNF713;ZNF768;ZNF18;ZNF85;ZSCAN16;ZSCAN22
BC11A_HUMAN.H11MO.0.A	300	0.21413276231263384	0.9822813407536564	1.2756119820304213	1.120751901526968	0.08407716088121002	0.23920107394617315	Factors with multiple dispersed zinc fingers{2.3.4}	BCL11{2.3.4.15}	BCL11A;BCL11B;BNC1;BNC2;E4F1;HIC1;HIC2;HINFP;HIVEP1;HIVEP2;HIVEP3;IKZF1;IKZF2;IKZF3;IKZF4;IKZF5;INSM1;INSM2;MAZ;MECOM;PATZ1;PRDM16;PRDM4;REST;RLF;RREB1;SALL1;SALL2;SALL3;SALL4;VEZF1;ZBTB1;ZBTB17;ZBTB2;ZBTB25;ZBTB4;ZFAT;ZNF134;ZNF211;ZNF217;ZNF219;ZNF248;ZNF256;ZNF292;ZNF296;ZNF319;ZNF334;ZNF335;ZNF341;ZNF37A;ZNF382;ZNF417;ZNF418;ZNF423;ZNF467;ZNF510;ZNF512;ZNF512B;ZNF516;ZNF518A;ZNF518B;ZNF521;ZN…	BCL11A
ZN331_HUMAN.H11MO.0.C	346	0.24696645253390434	0.9818922811452062	1.2587068581447727	1.1127978990340293	0.08937686319700455	0.2477601261883197	More than 3 adjacent zinc finger factors{2.3.3}	unclassified{2.3.3.0}	BCL6B;BCL6;CTCFL;CTCF;FEZF1;GFI1B;GFI1;GLI1;GLI2;GLI3;GLIS1;GLIS2;GLIS3;MTF1;MYNN;MZF1;OSR2;OVOL1;OVOL2;ZNF146;PLAG1;PLAGL1;PRDM14;PRDM1;PRDM6;SCRT1;SCRT2;SNAI1;SNAI2;YY1;YY2;WT1;ZNF324;ZNF354A;ZBTB14;ZBTB18;ZBTB48;ZBTB49;ZBTB7A;ZBTB7B;ZBTB6;ZFP64;ZFP28;ZFP42;ZFP82;ZFX;ZIC1;ZIC2;ZIC3;ZIC4;ZIM3;ZKSCAN1;ZKSCAN3;ZNF121;ZNF136;ZNF140;ZNF143;ZNF148;ZNF214;ZNF232;ZNF250;ZNF257;ZNF260;ZNF263;ZNF264;ZNF2…	MYNN;MZF1;OSR2;PRDM14;PRDM6;WT1;ZBTB14;ZBTB48;ZBTB49;ZFP64;ZFP28;ZIM3;ZNF121;ZNF250;ZNF257;ZNF263;ZNF274;ZNF317;ZNF320;ZNF329;ZNF331;ZNF394;ZNF449;ZNF502;ZNF528;ZNF547;ZNF549;ZNF554;ZNF586;ZNF589;ZNF667;ZNF680;ZNF708;ZNF713;ZNF768;ZNF18;ZNF85;ZSCAN16;ZSCAN22
STF1_HUMAN.H11MO.0.B	237	0.16916488222698073	0.9816632899764929	1.3071219312117681	1.1346507821122098	0.07886012427343862	0.22921507307818312	FTZ-F1-related receptors (NR5){2.1.5}	FTZ-F1 (SF-1) (NR5A1){2.1.5.0.1}	NR5A1;NR5A2	NR5A1
ZN768_HUMAN.H11MO.0.C	358	0.25553176302640973	0.9807568701850058	1.2536802188345473	1.1098616670297925	0.09355211640301618	0.2537391633898059	More than 3 adjacent zinc finger factors{2.3.3}	unclassified{2.3.3.0}	BCL6B;BCL6;CTCFL;CTCF;FEZF1;GFI1B;GFI1;GLI1;GLI2;GLI3;GLIS1;GLIS2;GLIS3;MTF1;MYNN;MZF1;OSR2;OVOL1;OVOL2;ZNF146;PLAG1;PLAGL1;PRDM14;PRDM1;PRDM6;SCRT1;SCRT2;SNAI1;SNAI2;YY1;YY2;WT1;ZNF324;ZNF354A;ZBTB14;ZBTB18;ZBTB48;ZBTB49;ZBTB7A;ZBTB7B;ZBTB6;ZFP64;ZFP28;ZFP42;ZFP82;ZFX;ZIC1;ZIC2;ZIC3;ZIC4;ZIM3;ZKSCAN1;ZKSCAN3;ZNF121;ZNF136;ZNF140;ZNF143;ZNF148;ZNF214;ZNF232;ZNF250;ZNF257;ZNF260;ZNF263;ZNF264;ZNF2…	MYNN;MZF1;OSR2;PRDM14;PRDM6;WT1;ZBTB14;ZBTB48;ZBTB49;ZFP64;ZFP28;ZIM3;ZNF121;ZNF250;ZNF257;ZNF263;ZNF274;ZNF317;ZNF320;ZNF329;ZNF331;ZNF394;ZNF449;ZNF502;ZNF528;ZNF547;ZNF549;ZNF554;ZNF586;ZNF589;ZNF667;ZNF680;ZNF708;ZNF713;ZNF768;ZNF18;ZNF85;ZSCAN16;ZSCAN22
MNX1_HUMAN.H11MO.0.D	128	0.0913633119200571	0.9801699804879793	1.425497265779183	1.1862993692544737	0.07158324584182942	0.21728615174823024	HOX-related factors{3.1.1}	MNX{3.1.1.13}	CDX1;CDX2;CDX4;EVX1;EVX2;GBX1;GBX2;GSX1;GSX2;HDX;HMBOX1;HNF1A;HNF1B;HOXA1;HOXA10;HOXA11;HOXA13;HOXA2;HOXA3;HOXA4;HOXA5;HOXA6;HOXA7;HOXA9;HOXB1;HOXB13;HOXB2;HOXB3;HOXB4;HOXB5;HOXB6;HOXB7;HOXB8;HOXB9;HOXC10;HOXC11;HOXC12;HOXC13;HOXC4;HOXC5;HOXC6;HOXC8;HOXC9;HOXD1;HOXD10;HOXD11;HOXD12;HOXD13;HOXD3;HOXD4;HOXD8;HOXD9;MEOX1;MEOX2;MNX1;PDX1;POU1F1;POU2F1;POU2F2;POU2F3;POU3F1;POU3F2;POU3F3;POU3F4;POU4F1;…	MNX1
MEF2A_HUMAN.H11MO.0.A	161	0.11491791577444682	0.9798632625572044	1.3733887965930358	1.1632466041259895	0.07397844739061134	0.21955351639999157	Regulators of differentiation{5.1.1}	MEF-2{5.1.1.1}	MEF2A;MEF2B;MEF2C;MEF2D	MEF2A;MEF2B;MEF2C;MEF2D
FOXD2_HUMAN.H11MO.0.D	131	0.09350463954318344	0.9791878376166884	1.4184969970257273	1.1827012072809544	0.07499807426240301	0.22070043990959054	Forkhead box (FOX) factors{3.3.1}	FOXD{3.3.1.4}	FOXA1;FOXA2;FOXA3;FOXB1;FOXB2;FOXC1;FOXC2;FOXD1;FOXD2;FOXD3;FOXD4;FOXD4L1;FOXD4L3;FOXD4L4;FOXD4L5;FOXD4L6;FOXE1;FOXE3;FOXF1;FOXF2;FOXG1;FOXH1;FOXI1;FOXI2;FOXI3;FOXJ1;FOXJ2;FOXJ3;FOXK1;FOXK2;FOXL1;FOXL2;FOXM1;FOXN1;FOXN2;FOXN3;FOXN4;FOXO1;FOXO3;FOXO4;FOXO6;FOXP1;FOXP2;FOXP3;FOXP4;FOXQ1;FOXR1;FOXR2;FOXS1	FOXD1;FOXD2;FOXD3
ZN680_HUMAN.H11MO.0.C	143	0.10206995003568879	0.9783575230438637	1.3968387454679294	1.1727162092466141	0.07988092420380424	0.23066738786941227	More than 3 adjacent zinc finger factors{2.3.3}	unclassified{2.3.3.0}	BCL6B;BCL6;CTCFL;CTCF;FEZF1;GFI1B;GFI1;GLI1;GLI2;GLI3;GLIS1;GLIS2;GLIS3;MTF1;MYNN;MZF1;OSR2;OVOL1;OVOL2;ZNF146;PLAG1;PLAGL1;PRDM14;PRDM1;PRDM6;SCRT1;SCRT2;SNAI1;SNAI2;YY1;YY2;WT1;ZNF324;ZNF354A;ZBTB14;ZBTB18;ZBTB48;ZBTB49;ZBTB7A;ZBTB7B;ZBTB6;ZFP64;ZFP28;ZFP42;ZFP82;ZFX;ZIC1;ZIC2;ZIC3;ZIC4;ZIM3;ZKSCAN1;ZKSCAN3;ZNF121;ZNF136;ZNF140;ZNF143;ZNF148;ZNF214;ZNF232;ZNF250;ZNF257;ZNF260;ZNF263;ZNF264;ZNF2…	MYNN;MZF1;OSR2;PRDM14;PRDM6;WT1;ZBTB14;ZBTB48;ZBTB49;ZFP64;ZFP28;ZIM3;ZNF121;ZNF250;ZNF257;ZNF263;ZNF274;ZNF317;ZNF320;ZNF329;ZNF331;ZNF394;ZNF449;ZNF502;ZNF528;ZNF547;ZNF549;ZNF554;ZNF586;ZNF589;ZNF667;ZNF680;ZNF708;ZNF713;ZNF768;ZNF18;ZNF85;ZSCAN16;ZSCAN22
CDX1_HUMAN.H11MO.0.C	88	0.06281227694503926	0.9782795440524092	1.5294429976501704	1.2299725471697607	0.06859765425764792	0.20987615647875613	HOX-related factors{3.1.1}	CDX (Caudal type homeobox){3.1.1.9}	CDX1;CDX2;CDX4;EVX1;EVX2;GBX1;GBX2;GSX1;GSX2;HDX;HMBOX1;HNF1A;HNF1B;HOXA1;HOXA10;HOXA11;HOXA13;HOXA2;HOXA3;HOXA4;HOXA5;HOXA6;HOXA7;HOXA9;HOXB1;HOXB13;HOXB2;HOXB3;HOXB4;HOXB5;HOXB6;HOXB7;HOXB8;HOXB9;HOXC10;HOXC11;HOXC12;HOXC13;HOXC4;HOXC5;HOXC6;HOXC8;HOXC9;HOXD1;HOXD10;HOXD11;HOXD12;HOXD13;HOXD3;HOXD4;HOXD8;HOXD9;MEOX1;MEOX2;MNX1;PDX1;POU1F1;POU2F1;POU2F2;POU2F3;POU3F1;POU3F2;POU3F3;POU3F4;POU4F1;…	CDX1;CDX2
NKX25_HUMAN.H11MO.0.B	278	0.198429693076374	0.9773119841465174	1.2788449743506027	1.1195076779324402	0.09412373635471398	0.2537391633898059	NK-related factors{3.1.2}	NK-4{3.1.2.17}	BARHL1;BARHL2;BARX1;BARX2;BSX;DBX1;DBX2;DLX1;DLX2;DLX3;DLX4;DLX5;DLX6;EMX1;EMX2;EN1;EN2;HHEX;HLX;HMX1;HMX2;HMX3;LBX1;LBX2;MSX1;MSX2;NANOG;NKX1-1;NKX1-2;NKX2-1;NKX2-2;NKX2-3;NKX2-4;NKX2-5;NKX2-6;NKX2-8;NKX3-1;NKX3-2;NKX6-1;NKX6-2;NKX6-3;NOTO;TLX1;TLX2;TLX3;VAX1;VAX2;VENTX	NKX2-3;NKX2-5
E2F7_HUMAN.H11MO.0.B	659	0.470378301213419	0.9771402737828905	1.2108582462695678	1.0878355140675158	0.1228583603885198	0.31076971366827655	E2F-related factors{3.3.2}	E2F{3.3.2.1}	E2F1;E2F2;E2F3;E2F4;E2F5;E2F6;E2F7;E2F8;TFDP1;TFDP2	E2F1;E2F2;E2F3;E2F4;E2F5;E2F6;E2F7;E2F8
MAFF_HUMAN.H11MO.0.B	142	0.10135617416131334	0.9770063986065377	1.396495284460596	1.1717950508127395	0.07908068669104631	0.22921507307818312	Maf-related factors{1.1.3}	Small Maf factors{1.1.3.2}	MAF;MAFA;MAFB;MAFF;MAFG;MAFK;NRL	MAFF;MAFG;MAFK
SOX1_HUMAN.H11MO.0.D	76	0.05424696645253391	0.9757103188816691	1.5762631472441049	1.2482506787460088	0.0664572754029145	0.20660709409535113	SOX-related factors{4.1.1}	Group B{4.1.1.2}	BBX;CIC;HBP1;SOX1;SOX10;SOX11;SOX12;SOX13;SOX14;SOX15;SOX17;SOX18;SOX2;SOX21;SOX3;SOX30;SOX4;SOX5;SOX6;SOX7;SOX8;SOX9;SRY	SOX1;SOX21;SOX2;SOX3
OTX2_HUMAN.H11MO.0.A	82	0.05852962169878658	0.9753355540632773	1.5485237267640695	1.2363554508726786	0.06809615746805879	0.20917186218276226	Paired-related HD factors{3.1.3}	OTX{3.1.3.17}	ALX1;ALX3;ALX4;ARGFX;ARX;CRX;DMBX1;DPRX;DRGX;DUX4;DUXA;ESX1;GSC;GSC2;HESX1;ISX;LEUTX;MIXL1;NOBOX;OTP;OTX1;OTX2;PHOX2A;PHOX2B;PITX1;PITX2;PITX3;PROP1;PRRX1;PRRX2;RAX;RAX2;RHOXF1;RHOXF2;SEBOX;SHOX;SHOX2;TPRX1;UNCX;VSX1;VSX2	CRX;OTX1;OTX2
NFAT5_HUMAN.H11MO.0.D	257	0.18344039971448964	0.9752288609153867	1.2867677812972134	1.121951763020147	0.09754446323748346	0.2584425469281778	NFAT-related factors{6.1.3}	NFAT5 (TonEBP){6.1.3.0.5}	NFAT5;NFATC1;NFATC2;NFATC3;NFATC4	NFAT5
RARA_HUMAN.H11MO.1.A	353	0.25196288365453245	0.9727341941086123	1.2449374999249103	1.1014725296805055	0.1199934495880433	0.3073586366524298	Thyroid hormone receptor-related factors (NR1){2.1.2}	Retinoic acid receptors (NR1B){2.1.2.1}	NR1D1;NR1D2;NR1H2;NR1H3;NR1H4;NR1I2;NR1I3;PPARA;PPARD;PPARG;RARA;RARB;RARG;RORA;RORB;RORC;THRA;THRB;VDR	RARA;RARB;RARG
MEF2C_HUMAN.H11MO.0.A	158	0.11277658815132048	0.9720171008105309	1.3662837960648382	1.1556653118932392	0.09617688359631175	0.2565826202517521	Regulators of differentiation{5.1.1}	MEF-2{5.1.1.1}	MEF2A;MEF2B;MEF2C;MEF2D	MEF2A;MEF2B;MEF2C;MEF2D
ETS2_HUMAN.H11MO.0.B	374	0.2669521770164168	0.9719622837052059	1.2381565327627693	1.0979530333999021	0.12778312216259133	0.3188376750869936	Ets-related factors{3.5.2}	Ets-like factors{3.5.2.1}	EHF;ELF1;ELF2;ELF3;ELF4;ELF5;ELK1;ELK3;ELK4;ERF;ERG;ETS1;ETS2;ETV1;ETV2;ETV3;ETV3L;ETV4;ETV5;ETV6;ETV7;FEV;FLI1;GABPA;SPDEF;SPI1;SPIB;SPIC	ERG;ETS1;ETS2;ETV2;ETV3;FEV;FLI1;GABPA
CLOCK_HUMAN.H11MO.0.C	302	0.21556031406138473	0.9717503764776632	1.2610897337718034	1.108352119845212	0.12131463621698736	0.3097138560374081	PAS domain factors{1.2.5}	Arnt-like factors{1.2.5.2}	AHR;AHRR;ARNT;ARNT2;ARNTL;ARNTL2;CLOCK;EPAS1;HIF1A;HIF3A;NCOA1;NCOA2;NCOA3;NPAS1;NPAS2;NPAS3;NPAS4;SIM1;SIM2;SOHLH1;SOHLH2;TCFL5	ARNT2;ARNT;ARNTL;CLOCK
PAX4_HUMAN.H11MO.0.D	80	0.05710206995003569	0.9716925365794855	1.5513564252499574	1.2353445026873116	0.07464492007478223	0.22050280987608084	Paired plus homeo domain{3.2.1}	PAX-4/6{3.2.1.2}	PAX3;PAX4;PAX6;PAX7	PAX4;PAX6
HAND1_HUMAN.H11MO.1.D	345	0.2462526766595289	0.9703756564769354	1.2443010562588785	1.099897534289706	0.1327465712843187	0.3228631118618603	Tal-related factors{1.2.3}	Twist-like factors{1.2.3.2}	ATOH1;ATOH7;ATOH8;BHLHA15;BHLHA9;BHLHE22;BHLHE23;FERD3L;FIGLA;HAND1;HAND2;LYL1;MESP1;MESP2;MSC;MSGN1;NEUROD1;NEUROD2;NEUROD4;NEUROD6;NEUROG1;NEUROG2;NEUROG3;NHLH1;NHLH2;OLIG1;OLIG2;OLIG3;PTF1A;SCX;TAL1;TAL2;TCF15;TCF21;TCF23;TWIST1;TWIST2	FIGLA;HAND1;PTF1A;TWIST1
ZIC3_HUMAN.H11MO.0.B	436	0.3112062812276945	0.9693435857524535	1.221443170575572	1.088788845422432	0.14785309260438648	0.3428936163787121	More than 3 adjacent zinc finger factors{2.3.3}	GLI-like factors{2.3.3.1}	BCL6;BCL6B;CTCF;CTCFL;FEZF1;FEZF2;GFI1;GFI1B;GLI1;GLI2;GLI3;GLI4;GLIS1;GLIS2;GLIS3;HKR1;MTF1;MYNN;MZF1;OSR2;OVOL1;OVOL2;PLAG1;PLAGL1;PLAGL2;PRDM1;PRDM14;PRDM6;SCRT1;SCRT2;SNAI1;SNAI2;SNAI3;WT1;YY1;YY2;ZBTB12;ZBTB14;ZBTB18;ZBTB20;ZBTB26;ZBTB42;ZBTB45;ZBTB47;ZBTB48;ZBTB49;ZBTB6;ZBTB7A;ZBTB7B;ZBTB7C;ZFP14;ZFP2;ZFP28;ZFP30;ZFP37;ZFP42;ZFP64;ZFP69;ZFP69B;ZFP82;ZFP91;ZFX;ZIC1;ZIC2;ZIC3;ZIC4;ZIC5;ZIK1;Z…	GLI1;GLI2;GLI3;GLIS1;GLIS2;GLIS3;ZIC1;ZIC2;ZIC3;ZIC4
EGR3_HUMAN.H11MO.0.D	277	0.19771591720199858	0.9693383241140259	1.2688719228348948	1.1105847062356062	0.12513242640393882	0.31528464299815956	Three-zinc finger Krüppel-related factors{2.3.1}	EGR factors{2.3.1.3}	EGR1;EGR2;EGR3;EGR4;KLF1;KLF10;KLF11;KLF12;KLF13;KLF14;KLF15;KLF16;KLF17;KLF2;KLF3;KLF4;KLF5;KLF6;KLF7;KLF8;KLF9;SP1;SP2;SP3;SP4;SP5;SP6;SP7;SP8;SP9	EGR1;EGR2;EGR3;EGR4
ELF2_HUMAN.H11MO.0.C	364	0.2598144182726624	0.9686905243187657	1.236691316389851	1.0954919200766433	0.1405975137810884	0.334234593659746	Ets-related factors{3.5.2}	Elf-1-like factors{3.5.2.3}	EHF;ELF1;ELF2;ELF3;ELF4;ELF5;ELK1;ELK3;ELK4;ERF;ERG;ETS1;ETS2;ETV1;ETV2;ETV3;ETV3L;ETV4;ETV5;ETV6;ETV7;FEV;FLI1;GABPA;SPDEF;SPI1;SPIB;SPIC	ELF1;ELF2
PLAG1_HUMAN.H11MO.0.D	513	0.36616702355460384	0.9683942411826185	1.209250290896812	1.0825780518575854	0.15799780752162906	0.35828326352698825	More than 3 adjacent zinc finger factors{2.3.3}	PLAG factors{2.3.3.25}	BCL6;BCL6B;CTCF;CTCFL;FEZF1;FEZF2;GFI1;GFI1B;GLI1;GLI2;GLI3;GLI4;GLIS1;GLIS2;GLIS3;HKR1;MTF1;MYNN;MZF1;OSR2;OVOL1;OVOL2;PLAG1;PLAGL1;PLAGL2;PRDM1;PRDM14;PRDM6;SCRT1;SCRT2;SNAI1;SNAI2;SNAI3;WT1;YY1;YY2;ZBTB12;ZBTB14;ZBTB18;ZBTB20;ZBTB26;ZBTB42;ZBTB45;ZBTB47;ZBTB48;ZBTB49;ZBTB6;ZBTB7A;ZBTB7B;ZBTB7C;ZFP14;ZFP2;ZFP28;ZFP30;ZFP37;ZFP42;ZFP64;ZFP69;ZFP69B;ZFP82;ZFP91;ZFX;ZIC1;ZIC2;ZIC3;ZIC4;ZIC5;ZIK1;Z…	PLAG1;PLAGL1
ISL2_HUMAN.H11MO.0.D	74	0.05281941470378301	0.9674007252014352	1.5726190786912007	1.241728272646051	0.0739241597918595	0.21955351639999157	HD-LIM factors{3.1.5}	ISL{3.1.5.1}	ISL1;ISL2;LHX1;LHX2;LHX3;LHX4;LHX5;LHX6;LHX8;LHX9;LMX1A;LMX1B	ISL1;ISL2
Z324A_HUMAN.H11MO.0.C	302	0.21556031406138473	0.9672556491984131	1.255240121017657	1.1032102323282749	0.138913173419614	0.3326461451885978	More than 3 adjacent zinc finger factors{2.3.3}	ZNF324 factors{2.3.3.36}	BCL6;BCL6B;CTCF;CTCFL;FEZF1;FEZF2;GFI1;GFI1B;GLI1;GLI2;GLI3;GLI4;GLIS1;GLIS2;GLIS3;HKR1;MTF1;MYNN;MZF1;OSR2;OVOL1;OVOL2;PLAG1;PLAGL1;PLAGL2;PRDM1;PRDM14;PRDM6;SCRT1;SCRT2;SNAI1;SNAI2;SNAI3;WT1;YY1;YY2;ZBTB12;ZBTB14;ZBTB18;ZBTB20;ZBTB26;ZBTB42;ZBTB45;ZBTB47;ZBTB48;ZBTB49;ZBTB6;ZBTB7A;ZBTB7B;ZBTB7C;ZFP14;ZFP2;ZFP28;ZFP30;ZFP37;ZFP42;ZFP64;ZFP69;ZFP69B;ZFP82;ZFP91;ZFX;ZIC1;ZIC2;ZIC3;ZIC4;ZIC5;ZIK1;Z…	ZNF324
MAF_HUMAN.H11MO.0.A	159	0.11349036402569593	0.966481444154824	1.3571468938266045	1.1484798633841213	0.10741302442217888	0.27978189807263487	Maf-related factors{1.1.3}	Large Maf factors{1.1.3.1}	MAF;MAFA;MAFB;MAFF;MAFG;MAFK;NRL	MAFA;MAFB;MAF;NRL
ZN436_HUMAN.H11MO.0.C	355	0.2533904354032834	0.9650771003440498	1.234513619591226	1.092508959501102	0.15498695644442553	0.35326997325927045	More than 3 adjacent zinc finger factors{2.3.3}	ZNF180-like factors{2.3.3.58}	BCL6;BCL6B;CTCF;CTCFL;FEZF1;FEZF2;GFI1;GFI1B;GLI1;GLI2;GLI3;GLI4;GLIS1;GLIS2;GLIS3;HKR1;MTF1;MYNN;MZF1;OSR2;OVOL1;OVOL2;PLAG1;PLAGL1;PLAGL2;PRDM1;PRDM14;PRDM6;SCRT1;SCRT2;SNAI1;SNAI2;SNAI3;WT1;YY1;YY2;ZBTB12;ZBTB14;ZBTB18;ZBTB20;ZBTB26;ZBTB42;ZBTB45;ZBTB47;ZBTB48;ZBTB49;ZBTB6;ZBTB7A;ZBTB7B;ZBTB7C;ZFP14;ZFP2;ZFP28;ZFP30;ZFP37;ZFP42;ZFP64;ZFP69;ZFP69B;ZFP82;ZFP91;ZFX;ZIC1;ZIC2;ZIC3;ZIC4;ZIC5;ZIK1;Z…	ZNF436
PTF1A_HUMAN.H11MO.1.B	387	0.2762312633832976	0.9646452124329782	1.2256548750262941	1.0882289546937531	0.15860798080599994	0.3586121794763225	Tal-related factors{1.2.3}	Twist-like factors{1.2.3.2}	ATOH1;ATOH7;ATOH8;BHLHA15;BHLHA9;BHLHE22;BHLHE23;FERD3L;FIGLA;HAND1;HAND2;LYL1;MESP1;MESP2;MSC;MSGN1;NEUROD1;NEUROD2;NEUROD4;NEUROD6;NEUROG1;NEUROG2;NEUROG3;NHLH1;NHLH2;OLIG1;OLIG2;OLIG3;PTF1A;SCX;TAL1;TAL2;TCF15;TCF21;TCF23;TWIST1;TWIST2	FIGLA;HAND1;PTF1A;TWIST1
KLF6_HUMAN.H11MO.0.A	841	0.6002855103497502	0.9637008258660478	1.199687465774653	1.0749200198410296	0.19841072314458613	0.41344504741750243	Three-zinc finger Krüppel-related factors{2.3.1}	Krüppel-like factors{2.3.1.2}	EGR1;EGR2;EGR3;EGR4;KLF1;KLF10;KLF11;KLF12;KLF13;KLF14;KLF15;KLF16;KLF17;KLF2;KLF3;KLF4;KLF5;KLF6;KLF7;KLF8;KLF9;SP1;SP2;SP3;SP4;SP5;SP6;SP7;SP8;SP9	KLF12;KLF13;KLF14;KLF15;KLF16;KLF1;KLF3;KLF4;KLF5;KLF6;KLF8;KLF9
KLF14_HUMAN.H11MO.0.D	530	0.3783012134189864	0.9629221028010162	1.2006742282344096	1.0756241958265902	0.18825718822498946	0.4020672911951991	Three-zinc finger Krüppel-related factors{2.3.1}	Krüppel-like factors{2.3.1.2}	EGR1;EGR2;EGR3;EGR4;KLF1;KLF10;KLF11;KLF12;KLF13;KLF14;KLF15;KLF16;KLF17;KLF2;KLF3;KLF4;KLF5;KLF6;KLF7;KLF8;KLF9;SP1;SP2;SP3;SP4;SP5;SP6;SP7;SP8;SP9	KLF12;KLF13;KLF14;KLF15;KLF16;KLF1;KLF3;KLF4;KLF5;KLF6;KLF8;KLF9
NFIL3_HUMAN.H11MO.0.D	79	0.05638829407566024	0.962656797408273	1.541272395400805	1.2256905708628578	0.08497312153979392	0.23997903555744	C/EBP-related{1.1.8}	PAR factors{1.1.8.2}	CEBPA;CEBPB;CEBPD;CEBPE;CEBPG;DBP;DDIT3;HLF;NFIL3;TEF	DBP;HLF;NFIL3;TEF
FEV_HUMAN.H11MO.0.B	405	0.2890792291220557	0.9622522770081	1.218462821738581	1.0835982782759173	0.17458543152343448	0.3831527044313972	Ets-related factors{3.5.2}	Ets-like factors{3.5.2.1}	EHF;ELF1;ELF2;ELF3;ELF4;ELF5;ELK1;ELK3;ELK4;ERF;ERG;ETS1;ETS2;ETV1;ETV2;ETV3;ETV3L;ETV4;ETV5;ETV6;ETV7;FEV;FLI1;GABPA;SPDEF;SPI1;SPIB;SPIC	ERG;ETS1;ETS2;ETV2;ETV3;FEV;FLI1;GABPA
SUH_HUMAN.H11MO.0.A	340	0.2426837972876517	0.9620080924897848	1.235073521883653	1.0910985557438329	0.16774305244891302	0.3716376248221608	CSL-related factors{6.1.4}	M{6.1.4.1}	RBPJ;RBPJL	RBPJ
E2F8_HUMAN.H11MO.0.D	130	0.092790863668808	0.9618415109248498	1.3951386005114346	1.16251410893533	0.10421684820062241	0.27423614321733747	E2F-related factors{3.3.2}	E2F{3.3.2.1}	E2F1;E2F2;E2F3;E2F4;E2F5;E2F6;E2F7;E2F8;TFDP1;TFDP2	E2F1;E2F2;E2F3;E2F4;E2F5;E2F6;E2F7;E2F8
FOXL1_HUMAN.H11MO.0.D	215	0.15346181299072092	0.9616341351817124	1.2954490989263812	1.1182246649927072	0.14059410731450553	0.334234593659746	Forkhead box (FOX) factors{3.3.1}	FOXL{3.3.1.12}	FOXA1;FOXA2;FOXA3;FOXB1;FOXB2;FOXC1;FOXC2;FOXD1;FOXD2;FOXD3;FOXD4;FOXD4L1;FOXD4L3;FOXD4L4;FOXD4L5;FOXD4L6;FOXE1;FOXE3;FOXF1;FOXF2;FOXG1;FOXH1;FOXI1;FOXI2;FOXI3;FOXJ1;FOXJ2;FOXJ3;FOXK1;FOXK2;FOXL1;FOXL2;FOXM1;FOXN1;FOXN2;FOXN3;FOXN4;FOXO1;FOXO3;FOXO4;FOXO6;FOXP1;FOXP2;FOXP3;FOXP4;FOXQ1;FOXR1;FOXR2;FOXS1	FOXL1
CREM_HUMAN.H11MO.0.C	189	0.1349036402569593	0.9614898691101026	1.317107028093858	1.1278724067419807	0.12819673057972505	0.3188376750869936	CREB-related factors{1.1.7}	CREB-like factors{1.1.7.1}	ATF1;ATF6;ATF6B;CREB1;CREB3;CREB3L1;CREB3L2;CREB3L3;CREB3L4;CREBL2;CREBZF;CREM	ATF1;CREB1;CREM
THB_HUMAN.H11MO.0.C	287	0.20485367594575304	0.9612319938066499	1.2536940863641777	1.0992121919570084	0.16011274127155087	0.35990356711476884	Thyroid hormone receptor-related factors (NR1){2.1.2}	Thyroid hormone receptors (NR1A){2.1.2.2}	NR1D1;NR1D2;NR1H2;NR1H3;NR1H4;NR1I2;NR1I3;PPARA;PPARD;PPARG;RARA;RARB;RARG;RORA;RORB;RORC;THRA;THRB;VDR	THRA;THRB
DLX5_HUMAN.H11MO.0.D	83	0.05924339757316203	0.9606056201229353	1.520983123522525	1.2159016575409698	0.09357452173557046	0.2537391633898059	NK-related factors{3.1.2}	DLX{3.1.2.5}	BARHL1;BARHL2;BARX1;BARX2;BSX;DBX1;DBX2;DLX1;DLX2;DLX3;DLX4;DLX5;DLX6;EMX1;EMX2;EN1;EN2;HHEX;HLX;HMX1;HMX2;HMX3;LBX1;LBX2;MSX1;MSX2;NANOG;NKX1-1;NKX1-2;NKX2-1;NKX2-2;NKX2-3;NKX2-4;NKX2-5;NKX2-6;NKX2-8;NKX3-1;NKX3-2;NKX6-1;NKX6-2;NKX6-3;NOTO;TLX1;TLX2;TLX3;VAX1;VAX2;VENTX	DLX1;DLX2;DLX3;DLX4;DLX5;DLX6
ZN740_HUMAN.H11MO.0.D	349	0.2491077801570307	0.960342864338918	1.2301952267186504	1.08796317344042	0.18219051769634506	0.3912782427406185	Other factors with up to three adjacent zinc fingers{2.3.2}	Other three adjacent zinc finger factors{2.3.2.4}	AEBP2;OSR1;OVOL3;ZBTB22;ZBTB32;ZBTB33;ZBTB34;ZBTB37;ZBTB43;ZBTB46;ZBTB5;ZBTB8B;ZFPM2;ZNF174;ZNF396;ZNF414;ZNF446;ZNF487;ZNF511;ZNF580;ZNF705A;ZNF740;ZSCAN1	ZNF740
OLIG1_HUMAN.H11MO.0.D	82	0.05852962169878658	0.9600903424731863	1.524308082560087	1.2169866430171854	0.09163078541544678	0.25231191269753384	Tal-related factors{1.2.3}	Neurogenin / Atonal-like factors{1.2.3.4}	ATOH1;ATOH7;ATOH8;BHLHA15;BHLHA9;BHLHE22;BHLHE23;FERD3L;FIGLA;HAND1;HAND2;LYL1;MESP1;MESP2;MSC;MSGN1;NEUROD1;NEUROD2;NEUROD4;NEUROD6;NEUROG1;NEUROG2;NEUROG3;NHLH1;NHLH2;OLIG1;OLIG2;OLIG3;PTF1A;SCX;TAL1;TAL2;TCF15;TCF21;TCF23;TWIST1;TWIST2	ATOH1;BHLHA15;BHLHE22;BHLHE23;NEUROD1;NEUROD2;NEUROG2;OLIG1;OLIG2;OLIG3
HXA10_HUMAN.H11MO.0.C	95	0.06780870806566738	0.9597648890234084	1.4764458242989325	1.1964612606344753	0.0940361034698706	0.2537391633898059	HOX-related factors{3.1.1}	HOX9-13{3.1.1.8}	CDX1;CDX2;CDX4;EVX1;EVX2;GBX1;GBX2;GSX1;GSX2;HDX;HMBOX1;HNF1A;HNF1B;HOXA1;HOXA10;HOXA11;HOXA13;HOXA2;HOXA3;HOXA4;HOXA5;HOXA6;HOXA7;HOXA9;HOXB1;HOXB13;HOXB2;HOXB3;HOXB4;HOXB5;HOXB6;HOXB7;HOXB8;HOXB9;HOXC10;HOXC11;HOXC12;HOXC13;HOXC4;HOXC5;HOXC6;HOXC8;HOXC9;HOXD1;HOXD10;HOXD11;HOXD12;HOXD13;HOXD3;HOXD4;HOXD8;HOXD9;MEOX1;MEOX2;MNX1;PDX1;POU1F1;POU2F1;POU2F2;POU2F3;POU3F1;POU3F2;POU3F3;POU3F4;POU4F1;…	HOXA10;HOXA11;HOXA13;HOXA9;HOXB13;HOXC10;HOXC11;HOXC12;HOXC13;HOXC9;HOXD10;HOXD11;HOXD12;HOXD13;HOXD9
MAFB_HUMAN.H11MO.0.B	161	0.11491791577444682	0.9583591194385215	1.3431937529792675	1.1376974925664007	0.13197251180815295	0.3225871396786276	Maf-related factors{1.1.3}	Large Maf factors{1.1.3.1}	MAF;MAFA;MAFB;MAFF;MAFG;MAFK;NRL	MAFA;MAFB;MAF;NRL
NR1H3_HUMAN.H11MO.0.B	179	0.12776588151320487	0.9560220712421316	1.3194913251110727	1.1258497175725475	0.14089746344391738	0.334234593659746	Thyroid hormone receptor-related factors (NR1){2.1.2}	LXR (NR1H){2.1.2.7}	NR1D1;NR1D2;NR1H2;NR1H3;NR1H4;NR1I2;NR1I3;PPARA;PPARD;PPARG;RARA;RARB;RARG;RORA;RORB;RORC;THRA;THRB;VDR	NR1H2;NR1H3;NR1H4
ZBT17_HUMAN.H11MO.0.A	726	0.5182012847965739	0.9559527059326113	1.1845549822210601	1.0640978894994806	0.2577216796984812	0.49551973827313966	Factors with multiple dispersed zinc fingers{2.3.4}	unclassified{2.3.4.0}	BCL11A;E4F1;MECOM;HIC1;HIC2;HINFP;IKZF1;INSM1;MAZ;PATZ1;PRDM4;REST;RREB1;SALL4;VEZF1;ZBTB17;ZBTB4;HIVEP1;HIVEP2;ZNF134;ZNF219;ZNF335;ZNF341;ZNF382;ZNF418;ZNF423;ZNF467;ZNF770;ZNF784;ZNF8	E4F1;PRDM4;REST;RREB1;ZBTB17;ZBTB4;ZNF335;ZNF341;ZNF467;ZNF770;ZNF784;ZNF8
ZEP1_HUMAN.H11MO.0.D	159	0.11349036402569593	0.9556662840505598	1.3419497383792418	1.135584934554309	0.14175708447047594	0.334234593659746	Factors with multiple dispersed zinc fingers{2.3.4}	HIV EP-factors{2.3.4.5}	BCL11A;BCL11B;BNC1;BNC2;E4F1;HIC1;HIC2;HINFP;HIVEP1;HIVEP2;HIVEP3;IKZF1;IKZF2;IKZF3;IKZF4;IKZF5;INSM1;INSM2;MAZ;MECOM;PATZ1;PRDM16;PRDM4;REST;RLF;RREB1;SALL1;SALL2;SALL3;SALL4;VEZF1;ZBTB1;ZBTB17;ZBTB2;ZBTB25;ZBTB4;ZFAT;ZNF134;ZNF211;ZNF217;ZNF219;ZNF248;ZNF256;ZNF292;ZNF296;ZNF319;ZNF334;ZNF335;ZNF341;ZNF37A;ZNF382;ZNF417;ZNF418;ZNF423;ZNF467;ZNF510;ZNF512;ZNF512B;ZNF516;ZNF518A;ZNF518B;ZNF521;ZN…	HIVEP1;HIVEP2
ZIM3_HUMAN.H11MO.0.C	164	0.11705924339757316	0.9547487841162449	1.334411459895039	1.1317593060299294	0.14787592409090267	0.3428936163787121	More than 3 adjacent zinc finger factors{2.3.3}	unclassified{2.3.3.0}	BCL6B;BCL6;CTCFL;CTCF;FEZF1;GFI1B;GFI1;GLI1;GLI2;GLI3;GLIS1;GLIS2;GLIS3;MTF1;MYNN;MZF1;OSR2;OVOL1;OVOL2;ZNF146;PLAG1;PLAGL1;PRDM14;PRDM1;PRDM6;SCRT1;SCRT2;SNAI1;SNAI2;YY1;YY2;WT1;ZNF324;ZNF354A;ZBTB14;ZBTB18;ZBTB48;ZBTB49;ZBTB7A;ZBTB7B;ZBTB6;ZFP64;ZFP28;ZFP42;ZFP82;ZFX;ZIC1;ZIC2;ZIC3;ZIC4;ZIM3;ZKSCAN1;ZKSCAN3;ZNF121;ZNF136;ZNF140;ZNF143;ZNF148;ZNF214;ZNF232;ZNF250;ZNF257;ZNF260;ZNF263;ZNF264;ZNF2…	MYNN;MZF1;OSR2;PRDM14;PRDM6;WT1;ZBTB14;ZBTB48;ZBTB49;ZFP64;ZFP28;ZIM3;ZNF121;ZNF250;ZNF257;ZNF263;ZNF274;ZNF317;ZNF320;ZNF329;ZNF331;ZNF394;ZNF449;ZNF502;ZNF528;ZNF547;ZNF549;ZNF554;ZNF586;ZNF589;ZNF667;ZNF680;ZNF708;ZNF713;ZNF768;ZNF18;ZNF85;ZSCAN16;ZSCAN22
KLF12_HUMAN.H11MO.0.C	674	0.48108493932905066	0.9544876687881779	1.1825786770103037	1.0624247981240922	0.26836376343221097	0.5008376351727301	Three-zinc finger Krüppel-related factors{2.3.1}	Krüppel-like factors{2.3.1.2}	EGR1;EGR2;EGR3;EGR4;KLF1;KLF10;KLF11;KLF12;KLF13;KLF14;KLF15;KLF16;KLF17;KLF2;KLF3;KLF4;KLF5;KLF6;KLF7;KLF8;KLF9;SP1;SP2;SP3;SP4;SP5;SP6;SP7;SP8;SP9	KLF12;KLF13;KLF14;KLF15;KLF16;KLF1;KLF3;KLF4;KLF5;KLF6;KLF8;KLF9
E2F5_HUMAN.H11MO.0.B	166	0.11848679514632406	0.9519623486830149	1.328168170573891	1.1274003912319623	0.1508389450928894	0.3469431963680246	E2F-related factors{3.3.2}	E2F{3.3.2.1}	E2F1;E2F2;E2F3;E2F4;E2F5;E2F6;E2F7;E2F8;TFDP1;TFDP2	E2F1;E2F2;E2F3;E2F4;E2F5;E2F6;E2F7;E2F8
BHA15_HUMAN.H11MO.0.B	390	0.278372591006424	0.9513115791680359	1.2079020010953803	1.0728011800088046	0.24678203272963012	0.48169353730264514	Tal-related factors{1.2.3}	Neurogenin / Atonal-like factors{1.2.3.4}	ATOH1;ATOH7;ATOH8;BHLHA15;BHLHA9;BHLHE22;BHLHE23;FERD3L;FIGLA;HAND1;HAND2;LYL1;MESP1;MESP2;MSC;MSGN1;NEUROD1;NEUROD2;NEUROD4;NEUROD6;NEUROG1;NEUROG2;NEUROG3;NHLH1;NHLH2;OLIG1;OLIG2;OLIG3;PTF1A;SCX;TAL1;TAL2;TCF15;TCF21;TCF23;TWIST1;TWIST2	ATOH1;BHLHA15;BHLHE22;BHLHE23;NEUROD1;NEUROD2;NEUROG2;OLIG1;OLIG2;OLIG3
PAX8_HUMAN.H11MO.0.D	137	0.09778729478943611	0.9507459584911695	1.3668424255966207	1.1437715586185708	0.13876876673047606	0.3326461451885978	Paired domain only{3.2.2}	PAX-2-like factors (partial homeobox){3.2.2.2}	PAX1;PAX2;PAX5;PAX8;PAX9	PAX2;PAX5;PAX8
NR0B1_HUMAN.H11MO.0.D	451	0.3219129193433262	0.9500853654168518	1.1946206043737357	1.0659526634405243	0.26850485959592313	0.5008376351727301	DAX-related receptors (NR0){2.1.7}	DAX1 (NR0B1){2.1.7.0.1}	NR0B1	NR0B1
ZSC31_HUMAN.H11MO.0.C	394	0.28122769450392576	0.9499653800672231	1.2053631664597986	1.0709003249936588	0.26118379537920855	0.4987863997600633	More than 3 adjacent zinc finger factors{2.3.3}	ZNF24-like factors{2.3.3.10}	BCL6;BCL6B;CTCF;CTCFL;FEZF1;FEZF2;GFI1;GFI1B;GLI1;GLI2;GLI3;GLI4;GLIS1;GLIS2;GLIS3;HKR1;MTF1;MYNN;MZF1;OSR2;OVOL1;OVOL2;PLAG1;PLAGL1;PLAGL2;PRDM1;PRDM14;PRDM6;SCRT1;SCRT2;SNAI1;SNAI2;SNAI3;WT1;YY1;YY2;ZBTB12;ZBTB14;ZBTB18;ZBTB20;ZBTB26;ZBTB42;ZBTB45;ZBTB47;ZBTB48;ZBTB49;ZBTB6;ZBTB7A;ZBTB7B;ZBTB7C;ZFP14;ZFP2;ZFP28;ZFP30;ZFP37;ZFP42;ZFP64;ZFP69;ZFP69B;ZFP82;ZFP91;ZFX;ZIC1;ZIC2;ZIC3;ZIC4;ZIC5;ZIK1;Z…	ZKSCAN1;ZNF232;ZSCAN31
MEF2B_HUMAN.H11MO.0.A	151	0.10778015703069237	0.9499561201687169	1.3444783467060961	1.1334954852887882	0.145445327847169	0.3408460418546118	Regulators of differentiation{5.1.1}	MEF-2{5.1.1.1}	MEF2A;MEF2B;MEF2C;MEF2D	MEF2A;MEF2B;MEF2C;MEF2D
PURA_HUMAN.H11MO.0.D	680	0.4853675945753034	0.949696696719319	1.1765756574743351	1.057131702739368	0.30535561414797874	0.5271334687010633	PUR{0.0.5}	Pur-alpha (PURA, PUR1){0.0.5.0.1}	PURA;PURB;PURG	PURA
HXD8_HUMAN.H11MO.0.D	84	0.059957173447537475	0.9496587813816371	1.4995827257660523	1.2003433004124284	0.11060296145080498	0.28712081911976645	HOX-related factors{3.1.1}	HOX8{3.1.1.7}	CDX1;CDX2;CDX4;EVX1;EVX2;GBX1;GBX2;GSX1;GSX2;HDX;HMBOX1;HNF1A;HNF1B;HOXA1;HOXA10;HOXA11;HOXA13;HOXA2;HOXA3;HOXA4;HOXA5;HOXA6;HOXA7;HOXA9;HOXB1;HOXB13;HOXB2;HOXB3;HOXB4;HOXB5;HOXB6;HOXB7;HOXB8;HOXB9;HOXC10;HOXC11;HOXC12;HOXC13;HOXC4;HOXC5;HOXC6;HOXC8;HOXC9;HOXD1;HOXD10;HOXD11;HOXD12;HOXD13;HOXD3;HOXD4;HOXD8;HOXD9;MEOX1;MEOX2;MNX1;PDX1;POU1F1;POU2F1;POU2F2;POU2F3;POU3F1;POU3F2;POU3F3;POU3F4;POU4F1;…	HOXB8;HOXC8;HOXD8
NFKB2_HUMAN.H11MO.0.B	205	0.14632405424696646	0.9494266894907417	1.286718129070253	1.1075685041239907	0.180096241755698	0.38786090054090266	NF-kappaB-related factors{6.1.1}	NF-kappaB p50 subunit-like factors{6.1.1.1}	NFKB1;NFKB2;REL;RELA;RELB	NFKB1;NFKB2
WT1_HUMAN.H11MO.0.C	871	0.6216987865810135	0.9491798670081809	1.184368362289553	1.0598635910513108	0.30629804666417165	0.5271334687010633	More than 3 adjacent zinc finger factors{2.3.3}	unclassified{2.3.3.0}	BCL6B;BCL6;CTCFL;CTCF;FEZF1;GFI1B;GFI1;GLI1;GLI2;GLI3;GLIS1;GLIS2;GLIS3;MTF1;MYNN;MZF1;OSR2;OVOL1;OVOL2;ZNF146;PLAG1;PLAGL1;PRDM14;PRDM1;PRDM6;SCRT1;SCRT2;SNAI1;SNAI2;YY1;YY2;WT1;ZNF324;ZNF354A;ZBTB14;ZBTB18;ZBTB48;ZBTB49;ZBTB7A;ZBTB7B;ZBTB6;ZFP64;ZFP28;ZFP42;ZFP82;ZFX;ZIC1;ZIC2;ZIC3;ZIC4;ZIM3;ZKSCAN1;ZKSCAN3;ZNF121;ZNF136;ZNF140;ZNF143;ZNF148;ZNF214;ZNF232;ZNF250;ZNF257;ZNF260;ZNF263;ZNF264;ZNF2…	MYNN;MZF1;OSR2;PRDM14;PRDM6;WT1;ZBTB14;ZBTB48;ZBTB49;ZFP64;ZFP28;ZIM3;ZNF121;ZNF250;ZNF257;ZNF263;ZNF274;ZNF317;ZNF320;ZNF329;ZNF331;ZNF394;ZNF449;ZNF502;ZNF528;ZNF547;ZNF549;ZNF554;ZNF586;ZNF589;ZNF667;ZNF680;ZNF708;ZNF713;ZNF768;ZNF18;ZNF85;ZSCAN16;ZSCAN22
BATF_HUMAN.H11MO.1.A	93	0.06638115631691649	0.9479957300309544	1.4647682761444611	1.1845166671006329	0.11687484853482623	0.30238425577299	B-ATF-related factors{1.1.4}	B-ATF{1.1.4.0.1}	BATF;BATF2;BATF3	BATF
SPIC_HUMAN.H11MO.0.D	403	0.28765167737330477	0.9477410566787	1.2005665967141368	1.0674882537835437	0.27810610317091605	0.5057070885490007	Ets-related factors{3.5.2}	Spi-like factors{3.5.2.5}	EHF;ELF1;ELF2;ELF3;ELF4;ELF5;ELK1;ELK3;ELK4;ERF;ERG;ETS1;ETS2;ETV1;ETV2;ETV3;ETV3L;ETV4;ETV5;ETV6;ETV7;FEV;FLI1;GABPA;SPDEF;SPI1;SPIB;SPIC	SPI1;SPIB;SPIC
RFX4_HUMAN.H11MO.0.D	108	0.07708779443254818	0.9474529163853844	1.4209842638439891	1.1654023130852964	0.132214703162706	0.3225871396786276	RFX-related factors{3.3.3}	RFX4{3.3.3.0.4}	RFX1;RFX2;RFX3;RFX4;RFX5;RFX6;RFX7;RFX8	RFX4
REL_HUMAN.H11MO.0.B	139	0.099214846538187	0.947403147878803	1.3587562362756254	1.1383168767851464	0.15532882092722786	0.35326997325927045	NF-kappaB-related factors{6.1.1}	NF-kappaB p65 subunit-like factors{6.1.1.2}	NFKB1;NFKB2;RELB;REL;RELA	RELB;REL;RELA
FOXJ3_HUMAN.H11MO.1.B	204	0.145610278372591	0.9471195100390457	1.2843930324363204	1.1052345995473876	0.1925809785090248	0.4090356320398295	Forkhead box (FOX) factors{3.3.1}	FOXJ{3.3.1.10}	FOXA1;FOXA2;FOXA3;FOXB1;FOXB2;FOXC1;FOXC2;FOXD1;FOXD2;FOXD3;FOXD4;FOXD4L1;FOXD4L3;FOXD4L4;FOXD4L5;FOXD4L6;FOXE1;FOXE3;FOXF1;FOXF2;FOXG1;FOXH1;FOXI1;FOXI2;FOXI3;FOXJ1;FOXJ2;FOXJ3;FOXK1;FOXK2;FOXL1;FOXL2;FOXM1;FOXN1;FOXN2;FOXN3;FOXN4;FOXO1;FOXO3;FOXO4;FOXO6;FOXP1;FOXP2;FOXP3;FOXP4;FOXQ1;FOXR1;FOXR2;FOXS1	FOXJ2;FOXJ3
MAFF_HUMAN.H11MO.1.B	192	0.13704496788008566	0.9466267144977957	1.293983853704144	1.1091756541790172	0.19398099900430368	0.41087733580307184	Maf-related factors{1.1.3}	Small Maf factors{1.1.3.2}	MAF;MAFA;MAFB;MAFF;MAFG;MAFK;NRL	MAFF;MAFG;MAFK
BARX1_HUMAN.H11MO.0.D	94	0.06709493219129194	0.946119453435602	1.4586370986742507	1.1807866394272661	0.11946414385995761	0.3073586366524298	NK-related factors{3.1.2}	BARX{3.1.2.2}	BARHL1;BARHL2;BARX1;BARX2;BSX;DBX1;DBX2;DLX1;DLX2;DLX3;DLX4;DLX5;DLX6;EMX1;EMX2;EN1;EN2;HHEX;HLX;HMX1;HMX2;HMX3;LBX1;LBX2;MSX1;MSX2;NANOG;NKX1-1;NKX1-2;NKX2-1;NKX2-2;NKX2-3;NKX2-4;NKX2-5;NKX2-6;NKX2-8;NKX3-1;NKX3-2;NKX6-1;NKX6-2;NKX6-3;NOTO;TLX1;TLX2;TLX3;VAX1;VAX2;VENTX	BARX1;BARX2
ZN257_HUMAN.H11MO.0.C	197	0.14061384725196288	0.9459000966005354	1.2885806763533691	1.1064264308765428	0.19938665279651743	0.4143587851916845	More than 3 adjacent zinc finger factors{2.3.3}	unclassified{2.3.3.0}	BCL6B;BCL6;CTCFL;CTCF;FEZF1;GFI1B;GFI1;GLI1;GLI2;GLI3;GLIS1;GLIS2;GLIS3;MTF1;MYNN;MZF1;OSR2;OVOL1;OVOL2;ZNF146;PLAG1;PLAGL1;PRDM14;PRDM1;PRDM6;SCRT1;SCRT2;SNAI1;SNAI2;YY1;YY2;WT1;ZNF324;ZNF354A;ZBTB14;ZBTB18;ZBTB48;ZBTB49;ZBTB7A;ZBTB7B;ZBTB6;ZFP64;ZFP28;ZFP42;ZFP82;ZFX;ZIC1;ZIC2;ZIC3;ZIC4;ZIM3;ZKSCAN1;ZKSCAN3;ZNF121;ZNF136;ZNF140;ZNF143;ZNF148;ZNF214;ZNF232;ZNF250;ZNF257;ZNF260;ZNF263;ZNF264;ZNF2…	MYNN;MZF1;OSR2;PRDM14;PRDM6;WT1;ZBTB14;ZBTB48;ZBTB49;ZFP64;ZFP28;ZIM3;ZNF121;ZNF250;ZNF257;ZNF263;ZNF274;ZNF317;ZNF320;ZNF329;ZNF331;ZNF394;ZNF449;ZNF502;ZNF528;ZNF547;ZNF549;ZNF554;ZNF586;ZNF589;ZNF667;ZNF680;ZNF708;ZNF713;ZNF768;ZNF18;ZNF85;ZSCAN16;ZSCAN22
BRAC_HUMAN.H11MO.1.B	153	0.10920770877944326	0.9443786584655768	1.333864401205533	1.125623036567126	0.17567182691296138	0.3831527044313972	Brachyury-related factors{6.5.1}	T (Brachyury){6.5.1.0.1}	T;TBX19	T
ZN816_HUMAN.H11MO.1.C	218	0.15560314061384725	0.9443001130014694	1.2699097051013077	1.097157160725628	0.2204683522205881	0.4461446182731586	More than 3 adjacent zinc finger factors{2.3.3}	ZNF816A-like factors{2.3.3.73}	BCL6;BCL6B;CTCF;CTCFL;FEZF1;FEZF2;GFI1;GFI1B;GLI1;GLI2;GLI3;GLI4;GLIS1;GLIS2;GLIS3;HKR1;MTF1;MYNN;MZF1;OSR2;OVOL1;OVOL2;PLAG1;PLAGL1;PLAGL2;PRDM1;PRDM14;PRDM6;SCRT1;SCRT2;SNAI1;SNAI2;SNAI3;WT1;YY1;YY2;ZBTB12;ZBTB14;ZBTB18;ZBTB20;ZBTB26;ZBTB42;ZBTB45;ZBTB47;ZBTB48;ZBTB49;ZBTB6;ZBTB7A;ZBTB7B;ZBTB7C;ZFP14;ZFP2;ZFP28;ZFP30;ZFP37;ZFP42;ZFP64;ZFP69;ZFP69B;ZFP82;ZFP91;ZFX;ZIC1;ZIC2;ZIC3;ZIC4;ZIC5;ZIK1;Z…	ZNF816
RFX1_HUMAN.H11MO.0.B	532	0.37972876516773735	0.9440656026322376	1.1769366191218953	1.0544668903894612	0.3427467841800381	0.5692333236705605	RFX-related factors{3.3.3}	RFX1 (EF-C){3.3.3.0.1}	RFX1;RFX2;RFX3;RFX4;RFX5;RFX6;RFX7;RFX8	RFX1
SOX17_HUMAN.H11MO.0.C	101	0.07209136331192005	0.9437908254142184	1.4340047739374377	1.1688813419796844	0.13373977117620967	0.3242558603045838	SOX-related factors{4.1.1}	Group F{4.1.1.6}	BBX;CIC;HBP1;SOX1;SOX10;SOX11;SOX12;SOX13;SOX14;SOX15;SOX17;SOX18;SOX2;SOX21;SOX3;SOX30;SOX4;SOX5;SOX6;SOX7;SOX8;SOX9;SRY	SOX17;SOX18;SOX7
GATA3_HUMAN.H11MO.0.A	132	0.09421841541755889	0.9434072987782057	1.3647148159533735	1.138636685666887	0.15965430372048242	0.35990356711476884	GATA-type zinc fingers{2.2.1}	Two zinc-finger GATA factors{2.2.1.1}	GATA1;GATA2;GATA3;GATA4;GATA5;GATA6;GATAD2A;GATAD2B;TRPS1;ZGLP1	GATA1;GATA2;GATA3;GATA4;GATA5;GATA6
PAX3_HUMAN.H11MO.0.D	60	0.042826552462526764	0.9428160489758728	1.6153479488996452	1.2445817993638046	0.10618835082389774	0.27752955418720393	Paired plus homeo domain{3.2.1}	PAX-3/7{3.2.1.1}	PAX3;PAX4;PAX6;PAX7	PAX3;PAX7
TFCP2_HUMAN.H11MO.0.D	331	0.23625981441827265	0.9423994908692774	1.2126978272924265	1.070152775146731	0.2876335830985618	0.5094479467295132	CP2-related factors{6.7.2}	CP2 (LSF, SEF){6.7.2.0.1}	TFCP2;UBP1	TFCP2
SP1_HUMAN.H11MO.0.A	939	0.6702355460385439	0.942077818393716	1.1842439038098647	1.0556557568754825	0.36182402057662827	0.5848350521270029	Three-zinc finger Krüppel-related factors{2.3.1}	Sp1-like factors{2.3.1.1}	EGR1;EGR2;EGR3;EGR4;KLF1;KLF10;KLF11;KLF12;KLF13;KLF14;KLF15;KLF16;KLF17;KLF2;KLF3;KLF4;KLF5;KLF6;KLF7;KLF8;KLF9;SP1;SP2;SP3;SP4;SP5;SP6;SP7;SP8;SP9	SP1;SP2;SP3;SP4
THA_HUMAN.H11MO.1.D	196	0.13990007137758745	0.9417208349515253	1.283734423849379	1.1019112156869986	0.21354760989642999	0.4355693312966865	Thyroid hormone receptor-related factors (NR1){2.1.2}	Thyroid hormone receptors (NR1A){2.1.2.2}	NR1D1;NR1D2;NR1H2;NR1H3;NR1H4;NR1I2;NR1I3;PPARA;PPARD;PPARG;RARA;RARB;RARG;RORA;RORB;RORC;THRA;THRB;VDR	THRA;THRB
OLIG2_HUMAN.H11MO.0.B	257	0.18344039971448964	0.9414947144226052	1.2421247482462772	1.0830790153105117	0.2543418277483317	0.49083794259686153	Tal-related factors{1.2.3}	Neurogenin / Atonal-like factors{1.2.3.4}	ATOH1;ATOH7;ATOH8;BHLHA15;BHLHA9;BHLHE22;BHLHE23;FERD3L;FIGLA;HAND1;HAND2;LYL1;MESP1;MESP2;MSC;MSGN1;NEUROD1;NEUROD2;NEUROD4;NEUROD6;NEUROG1;NEUROG2;NEUROG3;NHLH1;NHLH2;OLIG1;OLIG2;OLIG3;PTF1A;SCX;TAL1;TAL2;TCF15;TCF21;TCF23;TWIST1;TWIST2	ATOH1;BHLHA15;BHLHE22;BHLHE23;NEUROD1;NEUROD2;NEUROG2;OLIG1;OLIG2;OLIG3
ZN554_HUMAN.H11MO.0.C	325	0.23197715917202	0.9414745519799768	1.2134809902948351	1.0700026436697316	0.2846311464952127	0.5079875322865949	More than 3 adjacent zinc finger factors{2.3.3}	unclassified{2.3.3.0}	BCL6B;BCL6;CTCFL;CTCF;FEZF1;GFI1B;GFI1;GLI1;GLI2;GLI3;GLIS1;GLIS2;GLIS3;MTF1;MYNN;MZF1;OSR2;OVOL1;OVOL2;ZNF146;PLAG1;PLAGL1;PRDM14;PRDM1;PRDM6;SCRT1;SCRT2;SNAI1;SNAI2;YY1;YY2;WT1;ZNF324;ZNF354A;ZBTB14;ZBTB18;ZBTB48;ZBTB49;ZBTB7A;ZBTB7B;ZBTB6;ZFP64;ZFP28;ZFP42;ZFP82;ZFX;ZIC1;ZIC2;ZIC3;ZIC4;ZIM3;ZKSCAN1;ZKSCAN3;ZNF121;ZNF136;ZNF140;ZNF143;ZNF148;ZNF214;ZNF232;ZNF250;ZNF257;ZNF260;ZNF263;ZNF264;ZNF2…	MYNN;MZF1;OSR2;PRDM14;PRDM6;WT1;ZBTB14;ZBTB48;ZBTB49;ZFP64;ZFP28;ZIM3;ZNF121;ZNF250;ZNF257;ZNF263;ZNF274;ZNF317;ZNF320;ZNF329;ZNF331;ZNF394;ZNF449;ZNF502;ZNF528;ZNF547;ZNF549;ZNF554;ZNF586;ZNF589;ZNF667;ZNF680;ZNF708;ZNF713;ZNF768;ZNF18;ZNF85;ZSCAN16;ZSCAN22
RFX2_HUMAN.H11MO.0.A	176	0.1256245538900785	0.9407108956187967	1.301420818618377	1.1091445203496548	0.20593641386384662	0.42552200014587593	RFX-related factors{3.3.3}	RFX2{3.3.3.0.2}	RFX1;RFX2;RFX3;RFX4;RFX5;RFX6;RFX7;RFX8	RFX2
BRAC_HUMAN.H11MO.0.A	131	0.09350463954318344	0.9406914454743077	1.3626378823235286	1.1361198022987344	0.17328522566162233	0.38281635812352666	Brachyury-related factors{6.5.1}	T (Brachyury){6.5.1.0.1}	T;TBX19	T
DLX2_HUMAN.H11MO.0.D	76	0.05424696645253391	0.9401767773640032	1.5186826962258813	1.2027261853458369	0.1220482243728712	0.3105583531072069	NK-related factors{3.1.2}	DLX{3.1.2.5}	BARHL1;BARHL2;BARX1;BARX2;BSX;DBX1;DBX2;DLX1;DLX2;DLX3;DLX4;DLX5;DLX6;EMX1;EMX2;EN1;EN2;HHEX;HLX;HMX1;HMX2;HMX3;LBX1;LBX2;MSX1;MSX2;NANOG;NKX1-1;NKX1-2;NKX2-1;NKX2-2;NKX2-3;NKX2-4;NKX2-5;NKX2-6;NKX2-8;NKX3-1;NKX3-2;NKX6-1;NKX6-2;NKX6-3;NOTO;TLX1;TLX2;TLX3;VAX1;VAX2;VENTX	DLX1;DLX2;DLX3;DLX4;DLX5;DLX6
ZBT7B_HUMAN.H11MO.0.D	333	0.23768736616702354	0.9401353114631121	1.2091267321160477	1.0672769858280264	0.30392892261047694	0.5271334687010633	More than 3 adjacent zinc finger factors{2.3.3}	ZBTB7 factors{2.3.3.8}	BCL6;BCL6B;CTCF;CTCFL;FEZF1;FEZF2;GFI1;GFI1B;GLI1;GLI2;GLI3;GLI4;GLIS1;GLIS2;GLIS3;HKR1;MTF1;MYNN;MZF1;OSR2;OVOL1;OVOL2;PLAG1;PLAGL1;PLAGL2;PRDM1;PRDM14;PRDM6;SCRT1;SCRT2;SNAI1;SNAI2;SNAI3;WT1;YY1;YY2;ZBTB12;ZBTB14;ZBTB18;ZBTB20;ZBTB26;ZBTB42;ZBTB45;ZBTB47;ZBTB48;ZBTB49;ZBTB6;ZBTB7A;ZBTB7B;ZBTB7C;ZFP14;ZFP2;ZFP28;ZFP30;ZFP37;ZFP42;ZFP64;ZFP69;ZFP69B;ZFP82;ZFP91;ZFX;ZIC1;ZIC2;ZIC3;ZIC4;ZIC5;ZIK1;Z…	ZBTB7A;ZBTB7B
TEAD3_HUMAN.H11MO.0.D	100	0.07137758743754462	0.9396253859447027	1.430495016929145	1.1649279081143622	0.14726042003664447	0.3428936163787121	TEF-1-related factors{3.6.1}	TEF-5 (TEAD-3, TEAD5){3.6.1.0.4}	TEAD1;TEAD2;TEAD3;TEAD4	TEAD3
NR2C2_HUMAN.H11MO.0.B	250	0.17844396859386152	0.9392961313576236	1.2430019929591558	1.0822504470206946	0.26428055364719766	0.4987863997600633	RXR-related receptors (NR2){2.1.3}	Testicular receptors (NR2C){2.1.3.4}	HNF4A;HNF4G;NR2C1;NR2C2;NR2E1;NR2E3;NR2F1;NR2F2;NR2F6;RXRA;RXRB;RXRG	NR2C1;NR2C2
NR2E3_HUMAN.H11MO.0.C	101	0.07209136331192005	0.9382668380863594	1.4256356587324528	1.1620500289326967	0.14970694859843753	0.34558101008800995	RXR-related receptors (NR2){2.1.3}	Tailless-like receptors (NR2E){2.1.3.3}	HNF4A;HNF4G;NR2C1;NR2C2;NR2E1;NR2E3;NR2F1;NR2F2;NR2F6;RXRA;RXRB;RXRG	NR2E1;NR2E3
PO6F1_HUMAN.H11MO.0.D	76	0.05424696645253391	0.9375454845278552	1.5144066842363144	1.1993554161888835	0.12293743536812496	0.31076971366827655	POU domain factors{3.1.10}	POU6 (Brn-5-like factors){3.1.10.6}	CDX1;CDX2;CDX4;EVX1;EVX2;GBX1;GBX2;GSX1;GSX2;HDX;HMBOX1;HNF1A;HNF1B;HOXA1;HOXA10;HOXA11;HOXA13;HOXA2;HOXA3;HOXA4;HOXA5;HOXA6;HOXA7;HOXA9;HOXB1;HOXB13;HOXB2;HOXB3;HOXB4;HOXB5;HOXB6;HOXB7;HOXB8;HOXB9;HOXC10;HOXC11;HOXC12;HOXC13;HOXC4;HOXC5;HOXC6;HOXC8;HOXC9;HOXD1;HOXD10;HOXD11;HOXD12;HOXD13;HOXD3;HOXD4;HOXD8;HOXD9;MEOX1;MEOX2;MNX1;PDX1;POU1F1;POU2F1;POU2F2;POU2F3;POU3F1;POU3F2;POU3F3;POU3F4;POU4F1;…	POU6F1;POU6F2
ZIC1_HUMAN.H11MO.0.B	414	0.2955032119914347	0.9374303070799936	1.1853128893842106	1.0548517830807898	0.3713335168063107	0.5890908260445793	More than 3 adjacent zinc finger factors{2.3.3}	GLI-like factors{2.3.3.1}	BCL6;BCL6B;CTCF;CTCFL;FEZF1;FEZF2;GFI1;GFI1B;GLI1;GLI2;GLI3;GLI4;GLIS1;GLIS2;GLIS3;HKR1;MTF1;MYNN;MZF1;OSR2;OVOL1;OVOL2;PLAG1;PLAGL1;PLAGL2;PRDM1;PRDM14;PRDM6;SCRT1;SCRT2;SNAI1;SNAI2;SNAI3;WT1;YY1;YY2;ZBTB12;ZBTB14;ZBTB18;ZBTB20;ZBTB26;ZBTB42;ZBTB45;ZBTB47;ZBTB48;ZBTB49;ZBTB6;ZBTB7A;ZBTB7B;ZBTB7C;ZFP14;ZFP2;ZFP28;ZFP30;ZFP37;ZFP42;ZFP64;ZFP69;ZFP69B;ZFP82;ZFP91;ZFX;ZIC1;ZIC2;ZIC3;ZIC4;ZIC5;ZIK1;Z…	GLI1;GLI2;GLI3;GLIS1;GLIS2;GLIS3;ZIC1;ZIC2;ZIC3;ZIC4
ZIC2_HUMAN.H11MO.0.D	400	0.28551034975017847	0.9372461074746193	1.1879452184521284	1.0559711572516357	0.3661365447751109	0.5881068250450219	More than 3 adjacent zinc finger factors{2.3.3}	GLI-like factors{2.3.3.1}	BCL6;BCL6B;CTCF;CTCFL;FEZF1;FEZF2;GFI1;GFI1B;GLI1;GLI2;GLI3;GLI4;GLIS1;GLIS2;GLIS3;HKR1;MTF1;MYNN;MZF1;OSR2;OVOL1;OVOL2;PLAG1;PLAGL1;PLAGL2;PRDM1;PRDM14;PRDM6;SCRT1;SCRT2;SNAI1;SNAI2;SNAI3;WT1;YY1;YY2;ZBTB12;ZBTB14;ZBTB18;ZBTB20;ZBTB26;ZBTB42;ZBTB45;ZBTB47;ZBTB48;ZBTB49;ZBTB6;ZBTB7A;ZBTB7B;ZBTB7C;ZFP14;ZFP2;ZFP28;ZFP30;ZFP37;ZFP42;ZFP64;ZFP69;ZFP69B;ZFP82;ZFP91;ZFX;ZIC1;ZIC2;ZIC3;ZIC4;ZIC5;ZIK1;Z…	GLI1;GLI2;GLI3;GLIS1;GLIS2;GLIS3;ZIC1;ZIC2;ZIC3;ZIC4
ZN418_HUMAN.H11MO.0.C	161	0.11491791577444682	0.9368834223612634	1.3130158457565184	1.1121374350178035	0.203217682908441	0.4211850363505592	Factors with multiple dispersed zinc fingers{2.3.4}	ZNF417-like factors{2.3.4.1}	BCL11A;BCL11B;BNC1;BNC2;E4F1;HIC1;HIC2;HINFP;HIVEP1;HIVEP2;HIVEP3;IKZF1;IKZF2;IKZF3;IKZF4;IKZF5;INSM1;INSM2;MAZ;MECOM;PATZ1;PRDM16;PRDM4;REST;RLF;RREB1;SALL1;SALL2;SALL3;SALL4;VEZF1;ZBTB1;ZBTB17;ZBTB2;ZBTB25;ZBTB4;ZFAT;ZNF134;ZNF211;ZNF217;ZNF219;ZNF248;ZNF256;ZNF292;ZNF296;ZNF319;ZNF334;ZNF335;ZNF341;ZNF37A;ZNF382;ZNF417;ZNF418;ZNF423;ZNF467;ZNF510;ZNF512;ZNF512B;ZNF516;ZNF518A;ZNF518B;ZNF521;ZN…	ZNF418
RARB_HUMAN.H11MO.0.D	245	0.1748750892219843	0.9366802587558102	1.2423303948278288	1.0804913293660825	0.2763473273854042	0.5057070885490007	Thyroid hormone receptor-related factors (NR1){2.1.2}	Retinoic acid receptors (NR1B){2.1.2.1}	NR1D1;NR1D2;NR1H2;NR1H3;NR1H4;NR1I2;NR1I3;PPARA;PPARD;PPARG;RARA;RARB;RARG;RORA;RORB;RORC;THRA;THRB;VDR	RARA;RARB;RARG
NFAC2_HUMAN.H11MO.0.B	100	0.07137758743754462	0.9362886743119548	1.425440278060537	1.160807743034419	0.1639730050601661	0.3643319507244613	NFAT-related factors{6.1.3}	NFATc2 (NFATp, NFAT1){6.1.3.0.2}	NFAT5;NFATC1;NFATC2;NFATC3;NFATC4	NFATC2
ZN554_HUMAN.H11MO.1.D	367	0.26195574589578874	0.9361343695681411	1.1942854614280818	1.05828429387957	0.35255491028200286	0.5771121779775461	More than 3 adjacent zinc finger factors{2.3.3}	unclassified{2.3.3.0}	BCL6B;BCL6;CTCFL;CTCF;FEZF1;GFI1B;GFI1;GLI1;GLI2;GLI3;GLIS1;GLIS2;GLIS3;MTF1;MYNN;MZF1;OSR2;OVOL1;OVOL2;ZNF146;PLAG1;PLAGL1;PRDM14;PRDM1;PRDM6;SCRT1;SCRT2;SNAI1;SNAI2;YY1;YY2;WT1;ZNF324;ZNF354A;ZBTB14;ZBTB18;ZBTB48;ZBTB49;ZBTB7A;ZBTB7B;ZBTB6;ZFP64;ZFP28;ZFP42;ZFP82;ZFX;ZIC1;ZIC2;ZIC3;ZIC4;ZIM3;ZKSCAN1;ZKSCAN3;ZNF121;ZNF136;ZNF140;ZNF143;ZNF148;ZNF214;ZNF232;ZNF250;ZNF257;ZNF260;ZNF263;ZNF264;ZNF2…	MYNN;MZF1;OSR2;PRDM14;PRDM6;WT1;ZBTB14;ZBTB48;ZBTB49;ZFP64;ZFP28;ZIM3;ZNF121;ZNF250;ZNF257;ZNF263;ZNF274;ZNF317;ZNF320;ZNF329;ZNF331;ZNF394;ZNF449;ZNF502;ZNF528;ZNF547;ZNF549;ZNF554;ZNF586;ZNF589;ZNF667;ZNF680;ZNF708;ZNF713;ZNF768;ZNF18;ZNF85;ZSCAN16;ZSCAN22
ZFP28_HUMAN.H11MO.0.C	231	0.16488222698072805	0.936010218634919	1.2500282239304414	1.083611448510775	0.264468384250903	0.4987863997600633	More than 3 adjacent zinc finger factors{2.3.3}	unclassified{2.3.3.0}	BCL6B;BCL6;CTCFL;CTCF;FEZF1;GFI1B;GFI1;GLI1;GLI2;GLI3;GLIS1;GLIS2;GLIS3;MTF1;MYNN;MZF1;OSR2;OVOL1;OVOL2;ZNF146;PLAG1;PLAGL1;PRDM14;PRDM1;PRDM6;SCRT1;SCRT2;SNAI1;SNAI2;YY1;YY2;WT1;ZNF324;ZNF354A;ZBTB14;ZBTB18;ZBTB48;ZBTB49;ZBTB7A;ZBTB7B;ZBTB6;ZFP64;ZFP28;ZFP42;ZFP82;ZFX;ZIC1;ZIC2;ZIC3;ZIC4;ZIM3;ZKSCAN1;ZKSCAN3;ZNF121;ZNF136;ZNF140;ZNF143;ZNF148;ZNF214;ZNF232;ZNF250;ZNF257;ZNF260;ZNF263;ZNF264;ZNF2…	MYNN;MZF1;OSR2;PRDM14;PRDM6;WT1;ZBTB14;ZBTB48;ZBTB49;ZFP64;ZFP28;ZIM3;ZNF121;ZNF250;ZNF257;ZNF263;ZNF274;ZNF317;ZNF320;ZNF329;ZNF331;ZNF394;ZNF449;ZNF502;ZNF528;ZNF547;ZNF549;ZNF554;ZNF586;ZNF589;ZNF667;ZNF680;ZNF708;ZNF713;ZNF768;ZNF18;ZNF85;ZSCAN16;ZSCAN22
MAFG_HUMAN.H11MO.1.A	196	0.13990007137758745	0.9358730344397683	1.2757267515679855	1.095039094357753	0.2456399103948065	0.48068114445278126	Maf-related factors{1.1.3}	Small Maf factors{1.1.3.2}	MAF;MAFA;MAFB;MAFF;MAFG;MAFK;NRL	MAFF;MAFG;MAFK
VDR_HUMAN.H11MO.1.A	186	0.13276231263383298	0.9352907288623856	1.2839415075321394	1.098380989922642	0.2346024121558647	0.4672574886795731	Thyroid hormone receptor-related factors (NR1){2.1.2}	Vitamin D receptor (NR1I){2.1.2.4}	NR1D1;NR1D2;NR1H2;NR1H3;NR1H4;NR1I2;NR1I3;PPARA;PPARD;PPARG;RARA;RARB;RARG;RORA;RORB;RORC;THRA;THRB;VDR	NR1I2;NR1I3;VDR
DMRT1_HUMAN.H11MO.0.D	91	0.0649536045681656	0.9350458429141305	1.4513149139830117	1.1711387663623616	0.1445367291062126	0.3397494455514936	DMRT{2.5.1}	DMRT1{2.5.1.0.1}	DMRT1;DMRT2;DMRT3;DMRTA1;DMRTA2;DMRTB1;DMRTC2	DMRT1
TBX1_HUMAN.H11MO.0.D	726	0.5182012847965739	0.9349755012904858	1.1585419029130457	1.040706995433326	0.4668441786393252	0.6753036805458156	TBX1-related factors{6.5.3}	TBX1{6.5.3.0.1}	TBX1;TBX10;TBX15;TBX18;TBX20;TBX22	TBX1
HES1_HUMAN.H11MO.0.D	477	0.3404710920770878	0.9349499195036826	1.171807437763363	1.0472228401701615	0.42328018258110717	0.6370532255581177	Hairy-related factors{1.2.4}	Hairy-like factors{1.2.4.1}	BHLHE40;BHLHE41;HELT;HES1;HES2;HES3;HES4;HES5;HES6;HES7;HEY1;HEY2;HEYL	BHLHE40;BHLHE41;HES1;HES5;HES7;HEY1;HEY2
SMAD3_HUMAN.H11MO.0.B	478	0.34118486795146324	0.9344943094742749	1.1711027556222329	1.0466485995543862	0.42362463292695896	0.6370532255581177	SMAD factors{7.1.1}	Regulatory Smads (R-Smad){7.1.1.1}	SMAD1;SMAD2;SMAD3;SMAD4;SMAD5;SMAD9	SMAD1;SMAD2;SMAD3
SPI1_HUMAN.H11MO.0.A	250	0.17844396859386152	0.9341916266155383	1.2363249432616341	1.0763960957597636	0.2972223936749302	0.522001060417702	Ets-related factors{3.5.2}	Spi-like factors{3.5.2.5}	EHF;ELF1;ELF2;ELF3;ELF4;ELF5;ELK1;ELK3;ELK4;ERF;ERG;ETS1;ETS2;ETV1;ETV2;ETV3;ETV3L;ETV4;ETV5;ETV6;ETV7;FEV;FLI1;GABPA;SPDEF;SPI1;SPIB;SPIC	SPI1;SPIB;SPIC
MYF6_HUMAN.H11MO.0.C	261	0.18629550321199143	0.934145956312771	1.2304251928714234	1.0737018207694318	0.3059567897752359	0.5271334687010633	MyoD / ASC-related factors{1.2.2}	Myogenic transcription factors{1.2.2.1}	ASCL1;ASCL2;ASCL3;ASCL4;ASCL5;MYF5;MYF6;MYOD1;MYOG	MYF6;MYOD1;MYOG
ZN652_HUMAN.H11MO.0.D	69	0.04925053533190578	0.9335008389085057	1.5431484405477598	1.2089648291848614	0.1362982564661938	0.32942305873177247	More than 3 adjacent zinc finger factors{2.3.3}	ZNF652-like factors{2.3.3.29}	BCL6;BCL6B;CTCF;CTCFL;FEZF1;FEZF2;GFI1;GFI1B;GLI1;GLI2;GLI3;GLI4;GLIS1;GLIS2;GLIS3;HKR1;MTF1;MYNN;MZF1;OSR2;OVOL1;OVOL2;PLAG1;PLAGL1;PLAGL2;PRDM1;PRDM14;PRDM6;SCRT1;SCRT2;SNAI1;SNAI2;SNAI3;WT1;YY1;YY2;ZBTB12;ZBTB14;ZBTB18;ZBTB20;ZBTB26;ZBTB42;ZBTB45;ZBTB47;ZBTB48;ZBTB49;ZBTB6;ZBTB7A;ZBTB7B;ZBTB7C;ZFP14;ZFP2;ZFP28;ZFP30;ZFP37;ZFP42;ZFP64;ZFP69;ZFP69B;ZFP82;ZFP91;ZFX;ZIC1;ZIC2;ZIC3;ZIC4;ZIC5;ZIK1;Z…	ZNF652
E2F4_HUMAN.H11MO.1.A	455	0.32476802284082795	0.9333525980991828	1.1729754203510945	1.0469167145990492	0.4343295153043517	0.6439770313454908	E2F-related factors{3.3.2}	E2F{3.3.2.1}	E2F1;E2F2;E2F3;E2F4;E2F5;E2F6;E2F7;E2F8;TFDP1;TFDP2	E2F1;E2F2;E2F3;E2F4;E2F5;E2F6;E2F7;E2F8
SMCA1_HUMAN.H11MO.0.C	135	0.09635974304068523	0.9330398419968451	1.3446649475394987	1.12386006563797	0.19756324045049753	0.4127947381770558	Myb/SANT domain factors{3.5.1}	SMARCA-like factors{3.5.1.5}	CDC5L;MYBL1;MYBL2;MYB;SMARCA1;SMARCA5	SMARCA1;SMARCA5
ZN713_HUMAN.H11MO.0.D	195	0.139186295503212	0.9322273673915326	1.2716689677135125	1.0912032960809621	0.26193057678404513	0.4987863997600633	More than 3 adjacent zinc finger factors{2.3.3}	unclassified{2.3.3.0}	BCL6B;BCL6;CTCFL;CTCF;FEZF1;GFI1B;GFI1;GLI1;GLI2;GLI3;GLIS1;GLIS2;GLIS3;MTF1;MYNN;MZF1;OSR2;OVOL1;OVOL2;ZNF146;PLAG1;PLAGL1;PRDM14;PRDM1;PRDM6;SCRT1;SCRT2;SNAI1;SNAI2;YY1;YY2;WT1;ZNF324;ZNF354A;ZBTB14;ZBTB18;ZBTB48;ZBTB49;ZBTB7A;ZBTB7B;ZBTB6;ZFP64;ZFP28;ZFP42;ZFP82;ZFX;ZIC1;ZIC2;ZIC3;ZIC4;ZIM3;ZKSCAN1;ZKSCAN3;ZNF121;ZNF136;ZNF140;ZNF143;ZNF148;ZNF214;ZNF232;ZNF250;ZNF257;ZNF260;ZNF263;ZNF264;ZNF2…	MYNN;MZF1;OSR2;PRDM14;PRDM6;WT1;ZBTB14;ZBTB48;ZBTB49;ZFP64;ZFP28;ZIM3;ZNF121;ZNF250;ZNF257;ZNF263;ZNF274;ZNF317;ZNF320;ZNF329;ZNF331;ZNF394;ZNF449;ZNF502;ZNF528;ZNF547;ZNF549;ZNF554;ZNF586;ZNF589;ZNF667;ZNF680;ZNF708;ZNF713;ZNF768;ZNF18;ZNF85;ZSCAN16;ZSCAN22
ESR1_HUMAN.H11MO.0.A	256	0.1827266238401142	0.931685724535428	1.2297552027953522	1.0720351574397757	0.31945651463786867	0.5397067655390689	Steroid hormone receptors (NR3){2.1.1}	ER-like receptors (NR3A&B){2.1.1.2}	AR;ESR1;ESR2;ESRRA;ESRRB;ESRRG;NR3C1;NR3C2;PGR	ESRRA;ESRRB;ESRRG;ESR1;ESR2
ESR1_HUMAN.H11MO.1.A	239	0.17059243397573162	0.9315505369148643	1.2391372773063818	1.0761877859141356	0.3054067773020477	0.5271334687010633	Steroid hormone receptors (NR3){2.1.1}	ER-like receptors (NR3A&B){2.1.1.2}	AR;ESR1;ESR2;ESRRA;ESRRB;ESRRG;NR3C1;NR3C2;PGR	ESRRA;ESRRB;ESRRG;ESR1;ESR2
HXB6_HUMAN.H11MO.0.D	66	0.047109207708779445	0.9311868419387307	1.5565340746222023	1.2131068468897361	0.12786443526660077	0.3188376750869936	HOX-related factors{3.1.1}	HOX6-7{3.1.1.6}	CDX1;CDX2;CDX4;EVX1;EVX2;GBX1;GBX2;GSX1;GSX2;HDX;HMBOX1;HNF1A;HNF1B;HOXA1;HOXA10;HOXA11;HOXA13;HOXA2;HOXA3;HOXA4;HOXA5;HOXA6;HOXA7;HOXA9;HOXB1;HOXB13;HOXB2;HOXB3;HOXB4;HOXB5;HOXB6;HOXB7;HOXB8;HOXB9;HOXC10;HOXC11;HOXC12;HOXC13;HOXC4;HOXC5;HOXC6;HOXC8;HOXC9;HOXD1;HOXD10;HOXD11;HOXD12;HOXD13;HOXD3;HOXD4;HOXD8;HOXD9;MEOX1;MEOX2;MNX1;PDX1;POU1F1;POU2F1;POU2F2;POU2F3;POU3F1;POU3F2;POU3F3;POU3F4;POU4F1;…	HOXA7;HOXB6;HOXB7;HOXC6
EPAS1_HUMAN.H11MO.0.B	399	0.284796573875803	0.9307438301082905	1.179889361624204	1.0487228814029352	0.4338162216150696	0.6439770313454908	PAS domain factors{1.2.5}	Ahr-like factors{1.2.5.1}	AHR;AHRR;ARNT;ARNT2;ARNTL;ARNTL2;CLOCK;EPAS1;HIF1A;HIF3A;NCOA1;NCOA2;NCOA3;NPAS1;NPAS2;NPAS3;NPAS4;SIM1;SIM2;SOHLH1;SOHLH2;TCFL5	AHR;EPAS1;HIF1A
FOXQ1_HUMAN.H11MO.0.C	115	0.08208422555317631	0.9304185317770964	1.3791463996971076	1.137412664594289	0.19633824145945683	0.4121654056873946	Forkhead box (FOX) factors{3.3.1}	FOXQ{3.3.1.17}	FOXA1;FOXA2;FOXA3;FOXB1;FOXB2;FOXC1;FOXC2;FOXD1;FOXD2;FOXD3;FOXD4;FOXD4L1;FOXD4L3;FOXD4L4;FOXD4L5;FOXD4L6;FOXE1;FOXE3;FOXF1;FOXF2;FOXG1;FOXH1;FOXI1;FOXI2;FOXI3;FOXJ1;FOXJ2;FOXJ3;FOXK1;FOXK2;FOXL1;FOXL2;FOXM1;FOXN1;FOXN2;FOXN3;FOXN4;FOXO1;FOXO3;FOXO4;FOXO6;FOXP1;FOXP2;FOXP3;FOXP4;FOXQ1;FOXR1;FOXR2;FOXS1	FOXQ1
USF1_HUMAN.H11MO.0.A	247	0.1763026409707352	0.9297205107481676	1.2320457739440198	1.0719827708561485	0.33005143516972435	0.5519949165202982	bHLH-ZIP factors{1.2.6}	USF factors{1.2.6.2}	MAX;MITF;MLX;MLXIP;MLXIPL;MNT;MXD1;MXD3;MXD4;MXI1;MYC;MYCL;MYCN;REPIN1;SREBF1;SREBF2;TFAP4;TFE3;TFEB;TFEC;USF1;USF2	USF1;USF2
ETV3_HUMAN.H11MO.0.D	103	0.07351891506067094	0.9288440610112595	1.4058950801218213	1.1480362225183982	0.18975067777308308	0.4041374932680858	Ets-related factors{3.5.2}	Ets-like factors{3.5.2.1}	EHF;ELF1;ELF2;ELF3;ELF4;ELF5;ELK1;ELK3;ELK4;ERF;ERG;ETS1;ETS2;ETV1;ETV2;ETV3;ETV3L;ETV4;ETV5;ETV6;ETV7;FEV;FLI1;GABPA;SPDEF;SPI1;SPIB;SPIC	ERG;ETS1;ETS2;ETV2;ETV3;FEV;FLI1;GABPA
ATOH1_HUMAN.H11MO.0.B	275	0.19628836545324768	0.9286214667069418	1.2164043275843541	1.0643032958163092	0.3519416774337367	0.5771121779775461	Tal-related factors{1.2.3}	Neurogenin / Atonal-like factors{1.2.3.4}	ATOH1;ATOH7;ATOH8;BHLHA15;BHLHA9;BHLHE22;BHLHE23;FERD3L;FIGLA;HAND1;HAND2;LYL1;MESP1;MESP2;MSC;MSGN1;NEUROD1;NEUROD2;NEUROD4;NEUROD6;NEUROG1;NEUROG2;NEUROG3;NHLH1;NHLH2;OLIG1;OLIG2;OLIG3;PTF1A;SCX;TAL1;TAL2;TCF15;TCF21;TCF23;TWIST1;TWIST2	ATOH1;BHLHA15;BHLHE22;BHLHE23;NEUROD1;NEUROD2;NEUROG2;OLIG1;OLIG2;OLIG3
ITF2_HUMAN.H11MO.0.C	423	0.3019271948608137	0.9279652734497693	1.1716014026122705	1.0433911895552521	0.4783272383760793	0.6870022241362245	E2A-related factors{1.2.1}	SEF2 (E2-2, TCF-4, ITF-2){1.2.1.0.2}	TCF12;TCF4;TCF3	TCF4
SRY_HUMAN.H11MO.0.B	147	0.10492505353319058	0.9276076281039898	1.3184040478173773	1.109244634283757	0.23502524672672495	0.4672574886795731	SOX-related factors{4.1.1}	Group A{4.1.1.1}	BBX;CIC;HBP1;SOX1;SOX10;SOX11;SOX12;SOX13;SOX14;SOX15;SOX17;SOX18;SOX2;SOX21;SOX3;SOX30;SOX4;SOX5;SOX6;SOX7;SOX8;SOX9;SRY	SRY
HTF4_HUMAN.H11MO.0.A	401	0.2862241256245539	0.9270155869058153	1.1747411124641725	1.0443383504694483	0.47112886686777267	0.680225386432683	E2A-related factors{1.2.1}	HTF-4 (TCF-12, HEB){1.2.1.0.3}	TCF12;TCF4;TCF3	TCF12
GSC_HUMAN.H11MO.0.D	70	0.049964311206281226	0.9263697340009742	1.5260217354687802	1.1974653271585778	0.1414296182361853	0.334234593659746	Paired-related HD factors{3.1.3}	GSC{3.1.3.9}	ALX1;ALX3;ALX4;ARGFX;ARX;CRX;DMBX1;DPRX;DRGX;DUX4;DUXA;ESX1;GSC;GSC2;HESX1;ISX;LEUTX;MIXL1;NOBOX;OTP;OTX1;OTX2;PHOX2A;PHOX2B;PITX1;PITX2;PITX3;PROP1;PRRX1;PRRX2;RAX;RAX2;RHOXF1;RHOXF2;SEBOX;SHOX;SHOX2;TPRX1;UNCX;VSX1;VSX2	GSC2;GSC
PATZ1_HUMAN.H11MO.0.C	869	0.6202712348322627	0.9262611057324851	1.1556227474204042	1.0342050451297753	0.5606941134980584	0.7584125640473738	Factors with multiple dispersed zinc fingers{2.3.4}	MAZ-like factors{2.3.4.8}	BCL11A;BCL11B;BNC1;BNC2;E4F1;HIC1;HIC2;HINFP;HIVEP1;HIVEP2;HIVEP3;IKZF1;IKZF2;IKZF3;IKZF4;IKZF5;INSM1;INSM2;MAZ;MECOM;PATZ1;PRDM16;PRDM4;REST;RLF;RREB1;SALL1;SALL2;SALL3;SALL4;VEZF1;ZBTB1;ZBTB17;ZBTB2;ZBTB25;ZBTB4;ZFAT;ZNF134;ZNF211;ZNF217;ZNF219;ZNF248;ZNF256;ZNF292;ZNF296;ZNF319;ZNF334;ZNF335;ZNF341;ZNF37A;ZNF382;ZNF417;ZNF418;ZNF423;ZNF467;ZNF510;ZNF512;ZNF512B;ZNF516;ZNF518A;ZNF518B;ZNF521;ZN…	MAZ;PATZ1;VEZF1
P53_HUMAN.H11MO.0.A	145	0.10349750178443969	0.9260351303779997	1.319041922809208	1.1086272271466089	0.2504676297583597	0.48642454041233074	p53-related factors{6.3.1}	p53{6.3.1.0.1}	TP53;TP63;TP73	TP53
NRL_HUMAN.H11MO.0.D	177	0.12633832976445397	0.9257984554651588	1.2797253793815626	1.091171372232772	0.27738984659961385	0.5057070885490007	Maf-related factors{1.1.3}	Large Maf factors{1.1.3.1}	MAF;MAFA;MAFB;MAFF;MAFG;MAFK;NRL	MAFA;MAFB;MAF;NRL
NKX22_HUMAN.H11MO.0.D	279	0.19914346895074947	0.9256975551177248	1.2107360805935	1.0600912759665682	0.3917937909411641	0.6114838316106023	NK-related factors{3.1.2}	NK-2.2{3.1.2.15}	BARHL1;BARHL2;BARX1;BARX2;BSX;DBX1;DBX2;DLX1;DLX2;DLX3;DLX4;DLX5;DLX6;EMX1;EMX2;EN1;EN2;HHEX;HLX;HMX1;HMX2;HMX3;LBX1;LBX2;MSX1;MSX2;NANOG;NKX1-1;NKX1-2;NKX2-1;NKX2-2;NKX2-3;NKX2-4;NKX2-5;NKX2-6;NKX2-8;NKX3-1;NKX3-2;NKX6-1;NKX6-2;NKX6-3;NOTO;TLX1;TLX2;TLX3;VAX1;VAX2;VENTX	NKX2-2;NKX2-8
MITF_HUMAN.H11MO.0.A	240	0.17130620985010706	0.9256228810583397	1.2306073623989195	1.069055067899751	0.34331192672738087	0.5692333236705605	bHLH-ZIP factors{1.2.6}	TFE3-like factors{1.2.6.1}	MAX;MITF;MLX;MLXIP;MLXIPL;MNT;MXD1;MXD3;MXD4;MXI1;MYC;MYCL;MYCN;REPIN1;SREBF1;SREBF2;TFAP4;TFE3;TFEB;TFEC;USF1;USF2	MITF;TFE3;TFEB
HIC2_HUMAN.H11MO.0.D	224	0.15988579586009993	0.9251905507885229	1.240022968692487	1.0730844655470788	0.32902643953148725	0.5514769236495145	Factors with multiple dispersed zinc fingers{2.3.4}	Hypermethylated in Cancer proteins{2.3.4.17}	BCL11A;BCL11B;BNC1;BNC2;E4F1;HIC1;HIC2;HINFP;HIVEP1;HIVEP2;HIVEP3;IKZF1;IKZF2;IKZF3;IKZF4;IKZF5;INSM1;INSM2;MAZ;MECOM;PATZ1;PRDM16;PRDM4;REST;RLF;RREB1;SALL1;SALL2;SALL3;SALL4;VEZF1;ZBTB1;ZBTB17;ZBTB2;ZBTB25;ZBTB4;ZFAT;ZNF134;ZNF211;ZNF217;ZNF219;ZNF248;ZNF256;ZNF292;ZNF296;ZNF319;ZNF334;ZNF335;ZNF341;ZNF37A;ZNF382;ZNF417;ZNF418;ZNF423;ZNF467;ZNF510;ZNF512;ZNF512B;ZNF516;ZNF518A;ZNF518B;ZNF521;ZN…	HIC1;HIC2
SP3_HUMAN.H11MO.0.B	891	0.6359743040685225	0.9243596300305901	1.1555998453905298	1.0330839089461028	0.5762479596404281	0.7671590674037313	Three-zinc finger Krüppel-related factors{2.3.1}	Sp1-like factors{2.3.1.1}	EGR1;EGR2;EGR3;EGR4;KLF1;KLF10;KLF11;KLF12;KLF13;KLF14;KLF15;KLF16;KLF17;KLF2;KLF3;KLF4;KLF5;KLF6;KLF7;KLF8;KLF9;SP1;SP2;SP3;SP4;SP5;SP6;SP7;SP8;SP9	SP1;SP2;SP3;SP4
KLF5_HUMAN.H11MO.0.A	629	0.4489650249821556	0.9243233866665771	1.146248703326847	1.0294931043314075	0.6064841486571658	0.7929308959708764	Three-zinc finger Krüppel-related factors{2.3.1}	Krüppel-like factors{2.3.1.2}	EGR1;EGR2;EGR3;EGR4;KLF1;KLF10;KLF11;KLF12;KLF13;KLF14;KLF15;KLF16;KLF17;KLF2;KLF3;KLF4;KLF5;KLF6;KLF7;KLF8;KLF9;SP1;SP2;SP3;SP4;SP5;SP6;SP7;SP8;SP9	KLF12;KLF13;KLF14;KLF15;KLF16;KLF1;KLF3;KLF4;KLF5;KLF6;KLF8;KLF9
KLF3_HUMAN.H11MO.0.B	814	0.5810135617416131	0.9237213943378512	1.1479725214836136	1.029538374684636	0.6043328692193625	0.7929308959708764	Three-zinc finger Krüppel-related factors{2.3.1}	Krüppel-like factors{2.3.1.2}	EGR1;EGR2;EGR3;EGR4;KLF1;KLF10;KLF11;KLF12;KLF13;KLF14;KLF15;KLF16;KLF17;KLF2;KLF3;KLF4;KLF5;KLF6;KLF7;KLF8;KLF9;SP1;SP2;SP3;SP4;SP5;SP6;SP7;SP8;SP9	KLF12;KLF13;KLF14;KLF15;KLF16;KLF1;KLF3;KLF4;KLF5;KLF6;KLF8;KLF9
TCF7_HUMAN.H11MO.0.A	113	0.08065667380442541	0.9233468454916548	1.3730863054446483	1.1306812525755645	0.21247808576008348	0.4345374114616031	TCF-7-related factors{4.1.3}	TCF-7 (TCF-1) [1]{4.1.3.0.1}	LEF1;TAF1;TCF7;TCF7L1;TCF7L2	TCF7
BHE41_HUMAN.H11MO.0.D	379	0.2705210563882941	0.9230665578486941	1.1746052339225523	1.0421246974369702	0.5014517190216453	0.7067994065186263	Hairy-related factors{1.2.4}	Hairy-like factors{1.2.4.1}	BHLHE40;BHLHE41;HELT;HES1;HES2;HES3;HES4;HES5;HES6;HES7;HEY1;HEY2;HEYL	BHLHE40;BHLHE41;HES1;HES5;HES7;HEY1;HEY2
PO6F2_HUMAN.H11MO.0.D	77	0.054960742326909354	0.9222563385595849	1.4850572908936195	1.1778306333971345	0.16312610945926465	0.36375353860396414	POU domain factors{3.1.10}	POU6 (Brn-5-like factors){3.1.10.6}	CDX1;CDX2;CDX4;EVX1;EVX2;GBX1;GBX2;GSX1;GSX2;HDX;HMBOX1;HNF1A;HNF1B;HOXA1;HOXA10;HOXA11;HOXA13;HOXA2;HOXA3;HOXA4;HOXA5;HOXA6;HOXA7;HOXA9;HOXB1;HOXB13;HOXB2;HOXB3;HOXB4;HOXB5;HOXB6;HOXB7;HOXB8;HOXB9;HOXC10;HOXC11;HOXC12;HOXC13;HOXC4;HOXC5;HOXC6;HOXC8;HOXC9;HOXD1;HOXD10;HOXD11;HOXD12;HOXD13;HOXD3;HOXD4;HOXD8;HOXD9;MEOX1;MEOX2;MNX1;PDX1;POU1F1;POU2F1;POU2F2;POU2F3;POU3F1;POU3F2;POU3F3;POU3F4;POU4F1;…	POU6F1;POU6F2
REST_HUMAN.H11MO.0.A	346	0.24696645253390434	0.9221771479531277	1.182133125345965	1.0451034469755118	0.48796003523744547	0.6954106971683373	Factors with multiple dispersed zinc fingers{2.3.4}	unclassified{2.3.4.0}	BCL11A;E4F1;MECOM;HIC1;HIC2;HINFP;IKZF1;INSM1;MAZ;PATZ1;PRDM4;REST;RREB1;SALL4;VEZF1;ZBTB17;ZBTB4;HIVEP1;HIVEP2;ZNF134;ZNF219;ZNF335;ZNF341;ZNF382;ZNF418;ZNF423;ZNF467;ZNF770;ZNF784;ZNF8	E4F1;PRDM4;REST;RREB1;ZBTB17;ZBTB4;ZNF335;ZNF341;ZNF467;ZNF770;ZNF784;ZNF8
ZN350_HUMAN.H11MO.1.D	294	0.20985010706638116	0.9204397723617725	1.197562368226136	1.0512145990200743	0.4413249551302841	0.6493540847432233	More than 3 adjacent zinc finger factors{2.3.3}	ZNF350-like factors{2.3.3.30}	BCL6;BCL6B;CTCF;CTCFL;FEZF1;FEZF2;GFI1;GFI1B;GLI1;GLI2;GLI3;GLI4;GLIS1;GLIS2;GLIS3;HKR1;MTF1;MYNN;MZF1;OSR2;OVOL1;OVOL2;PLAG1;PLAGL1;PLAGL2;PRDM1;PRDM14;PRDM6;SCRT1;SCRT2;SNAI1;SNAI2;SNAI3;WT1;YY1;YY2;ZBTB12;ZBTB14;ZBTB18;ZBTB20;ZBTB26;ZBTB42;ZBTB45;ZBTB47;ZBTB48;ZBTB49;ZBTB6;ZBTB7A;ZBTB7B;ZBTB7C;ZFP14;ZFP2;ZFP28;ZFP30;ZFP37;ZFP42;ZFP64;ZFP69;ZFP69B;ZFP82;ZFP91;ZFX;ZIC1;ZIC2;ZIC3;ZIC4;ZIC5;ZIK1;Z…	ZNF350
STAT6_HUMAN.H11MO.0.B	135	0.09635974304068523	0.920419523168945	1.3264101022103734	1.108650621694079	0.2546500350697077	0.49083794259686153	STAT factors{6.2.1}	STAT6{6.2.1.0.7}	STAT1;STAT2;STAT3;STAT4;STAT5A;STAT5B;STAT6	STAT6
SP4_HUMAN.H11MO.0.A	797	0.5688793718772306	0.9182505644055374	1.1401585257993896	1.0230085431595244	0.6834487755244427	0.8596068612224231	Three-zinc finger Krüppel-related factors{2.3.1}	Sp1-like factors{2.3.1.1}	EGR1;EGR2;EGR3;EGR4;KLF1;KLF10;KLF11;KLF12;KLF13;KLF14;KLF15;KLF16;KLF17;KLF2;KLF3;KLF4;KLF5;KLF6;KLF7;KLF8;KLF9;SP1;SP2;SP3;SP4;SP5;SP6;SP7;SP8;SP9	SP1;SP2;SP3;SP4
SPIB_HUMAN.H11MO.0.A	225	0.16059957173447537	0.9174566523139036	1.2289965183549751	1.0637774394424269	0.39017159849871064	0.6101872260497077	Ets-related factors{3.5.2}	Spi-like factors{3.5.2.5}	EHF;ELF1;ELF2;ELF3;ELF4;ELF5;ELK1;ELK3;ELK4;ERF;ERG;ETS1;ETS2;ETV1;ETV2;ETV3;ETV3L;ETV4;ETV5;ETV6;ETV7;FEV;FLI1;GABPA;SPDEF;SPI1;SPIB;SPIC	SPI1;SPIB;SPIC
KLF1_HUMAN.H11MO.0.A	692	0.4939329050678087	0.9165405972522845	1.1354387785134064	1.0201465631720747	0.7261058899278149	0.8872191768740653	Three-zinc finger Krüppel-related factors{2.3.1}	Krüppel-like factors{2.3.1.2}	EGR1;EGR2;EGR3;EGR4;KLF1;KLF10;KLF11;KLF12;KLF13;KLF14;KLF15;KLF16;KLF17;KLF2;KLF3;KLF4;KLF5;KLF6;KLF7;KLF8;KLF9;SP1;SP2;SP3;SP4;SP5;SP6;SP7;SP8;SP9	KLF12;KLF13;KLF14;KLF15;KLF16;KLF1;KLF3;KLF4;KLF5;KLF6;KLF8;KLF9
SPZ1_HUMAN.H11MO.0.D	260	0.185581727337616	0.9163647381837089	1.2075160305745956	1.0534887468147005	0.4605006513277609	0.6698981173088748			SPZ1	SPZ1
SALL4_HUMAN.H11MO.0.B	571	0.40756602426837973	0.9140559625465976	1.1364333524831338	1.0194717666395805	0.7214206117990641	0.8872191768740653	Factors with multiple dispersed zinc fingers{2.3.4}	Sal-like factors{2.3.4.3}	BCL11A;BCL11B;BNC1;BNC2;E4F1;HIC1;HIC2;HINFP;HIVEP1;HIVEP2;HIVEP3;IKZF1;IKZF2;IKZF3;IKZF4;IKZF5;INSM1;INSM2;MAZ;MECOM;PATZ1;PRDM16;PRDM4;REST;RLF;RREB1;SALL1;SALL2;SALL3;SALL4;VEZF1;ZBTB1;ZBTB17;ZBTB2;ZBTB25;ZBTB4;ZFAT;ZNF134;ZNF211;ZNF217;ZNF219;ZNF248;ZNF256;ZNF292;ZNF296;ZNF319;ZNF334;ZNF335;ZNF341;ZNF37A;ZNF382;ZNF417;ZNF418;ZNF423;ZNF467;ZNF510;ZNF512;ZNF512B;ZNF516;ZNF518A;ZNF518B;ZNF521;ZN…	SALL4
HSFY1_HUMAN.H11MO.0.D	77	0.054960742326909354	0.9138424960741354	1.4715235483840101	1.1671003778973164	0.18504955574537563	0.3963144652213461	HSF factors{3.4.1}	HSFY1 (HSFY2, HSF2L){3.4.1.0.6}	HSF1;HSF2;HSF4;HSFY1; HSFY2	HSFY1; HSFY2
TBX15_HUMAN.H11MO.0.D	791	0.5645967166309779	0.913815000080805	1.1343759972705618	1.01794036003989	0.7650626974346411	0.911689860466937	TBX1-related factors{6.5.3}	TBX15 (TBX14){6.5.3.0.3}	TBX1;TBX10;TBX15;TBX18;TBX20;TBX22	TBX15
TBX21_HUMAN.H11MO.0.A	314	0.22412562455389007	0.9135732677167773	1.1812013916548307	1.0399784302873574	0.5359842863499029	0.7329315590572534	TBrain-related factors{6.5.2}	TBX21 (T-bet){6.5.2.0.3}	EOMES;TBR1;TBX21	TBX21
LHX8_HUMAN.H11MO.0.D	62	0.04425410421127766	0.9131149076332661	1.55091490129114	1.1997767983624368	0.17691421660498613	0.38422777747167414	HD-LIM factors{3.1.5}	Lhx-6-like factors{3.1.5.5}	ISL1;ISL2;LHX1;LHX2;LHX3;LHX4;LHX5;LHX6;LHX8;LHX9;LMX1A;LMX1B	LHX6;LHX8
KLF15_HUMAN.H11MO.0.A	817	0.5831548893647395	0.912755960013989	1.134541854954277	1.0173655090730485	0.7638030012153665	0.9115976995929529	Three-zinc finger Krüppel-related factors{2.3.1}	Krüppel-like factors{2.3.1.2}	EGR1;EGR2;EGR3;EGR4;KLF1;KLF10;KLF11;KLF12;KLF13;KLF14;KLF15;KLF16;KLF17;KLF2;KLF3;KLF4;KLF5;KLF6;KLF7;KLF8;KLF9;SP1;SP2;SP3;SP4;SP5;SP6;SP7;SP8;SP9	KLF12;KLF13;KLF14;KLF15;KLF16;KLF1;KLF3;KLF4;KLF5;KLF6;KLF8;KLF9
ZN563_HUMAN.H11MO.0.C	393	0.28051391862955033	0.9123423577278376	1.157804556500313	1.028560142512881	0.6300596344684276	0.8109782607264736	More than 3 adjacent zinc finger factors{2.3.3}	ZNF763-like factors{2.3.3.33}	BCL6;BCL6B;CTCF;CTCFL;FEZF1;FEZF2;GFI1;GFI1B;GLI1;GLI2;GLI3;GLI4;GLIS1;GLIS2;GLIS3;HKR1;MTF1;MYNN;MZF1;OSR2;OVOL1;OVOL2;PLAG1;PLAGL1;PLAGL2;PRDM1;PRDM14;PRDM6;SCRT1;SCRT2;SNAI1;SNAI2;SNAI3;WT1;YY1;YY2;ZBTB12;ZBTB14;ZBTB18;ZBTB20;ZBTB26;ZBTB42;ZBTB45;ZBTB47;ZBTB48;ZBTB49;ZBTB6;ZBTB7A;ZBTB7B;ZBTB7C;ZFP14;ZFP2;ZFP28;ZFP30;ZFP37;ZFP42;ZFP64;ZFP69;ZFP69B;ZFP82;ZFP91;ZFX;ZIC1;ZIC2;ZIC3;ZIC4;ZIC5;ZIK1;Z…	ZNF136;ZNF490;ZNF563
BACH1_HUMAN.H11MO.0.A	342	0.24411134903640258	0.911522473164432	1.1696155860249766	1.0335560889404574	0.591707389263014	0.7838597888690443	Jun-related factors{1.1.1}	NF-E2-like factors{1.1.1.2}	ATF2;ATF7;BACH1;BACH2;CREB5;JUN;JUNB;JUND;NFE2;NFE2L1;NFE2L2;NFE2L3	BACH1;BACH2;NFE2L1;NFE2L2;NFE2
MEIS2_HUMAN.H11MO.0.B	117	0.0835117773019272	0.9095046769006238	1.3438103457467516	1.109942888147992	0.28666606013353363	0.5092615953063466	TALE-type homeo domain factors{3.1.4}	MEIS{3.1.4.2}	IRX1;IRX2;IRX3;IRX4;IRX5;IRX6;MEIS1;MEIS2;MEIS3;MKX;PBX1;PBX2;PBX3;PKNOX1;PKNOX2;TGIF1;TGIF2;TGIF2LX;TGIF2LY	MEIS1;MEIS2;MEIS3
GCM1_HUMAN.H11MO.0.D	156	0.11134903640256959	0.9092961853526141	1.280405252339076	1.0821138966652333	0.3549962590654956	0.5774306239229897	GCM factors{7.2.1}	GCMa (GCM1){7.2.1.0.1}	GCM1;GCM2	GCM1
CPEB1_HUMAN.H11MO.0.D	239	0.17059243397573162	0.9090994081217166	1.209213321941675	1.0502324843116688	0.4903356191258325	0.6975069415978171			CPEB1	CPEB1
RHXF1_HUMAN.H11MO.0.D	84	0.059957173447537475	0.9089401625826361	1.4351473572470135	1.1488079360222891	0.22862704130680503	0.4602387698369365	Paired-related HD factors{3.1.3}	RHOX{3.1.3.23}	ALX1;ALX3;ALX4;ARGFX;ARX;CRX;DMBX1;DPRX;DRGX;DUX4;DUXA;ESX1;GSC;GSC2;HESX1;ISX;LEUTX;MIXL1;NOBOX;OTP;OTX1;OTX2;PHOX2A;PHOX2B;PITX1;PITX2;PITX3;PROP1;PRRX1;PRRX2;RAX;RAX2;RHOXF1;RHOXF2;SEBOX;SHOX;SHOX2;TPRX1;UNCX;VSX1;VSX2	RHOXF1
ZN341_HUMAN.H11MO.1.C	252	0.17987152034261242	0.9085268662116026	1.2012004531325848	1.0463085179359384	0.5227915261331378	0.7275672683188615	Factors with multiple dispersed zinc fingers{2.3.4}	unclassified{2.3.4.0}	BCL11A;E4F1;MECOM;HIC1;HIC2;HINFP;IKZF1;INSM1;MAZ;PATZ1;PRDM4;REST;RREB1;SALL4;VEZF1;ZBTB17;ZBTB4;HIVEP1;HIVEP2;ZNF134;ZNF219;ZNF335;ZNF341;ZNF382;ZNF418;ZNF423;ZNF467;ZNF770;ZNF784;ZNF8	E4F1;PRDM4;REST;RREB1;ZBTB17;ZBTB4;ZNF335;ZNF341;ZNF467;ZNF770;ZNF784;ZNF8
HESX1_HUMAN.H11MO.0.D	204	0.145610278372591	0.9084855000494043	1.2319657850042705	1.0601294516070408	0.4367686868071733	0.6451123707439284	Paired-related HD factors{3.1.3}	HESX{3.1.3.10}	ALX1;ALX3;ALX4;ARGFX;ARX;CRX;DMBX1;DPRX;DRGX;DUX4;DUXA;ESX1;GSC;GSC2;HESX1;ISX;LEUTX;MIXL1;NOBOX;OTP;OTX1;OTX2;PHOX2A;PHOX2B;PITX1;PITX2;PITX3;PROP1;PRRX1;PRRX2;RAX;RAX2;RHOXF1;RHOXF2;SEBOX;SHOX;SHOX2;TPRX1;UNCX;VSX1;VSX2	HESX1
GSC2_HUMAN.H11MO.0.D	180	0.1284796573875803	0.9072370063707084	1.2510254249827466	1.067913892356756	0.41057898461591363	0.6318490960855677	Paired-related HD factors{3.1.3}	GSC{3.1.3.9}	ALX1;ALX3;ALX4;ARGFX;ARX;CRX;DMBX1;DPRX;DRGX;DUX4;DUXA;ESX1;GSC;GSC2;HESX1;ISX;LEUTX;MIXL1;NOBOX;OTP;OTX1;OTX2;PHOX2A;PHOX2B;PITX1;PITX2;PITX3;PROP1;PRRX1;PRRX2;RAX;RAX2;RHOXF1;RHOXF2;SEBOX;SHOX;SHOX2;TPRX1;UNCX;VSX1;VSX2	GSC2;GSC
BATF3_HUMAN.H11MO.0.B	101	0.07209136331192005	0.9071005278975721	1.3782222584752168	1.1234308101576524	0.25199483399952816	0.48816084676793015	B-ATF-related factors{1.1.4}	B-ATF-3{1.1.4.0.3}	BATF;BATF2;BATF3	BATF3
ZN418_HUMAN.H11MO.1.D	110	0.07851534618129907	0.9066081379675611	1.3548932824730553	1.1130649028244768	0.2728641071303054	0.5034853479604076	Factors with multiple dispersed zinc fingers{2.3.4}	ZNF417-like factors{2.3.4.1}	BCL11A;BCL11B;BNC1;BNC2;E4F1;HIC1;HIC2;HINFP;HIVEP1;HIVEP2;HIVEP3;IKZF1;IKZF2;IKZF3;IKZF4;IKZF5;INSM1;INSM2;MAZ;MECOM;PATZ1;PRDM16;PRDM4;REST;RLF;RREB1;SALL1;SALL2;SALL3;SALL4;VEZF1;ZBTB1;ZBTB17;ZBTB2;ZBTB25;ZBTB4;ZFAT;ZNF134;ZNF211;ZNF217;ZNF219;ZNF248;ZNF256;ZNF292;ZNF296;ZNF319;ZNF334;ZNF335;ZNF341;ZNF37A;ZNF382;ZNF417;ZNF418;ZNF423;ZNF467;ZNF510;ZNF512;ZNF512B;ZNF516;ZNF518A;ZNF518B;ZNF521;ZN…	ZNF418
PDX1_HUMAN.H11MO.0.A	61	0.04354032833690221	0.9062992914009573	1.5459288199698917	1.1935328183613443	0.17523354827621898	0.3831527044313972	HOX-related factors{3.1.1}	PDX{3.1.1.15}	CDX1;CDX2;CDX4;EVX1;EVX2;GBX1;GBX2;GSX1;GSX2;HDX;HMBOX1;HNF1A;HNF1B;HOXA1;HOXA10;HOXA11;HOXA13;HOXA2;HOXA3;HOXA4;HOXA5;HOXA6;HOXA7;HOXA9;HOXB1;HOXB13;HOXB2;HOXB3;HOXB4;HOXB5;HOXB6;HOXB7;HOXB8;HOXB9;HOXC10;HOXC11;HOXC12;HOXC13;HOXC4;HOXC5;HOXC6;HOXC8;HOXC9;HOXD1;HOXD10;HOXD11;HOXD12;HOXD13;HOXD3;HOXD4;HOXD8;HOXD9;MEOX1;MEOX2;MNX1;PDX1;POU1F1;POU2F1;POU2F2;POU2F3;POU3F1;POU3F2;POU3F3;POU3F4;POU4F1;…	PDX1
P73_HUMAN.H11MO.1.A	184	0.13133476088508209	0.9062856086553168	1.2459888892399507	1.0651675932362716	0.41570502751410227	0.6363430100179885	p53-related factors{6.3.1}	p73{6.3.1.0.3}	TP53;TP63;TP73	TP73
FOXC2_HUMAN.H11MO.0.D	109	0.07780157030692363	0.9061561688306825	1.3565729505589033	1.1135306126347588	0.2936088232035105	0.5168319696116589	Forkhead box (FOX) factors{3.3.1}	FOXC{3.3.1.3}	FOXA1;FOXA2;FOXA3;FOXB1;FOXB2;FOXC1;FOXC2;FOXD1;FOXD2;FOXD3;FOXD4;FOXD4L1;FOXD4L3;FOXD4L4;FOXD4L5;FOXD4L6;FOXE1;FOXE3;FOXF1;FOXF2;FOXG1;FOXH1;FOXI1;FOXI2;FOXI3;FOXJ1;FOXJ2;FOXJ3;FOXK1;FOXK2;FOXL1;FOXL2;FOXM1;FOXN1;FOXN2;FOXN3;FOXN4;FOXO1;FOXO3;FOXO4;FOXO6;FOXP1;FOXP2;FOXP3;FOXP4;FOXQ1;FOXR1;FOXR2;FOXS1	FOXC1;FOXC2
TBX20_HUMAN.H11MO.0.D	196	0.13990007137758745	0.9058600670471042	1.2348315469662203	1.0599411182823413	0.4522995793234497	0.6604601811711738	TBX1-related factors{6.5.3}	TBX20{6.5.3.0.5}	TBX1;TBX10;TBX15;TBX18;TBX20;TBX22	TBX20
NDF1_HUMAN.H11MO.0.A	237	0.16916488222698073	0.9053337490808913	1.2053697903152445	1.0464024683854896	0.5361522688823488	0.7329315590572534	Tal-related factors{1.2.3}	Neurogenin / Atonal-like factors{1.2.3.4}	ATOH1;ATOH7;ATOH8;BHLHA15;BHLHA9;BHLHE22;BHLHE23;FERD3L;FIGLA;HAND1;HAND2;LYL1;MESP1;MESP2;MSC;MSGN1;NEUROD1;NEUROD2;NEUROD4;NEUROD6;NEUROG1;NEUROG2;NEUROG3;NHLH1;NHLH2;OLIG1;OLIG2;OLIG3;PTF1A;SCX;TAL1;TAL2;TCF15;TCF21;TCF23;TWIST1;TWIST2	ATOH1;BHLHA15;BHLHE22;BHLHE23;NEUROD1;NEUROD2;NEUROG2;OLIG1;OLIG2;OLIG3
ZNF41_HUMAN.H11MO.0.C	190	0.13561741613133477	0.9052538104312083	1.2390972990461133	1.0615275849021397	0.446028923214313	0.6545186474822454	More than 3 adjacent zinc finger factors{2.3.3}	ZFN81-like factors{2.3.3.68}	BCL6;BCL6B;CTCF;CTCFL;FEZF1;FEZF2;GFI1;GFI1B;GLI1;GLI2;GLI3;GLI4;GLIS1;GLIS2;GLIS3;HKR1;MTF1;MYNN;MZF1;OSR2;OVOL1;OVOL2;PLAG1;PLAGL1;PLAGL2;PRDM1;PRDM14;PRDM6;SCRT1;SCRT2;SNAI1;SNAI2;SNAI3;WT1;YY1;YY2;ZBTB12;ZBTB14;ZBTB18;ZBTB20;ZBTB26;ZBTB42;ZBTB45;ZBTB47;ZBTB48;ZBTB49;ZBTB6;ZBTB7A;ZBTB7B;ZBTB7C;ZFP14;ZFP2;ZFP28;ZFP30;ZFP37;ZFP42;ZFP64;ZFP69;ZFP69B;ZFP82;ZFP91;ZFX;ZIC1;ZIC2;ZIC3;ZIC4;ZIC5;ZIK1;Z…	ZNF41
THA_HUMAN.H11MO.0.C	222	0.15845824411134904	0.9048896817630884	1.2141542538165209	1.0501245242181243	0.5006923036008539	0.7067994065186263	Thyroid hormone receptor-related factors (NR1){2.1.2}	Thyroid hormone receptors (NR1A){2.1.2.2}	NR1D1;NR1D2;NR1H2;NR1H3;NR1H4;NR1I2;NR1I3;PPARA;PPARD;PPARG;RARA;RARB;RARG;RORA;RORB;RORC;THRA;THRB;VDR	THRA;THRB
ZN264_HUMAN.H11MO.0.C	85	0.06067094932191292	0.9046738598550845	1.4247192657271486	1.1418442616102216	0.23298916747554213	0.4665835016198519	More than 3 adjacent zinc finger factors{2.3.3}	ZNF460-like factors{2.3.3.54}	BCL6;BCL6B;CTCF;CTCFL;FEZF1;FEZF2;GFI1;GFI1B;GLI1;GLI2;GLI3;GLI4;GLIS1;GLIS2;GLIS3;HKR1;MTF1;MYNN;MZF1;OSR2;OVOL1;OVOL2;PLAG1;PLAGL1;PLAGL2;PRDM1;PRDM14;PRDM6;SCRT1;SCRT2;SNAI1;SNAI2;SNAI3;WT1;YY1;YY2;ZBTB12;ZBTB14;ZBTB18;ZBTB20;ZBTB26;ZBTB42;ZBTB45;ZBTB47;ZBTB48;ZBTB49;ZBTB6;ZBTB7A;ZBTB7B;ZBTB7C;ZFP14;ZFP2;ZFP28;ZFP30;ZFP37;ZFP42;ZFP64;ZFP69;ZFP69B;ZFP82;ZFP91;ZFX;ZIC1;ZIC2;ZIC3;ZIC4;ZIC5;ZIK1;Z…	ZNF264
ZN502_HUMAN.H11MO.0.C	100	0.07137758743754462	0.9042871397659705	1.3765926565181463	1.1210569671199895	0.2729661160148513	0.5034853479604076	More than 3 adjacent zinc finger factors{2.3.3}	unclassified{2.3.3.0}	BCL6B;BCL6;CTCFL;CTCF;FEZF1;GFI1B;GFI1;GLI1;GLI2;GLI3;GLIS1;GLIS2;GLIS3;MTF1;MYNN;MZF1;OSR2;OVOL1;OVOL2;ZNF146;PLAG1;PLAGL1;PRDM14;PRDM1;PRDM6;SCRT1;SCRT2;SNAI1;SNAI2;YY1;YY2;WT1;ZNF324;ZNF354A;ZBTB14;ZBTB18;ZBTB48;ZBTB49;ZBTB7A;ZBTB7B;ZBTB6;ZFP64;ZFP28;ZFP42;ZFP82;ZFX;ZIC1;ZIC2;ZIC3;ZIC4;ZIM3;ZKSCAN1;ZKSCAN3;ZNF121;ZNF136;ZNF140;ZNF143;ZNF148;ZNF214;ZNF232;ZNF250;ZNF257;ZNF260;ZNF263;ZNF264;ZNF2…	MYNN;MZF1;OSR2;PRDM14;PRDM6;WT1;ZBTB14;ZBTB48;ZBTB49;ZFP64;ZFP28;ZIM3;ZNF121;ZNF250;ZNF257;ZNF263;ZNF274;ZNF317;ZNF320;ZNF329;ZNF331;ZNF394;ZNF449;ZNF502;ZNF528;ZNF547;ZNF549;ZNF554;ZNF586;ZNF589;ZNF667;ZNF680;ZNF708;ZNF713;ZNF768;ZNF18;ZNF85;ZSCAN16;ZSCAN22
SOX18_HUMAN.H11MO.0.D	96	0.06852248394004283	0.9040700680561344	1.3875939652975735	1.125673677965109	0.2630024740276591	0.4987863997600633	SOX-related factors{4.1.1}	Group F{4.1.1.6}	BBX;CIC;HBP1;SOX1;SOX10;SOX11;SOX12;SOX13;SOX14;SOX15;SOX17;SOX18;SOX2;SOX21;SOX3;SOX30;SOX4;SOX5;SOX6;SOX7;SOX8;SOX9;SRY	SOX17;SOX18;SOX7
NFAC4_HUMAN.H11MO.0.C	99	0.07066381156316917	0.9040518895186244	1.3790017254812745	1.1219559812018813	0.27057887747504294	0.501481525320332	NFAT-related factors{6.1.3}	NFATc4 (NFAT3){6.1.3.0.4}	NFAT5;NFATC1;NFATC2;NFATC3;NFATC4	NFATC4
E2F4_HUMAN.H11MO.0.A	692	0.4939329050678087	0.903692215777258	1.119536014229583	1.0058610215912438	0.9141988936946881	0.9878009499111894	E2F-related factors{3.3.2}	E2F{3.3.2.1}	E2F1;E2F2;E2F3;E2F4;E2F5;E2F6;E2F7;E2F8;TFDP1;TFDP2	E2F1;E2F2;E2F3;E2F4;E2F5;E2F6;E2F7;E2F8
TFEB_HUMAN.H11MO.0.C	227	0.16202712348322626	0.9020296692416092	1.2070569888560558	1.0453416364567594	0.5293692986981027	0.7322089200469419	bHLH-ZIP factors{1.2.6}	TFE3-like factors{1.2.6.1}	MAX;MITF;MLX;MLXIP;MLXIPL;MNT;MXD1;MXD3;MXD4;MXI1;MYC;MYCL;MYCN;REPIN1;SREBF1;SREBF2;TFAP4;TFE3;TFEB;TFEC;USF1;USF2	MITF;TFE3;TFEB
MEIS1_HUMAN.H11MO.1.B	214	0.15274803711634546	0.9019636095837967	1.2157013360865918	1.0491927079411525	0.5185123629028497	0.7229168748609351	TALE-type homeo domain factors{3.1.4}	MEIS{3.1.4.2}	IRX1;IRX2;IRX3;IRX4;IRX5;IRX6;MEIS1;MEIS2;MEIS3;MKX;PBX1;PBX2;PBX3;PKNOX1;PKNOX2;TGIF1;TGIF2;TGIF2LX;TGIF2LY	MEIS1;MEIS2;MEIS3
SOX10_HUMAN.H11MO.0.B	89	0.0635260528194147	0.9017527581642532	1.4060876745293927	1.132193147322211	0.2689322710266021	0.5008376351727301	SOX-related factors{4.1.1}	Group E{4.1.1.5}	BBX;CIC;HBP1;SOX1;SOX10;SOX11;SOX12;SOX13;SOX14;SOX15;SOX17;SOX18;SOX2;SOX21;SOX3;SOX30;SOX4;SOX5;SOX6;SOX7;SOX8;SOX9;SRY	SOX10;SOX8;SOX9
MAF_HUMAN.H11MO.1.B	137	0.09778729478943611	0.9011353120864127	1.2954705645374167	1.0840818016724252	0.37456934018725896	0.5930040272779808	Maf-related factors{1.1.3}	Large Maf factors{1.1.3.1}	MAF;MAFA;MAFB;MAFF;MAFG;MAFK;NRL	MAFA;MAFB;MAF;NRL
NR6A1_HUMAN.H11MO.0.B	104	0.07423269093504639	0.9000472178939392	1.3595768552756982	1.1112647918299452	0.30825793301417	0.5285474274058286	GCNF-related receptors (NR6){2.1.6}	GCNF (NR6A1){2.1.6.0.1}	NR6A1	NR6A1
RFX3_HUMAN.H11MO.0.B	110	0.07851534618129907	0.8993436528205894	1.3440100644241602	1.104122754003561	0.32231927638578245	0.5425942403786862	RFX-related factors{3.3.3}	RFX3{3.3.3.0.3}	RFX1;RFX2;RFX3;RFX4;RFX5;RFX6;RFX7;RFX8	RFX3
ZN708_HUMAN.H11MO.1.D	267	0.1905781584582441	0.8988065541834314	1.180967550905746	1.0317440888328013	0.6533068292248468	0.8353226622427147	More than 3 adjacent zinc finger factors{2.3.3}	unclassified{2.3.3.0}	BCL6B;BCL6;CTCFL;CTCF;FEZF1;GFI1B;GFI1;GLI1;GLI2;GLI3;GLIS1;GLIS2;GLIS3;MTF1;MYNN;MZF1;OSR2;OVOL1;OVOL2;ZNF146;PLAG1;PLAGL1;PRDM14;PRDM1;PRDM6;SCRT1;SCRT2;SNAI1;SNAI2;YY1;YY2;WT1;ZNF324;ZNF354A;ZBTB14;ZBTB18;ZBTB48;ZBTB49;ZBTB7A;ZBTB7B;ZBTB6;ZFP64;ZFP28;ZFP42;ZFP82;ZFX;ZIC1;ZIC2;ZIC3;ZIC4;ZIM3;ZKSCAN1;ZKSCAN3;ZNF121;ZNF136;ZNF140;ZNF143;ZNF148;ZNF214;ZNF232;ZNF250;ZNF257;ZNF260;ZNF263;ZNF264;ZNF2…	MYNN;MZF1;OSR2;PRDM14;PRDM6;WT1;ZBTB14;ZBTB48;ZBTB49;ZFP64;ZFP28;ZIM3;ZNF121;ZNF250;ZNF257;ZNF263;ZNF274;ZNF317;ZNF320;ZNF329;ZNF331;ZNF394;ZNF449;ZNF502;ZNF528;ZNF547;ZNF549;ZNF554;ZNF586;ZNF589;ZNF667;ZNF680;ZNF708;ZNF713;ZNF768;ZNF18;ZNF85;ZSCAN16;ZSCAN22
ZN329_HUMAN.H11MO.0.C	193	0.1377587437544611	0.8986023118719318	1.227375801853795	1.0525146100082965	0.4997540298691518	0.7067994065186263	More than 3 adjacent zinc finger factors{2.3.3}	unclassified{2.3.3.0}	BCL6B;BCL6;CTCFL;CTCF;FEZF1;GFI1B;GFI1;GLI1;GLI2;GLI3;GLIS1;GLIS2;GLIS3;MTF1;MYNN;MZF1;OSR2;OVOL1;OVOL2;ZNF146;PLAG1;PLAGL1;PRDM14;PRDM1;PRDM6;SCRT1;SCRT2;SNAI1;SNAI2;YY1;YY2;WT1;ZNF324;ZNF354A;ZBTB14;ZBTB18;ZBTB48;ZBTB49;ZBTB7A;ZBTB7B;ZBTB6;ZFP64;ZFP28;ZFP42;ZFP82;ZFX;ZIC1;ZIC2;ZIC3;ZIC4;ZIM3;ZKSCAN1;ZKSCAN3;ZNF121;ZNF136;ZNF140;ZNF143;ZNF148;ZNF214;ZNF232;ZNF250;ZNF257;ZNF260;ZNF263;ZNF264;ZNF2…	MYNN;MZF1;OSR2;PRDM14;PRDM6;WT1;ZBTB14;ZBTB48;ZBTB49;ZFP64;ZFP28;ZIM3;ZNF121;ZNF250;ZNF257;ZNF263;ZNF274;ZNF317;ZNF320;ZNF329;ZNF331;ZNF394;ZNF449;ZNF502;ZNF528;ZNF547;ZNF549;ZNF554;ZNF586;ZNF589;ZNF667;ZNF680;ZNF708;ZNF713;ZNF768;ZNF18;ZNF85;ZSCAN16;ZSCAN22
ESR2_HUMAN.H11MO.0.A	326	0.23269093504639543	0.8984656566280796	1.1577029297314059	1.0209635711871792	0.749054587086396	0.9009689339213905	Steroid hormone receptors (NR3){2.1.1}	ER-like receptors (NR3A&B){2.1.1.2}	AR;ESR1;ESR2;ESRRA;ESRRB;ESRRG;NR3C1;NR3C2;PGR	ESRRA;ESRRB;ESRRG;ESR1;ESR2
ZN322_HUMAN.H11MO.0.B	429	0.30620985010706636	0.8983892961126403	1.133179489048945	1.0096323346075606	0.883799096192367	0.9740406199384894	More than 3 adjacent zinc finger factors{2.3.3}	ZNF322-like factors{2.3.3.52}	BCL6;BCL6B;CTCF;CTCFL;FEZF1;FEZF2;GFI1;GFI1B;GLI1;GLI2;GLI3;GLI4;GLIS1;GLIS2;GLIS3;HKR1;MTF1;MYNN;MZF1;OSR2;OVOL1;OVOL2;PLAG1;PLAGL1;PLAGL2;PRDM1;PRDM14;PRDM6;SCRT1;SCRT2;SNAI1;SNAI2;SNAI3;WT1;YY1;YY2;ZBTB12;ZBTB14;ZBTB18;ZBTB20;ZBTB26;ZBTB42;ZBTB45;ZBTB47;ZBTB48;ZBTB49;ZBTB6;ZBTB7A;ZBTB7B;ZBTB7C;ZFP14;ZFP2;ZFP28;ZFP30;ZFP37;ZFP42;ZFP64;ZFP69;ZFP69B;ZFP82;ZFP91;ZFX;ZIC1;ZIC2;ZIC3;ZIC4;ZIC5;ZIK1;Z…	ZNF322
MZF1_HUMAN.H11MO.0.B	203	0.14489650249821556	0.8981353860595191	1.2185970039905512	1.0483337088351574	0.5345469477848555	0.7329315590572534	More than 3 adjacent zinc finger factors{2.3.3}	unclassified{2.3.3.0}	BCL6B;BCL6;CTCFL;CTCF;FEZF1;GFI1B;GFI1;GLI1;GLI2;GLI3;GLIS1;GLIS2;GLIS3;MTF1;MYNN;MZF1;OSR2;OVOL1;OVOL2;ZNF146;PLAG1;PLAGL1;PRDM14;PRDM1;PRDM6;SCRT1;SCRT2;SNAI1;SNAI2;YY1;YY2;WT1;ZNF324;ZNF354A;ZBTB14;ZBTB18;ZBTB48;ZBTB49;ZBTB7A;ZBTB7B;ZBTB6;ZFP64;ZFP28;ZFP42;ZFP82;ZFX;ZIC1;ZIC2;ZIC3;ZIC4;ZIM3;ZKSCAN1;ZKSCAN3;ZNF121;ZNF136;ZNF140;ZNF143;ZNF148;ZNF214;ZNF232;ZNF250;ZNF257;ZNF260;ZNF263;ZNF264;ZNF2…	MYNN;MZF1;OSR2;PRDM14;PRDM6;WT1;ZBTB14;ZBTB48;ZBTB49;ZFP64;ZFP28;ZIM3;ZNF121;ZNF250;ZNF257;ZNF263;ZNF274;ZNF317;ZNF320;ZNF329;ZNF331;ZNF394;ZNF449;ZNF502;ZNF528;ZNF547;ZNF549;ZNF554;ZNF586;ZNF589;ZNF667;ZNF680;ZNF708;ZNF713;ZNF768;ZNF18;ZNF85;ZSCAN16;ZSCAN22
SRF_HUMAN.H11MO.0.A	70	0.049964311206281226	0.8970077310365928	1.4774046305557902	1.1594347185633367	0.23514384644315742	0.4672574886795731	Responders to external signals (SRF/RLM1){5.1.2}	SRF{5.1.2.0.1}	SRF	SRF
COE1_HUMAN.H11MO.0.A	248	0.17701641684511063	0.8965998201636283	1.1875565550529636	1.0335279028490048	0.6436278226629861	0.825685609439538	Early B-Cell Factor-related factors{6.1.5}	EBF1 (COE1){6.1.5.0.1}	EBF1;EBF2;EBF3;EBF4	EBF1
PTF1A_HUMAN.H11MO.0.B	418	0.2983583154889365	0.8959939828594068	1.1321018775144804	1.0078457586106966	0.9062666763314563	0.9841290245796519	Tal-related factors{1.2.3}	Twist-like factors{1.2.3.2}	ATOH1;ATOH7;ATOH8;BHLHA15;BHLHA9;BHLHE22;BHLHE23;FERD3L;FIGLA;HAND1;HAND2;LYL1;MESP1;MESP2;MSC;MSGN1;NEUROD1;NEUROD2;NEUROD4;NEUROD6;NEUROG1;NEUROG2;NEUROG3;NHLH1;NHLH2;OLIG1;OLIG2;OLIG3;PTF1A;SCX;TAL1;TAL2;TCF15;TCF21;TCF23;TWIST1;TWIST2	FIGLA;HAND1;PTF1A;TWIST1
ZNF76_HUMAN.H11MO.0.C	343	0.244825124910778	0.8959415055685587	1.1493617208800908	1.0157510865057533	0.8017513497042047	0.9388913922532679	More than 3 adjacent zinc finger factors{2.3.3}	ZNF76-like factors{2.3.3.28}	BCL6;BCL6B;CTCF;CTCFL;FEZF1;FEZF2;GFI1;GFI1B;GLI1;GLI2;GLI3;GLI4;GLIS1;GLIS2;GLIS3;HKR1;MTF1;MYNN;MZF1;OSR2;OVOL1;OVOL2;PLAG1;PLAGL1;PLAGL2;PRDM1;PRDM14;PRDM6;SCRT1;SCRT2;SNAI1;SNAI2;SNAI3;WT1;YY1;YY2;ZBTB12;ZBTB14;ZBTB18;ZBTB20;ZBTB26;ZBTB42;ZBTB45;ZBTB47;ZBTB48;ZBTB49;ZBTB6;ZBTB7A;ZBTB7B;ZBTB7C;ZFP14;ZFP2;ZFP28;ZFP30;ZFP37;ZFP42;ZFP64;ZFP69;ZFP69B;ZFP82;ZFP91;ZFX;ZIC1;ZIC2;ZIC3;ZIC4;ZIC5;ZIK1;Z…	ZNF143;ZNF76
ZN335_HUMAN.H11MO.0.A	408	0.291220556745182	0.8957616193385951	1.1337084557978319	1.0084594193469252	0.8821795672101583	0.9740406199384894	Factors with multiple dispersed zinc fingers{2.3.4}	unclassified{2.3.4.0}	BCL11A;E4F1;MECOM;HIC1;HIC2;HINFP;IKZF1;INSM1;MAZ;PATZ1;PRDM4;REST;RREB1;SALL4;VEZF1;ZBTB17;ZBTB4;HIVEP1;HIVEP2;ZNF134;ZNF219;ZNF335;ZNF341;ZNF382;ZNF418;ZNF423;ZNF467;ZNF770;ZNF784;ZNF8	E4F1;PRDM4;REST;RREB1;ZBTB17;ZBTB4;ZNF335;ZNF341;ZNF467;ZNF770;ZNF784;ZNF8
SMAD2_HUMAN.H11MO.0.A	287	0.20485367594575304	0.8944518682873266	1.1665081120997474	1.0227850433770755	0.737452702222581	0.8953953282104095	SMAD factors{7.1.1}	Regulatory Smads (R-Smad){7.1.1.1}	SMAD1;SMAD2;SMAD3;SMAD4	SMAD1;SMAD2;SMAD3
CEBPG_HUMAN.H11MO.0.B	86	0.06138472519628837	0.8943297979399777	1.4048119291973458	1.1272613512598906	0.2880924834942513	0.5094479467295132	C/EBP-related{1.1.8}	C/EBP{1.1.8.1}	CEBPA;CEBPB;CEBPD;CEBPE;CEBPG;DBP;DDIT3;HLF;NFIL3;TEF	CEBPA;CEBPB;CEBPD;CEBPE;CEBPG;DDIT3
GFI1B_HUMAN.H11MO.0.A	127	0.09064953604568166	0.8943178307201449	1.3021921874645441	1.0830567676951552	0.38431003543289755	0.6059366816334643	More than 3 adjacent zinc finger factors{2.3.3}	GFI1 factors{2.3.3.21}	BCL6;BCL6B;CTCF;CTCFL;FEZF1;FEZF2;GFI1;GFI1B;GLI1;GLI2;GLI3;GLI4;GLIS1;GLIS2;GLIS3;HKR1;MTF1;MYNN;MZF1;OSR2;OVOL1;OVOL2;PLAG1;PLAGL1;PLAGL2;PRDM1;PRDM14;PRDM6;SCRT1;SCRT2;SNAI1;SNAI2;SNAI3;WT1;YY1;YY2;ZBTB12;ZBTB14;ZBTB18;ZBTB20;ZBTB26;ZBTB42;ZBTB45;ZBTB47;ZBTB48;ZBTB49;ZBTB6;ZBTB7A;ZBTB7B;ZBTB7C;ZFP14;ZFP2;ZFP28;ZFP30;ZFP37;ZFP42;ZFP64;ZFP69;ZFP69B;ZFP82;ZFP91;ZFX;ZIC1;ZIC2;ZIC3;ZIC4;ZIC5;ZIK1;Z…	GFI1B;GFI1
ZBTB6_HUMAN.H11MO.0.C	352	0.251249107780157	0.894259836104563	1.1446656660430665	1.0126977984136019	0.8277775477808277	0.9455059101318788	More than 3 adjacent zinc finger factors{2.3.3}	ZBTB6-like factors{2.3.3.11}	BCL6;BCL6B;CTCF;CTCFL;FEZF1;FEZF2;GFI1;GFI1B;GLI1;GLI2;GLI3;GLI4;GLIS1;GLIS2;GLIS3;HKR1;MTF1;MYNN;MZF1;OSR2;OVOL1;OVOL2;PLAG1;PLAGL1;PLAGL2;PRDM1;PRDM14;PRDM6;SCRT1;SCRT2;SNAI1;SNAI2;SNAI3;WT1;YY1;YY2;ZBTB12;ZBTB14;ZBTB18;ZBTB20;ZBTB26;ZBTB42;ZBTB45;ZBTB47;ZBTB48;ZBTB49;ZBTB6;ZBTB7A;ZBTB7B;ZBTB7C;ZFP14;ZFP2;ZFP28;ZFP30;ZFP37;ZFP42;ZFP64;ZFP69;ZFP69B;ZFP82;ZFP91;ZFX;ZIC1;ZIC2;ZIC3;ZIC4;ZIC5;ZIK1;Z…	ZBTB6
ONEC3_HUMAN.H11MO.0.D	91	0.0649536045681656	0.8934542372060398	1.3866494439895782	1.1189799489451426	0.3026640750762274	0.5271334687010633	HD-CUT factors{3.1.9}	ONECUT{3.1.9.1}	CUX1;CUX2;ONECUT1;ONECUT2;ONECUT3;SATB1;SATB2	ONECUT1;ONECUT2;ONECUT3
ZN563_HUMAN.H11MO.1.C	428	0.30549607423269093	0.8930048157537024	1.1265288422915967	1.0036561312828096	0.953407900714249	1	More than 3 adjacent zinc finger factors{2.3.3}	ZNF763-like factors{2.3.3.33}	BCL6;BCL6B;CTCF;CTCFL;FEZF1;FEZF2;GFI1;GFI1B;GLI1;GLI2;GLI3;GLI4;GLIS1;GLIS2;GLIS3;HKR1;MTF1;MYNN;MZF1;OSR2;OVOL1;OVOL2;PLAG1;PLAGL1;PLAGL2;PRDM1;PRDM14;PRDM6;SCRT1;SCRT2;SNAI1;SNAI2;SNAI3;WT1;YY1;YY2;ZBTB12;ZBTB14;ZBTB18;ZBTB20;ZBTB26;ZBTB42;ZBTB45;ZBTB47;ZBTB48;ZBTB49;ZBTB6;ZBTB7A;ZBTB7B;ZBTB7C;ZFP14;ZFP2;ZFP28;ZFP30;ZFP37;ZFP42;ZFP64;ZFP69;ZFP69B;ZFP82;ZFP91;ZFX;ZIC1;ZIC2;ZIC3;ZIC4;ZIC5;ZIK1;Z…	ZNF136;ZNF490;ZNF563
THB_HUMAN.H11MO.1.D	216	0.15417558886509636	0.892290149179367	1.201256898684932	1.0372934886751013	0.6241938319136746	0.8074722221567837	Thyroid hormone receptor-related factors (NR1){2.1.2}	Thyroid hormone receptors (NR1A){2.1.2.2}	NR1D1;NR1D2;NR1H2;NR1H3;NR1H4;NR1I2;NR1I3;PPARA;PPARD;PPARG;RARA;RARB;RARG;RORA;RORB;RORC;THRA;THRB;VDR	THRA;THRB
HOMEZ_HUMAN.H11MO.0.D	95	0.06780870806566738	0.8922397015211948	1.3724019749386862	1.112196156969418	0.313943985385724	0.535510647638038	HD-ZF factors{3.1.8}	ZHX{3.1.8.5}	ADNP;ADNP2;HOMEZ;NANOGNB;TSHZ1;TSHZ2;TSHZ3;ZEB1;ZEB2;ZFHX2;ZFHX3;ZFHX4;ZHX1;ZHX2;ZHX3	HOMEZ
PITX3_HUMAN.H11MO.0.D	68	0.04853675945753034	0.8921411188933542	1.4799148045883994	1.1575498629465453	0.22989527546660157	0.461586607772786	Paired-related HD factors{3.1.3}	PITX{3.1.3.19}	ALX1;ALX3;ALX4;ARGFX;ARX;CRX;DMBX1;DPRX;DRGX;DUX4;DUXA;ESX1;GSC;GSC2;HESX1;ISX;LEUTX;MIXL1;NOBOX;OTP;OTX1;OTX2;PHOX2A;PHOX2B;PITX1;PITX2;PITX3;PROP1;PRRX1;PRRX2;RAX;RAX2;RHOXF1;RHOXF2;SEBOX;SHOX;SHOX2;TPRX1;UNCX;VSX1;VSX2	PITX1;PITX2;PITX3
TGIF1_HUMAN.H11MO.0.A	134	0.09564596716630978	0.8920969106846002	1.2871748079182417	1.0752657895061362	0.4238758815970355	0.6370532255581177	TALE-type homeo domain factors{3.1.4}	TGIF{3.1.4.6}	IRX1;IRX2;IRX3;IRX4;IRX5;IRX6;MEIS1;MEIS2;MEIS3;MKX;PBX1;PBX2;PBX3;PKNOX1;PKNOX2;TGIF1;TGIF2;TGIF2LX;TGIF2LY	TGIF2LX;TGIF1;TGIF2
HXB4_HUMAN.H11MO.0.B	65	0.046395431834404	0.8912160173251003	1.495225344385599	1.1633589953154508	0.24440791502676718	0.47948728367846694	HOX-related factors{3.1.1}	HOX4{3.1.1.4}	CDX1;CDX2;CDX4;EVX1;EVX2;GBX1;GBX2;GSX1;GSX2;HDX;HMBOX1;HNF1A;HNF1B;HOXA1;HOXA10;HOXA11;HOXA13;HOXA2;HOXA3;HOXA4;HOXA5;HOXA6;HOXA7;HOXA9;HOXB1;HOXB13;HOXB2;HOXB3;HOXB4;HOXB5;HOXB6;HOXB7;HOXB8;HOXB9;HOXC10;HOXC11;HOXC12;HOXC13;HOXC4;HOXC5;HOXC6;HOXC8;HOXC9;HOXD1;HOXD10;HOXD11;HOXD12;HOXD13;HOXD3;HOXD4;HOXD8;HOXD9;MEOX1;MEOX2;MNX1;PDX1;POU1F1;POU2F1;POU2F2;POU2F3;POU3F1;POU3F2;POU3F3;POU3F4;POU4F1;…	HOXB4;HOXD4
PO3F4_HUMAN.H11MO.0.D	97	0.06923625981441828	0.8906397422935473	1.3640868562396609	1.1076751107817195	0.3199040101833392	0.5397067655390689	POU domain factors{3.1.10}	POU3 (Oct-6-like factors){3.1.10.3}	CDX1;CDX2;CDX4;EVX1;EVX2;GBX1;GBX2;GSX1;GSX2;HDX;HMBOX1;HNF1A;HNF1B;HOXA1;HOXA10;HOXA11;HOXA13;HOXA2;HOXA3;HOXA4;HOXA5;HOXA6;HOXA7;HOXA9;HOXB1;HOXB13;HOXB2;HOXB3;HOXB4;HOXB5;HOXB6;HOXB7;HOXB8;HOXB9;HOXC10;HOXC11;HOXC12;HOXC13;HOXC4;HOXC5;HOXC6;HOXC8;HOXC9;HOXD1;HOXD10;HOXD11;HOXD12;HOXD13;HOXD3;HOXD4;HOXD8;HOXD9;MEOX1;MEOX2;MNX1;PDX1;POU1F1;POU2F1;POU2F2;POU2F3;POU3F1;POU3F2;POU3F3;POU3F4;POU4F1;…	POU3F1;POU3F2;POU3F3;POU3F4
HXB8_HUMAN.H11MO.0.C	59	0.042112776588151324	0.8905328903946478	1.5324234349341967	1.1783082294979448	0.2200224287953082	0.4461446182731586	HOX-related factors{3.1.1}	HOX8{3.1.1.7}	CDX1;CDX2;CDX4;EVX1;EVX2;GBX1;GBX2;GSX1;GSX2;HDX;HMBOX1;HNF1A;HNF1B;HOXA1;HOXA10;HOXA11;HOXA13;HOXA2;HOXA3;HOXA4;HOXA5;HOXA6;HOXA7;HOXA9;HOXB1;HOXB13;HOXB2;HOXB3;HOXB4;HOXB5;HOXB6;HOXB7;HOXB8;HOXB9;HOXC10;HOXC11;HOXC12;HOXC13;HOXC4;HOXC5;HOXC6;HOXC8;HOXC9;HOXD1;HOXD10;HOXD11;HOXD12;HOXD13;HOXD3;HOXD4;HOXD8;HOXD9;MEOX1;MEOX2;MNX1;PDX1;POU1F1;POU2F1;POU2F2;POU2F3;POU3F1;POU3F2;POU3F3;POU3F4;POU4F1;…	HOXB8;HOXC8;HOXD8
KLF4_HUMAN.H11MO.0.A	493	0.3518915060670949	0.8904406251312168	1.114056197657443	0.9964366337120869	0.9775385382877706	1	Three-zinc finger Krüppel-related factors{2.3.1}	Krüppel-like factors{2.3.1.2}	EGR1;EGR2;EGR3;EGR4;KLF1;KLF10;KLF11;KLF12;KLF13;KLF14;KLF15;KLF16;KLF17;KLF2;KLF3;KLF4;KLF5;KLF6;KLF7;KLF8;KLF9;SP1;SP2;SP3;SP4;SP5;SP6;SP7;SP8;SP9	KLF12;KLF13;KLF14;KLF15;KLF16;KLF1;KLF3;KLF4;KLF5;KLF6;KLF8;KLF9
SRBP2_HUMAN.H11MO.0.B	485	0.3461812990720914	0.8902433039868207	1.1147600864421439	0.996662848820599	0.9774541780221747	1	bHLH-ZIP factors{1.2.6}	SREBP factors{1.2.6.3}	MAX;MITF;MLX;MLXIP;MLXIPL;MNT;MXD1;MXD3;MXD4;MXI1;MYC;MYCL;MYCN;REPIN1;SREBF1;SREBF2;TFAP4;TFE3;TFEB;TFEC;USF1;USF2	SREBF1;SREBF2
AP2A_HUMAN.H11MO.0.A	278	0.198429693076374	0.8894599231777575	1.163736136971582	1.0187734568310383	0.7863040951963071	0.9283927372072783	AP-2{1.3.1}	AP-2alpha{1.3.1.0.1}	TFAP2A;TFAP2B;TFAP2C;TFAP2D	TFAP2A
MYNN_HUMAN.H11MO.0.D	84	0.059957173447537475	0.8894472196123676	1.4043389604006642	1.124161746664509	0.3108266397396518	0.5313688231469436	More than 3 adjacent zinc finger factors{2.3.3}	unclassified{2.3.3.0}	BCL6B;BCL6;CTCFL;CTCF;FEZF1;GFI1B;GFI1;GLI1;GLI2;GLI3;GLIS1;GLIS2;GLIS3;MTF1;MYNN;MZF1;OSR2;OVOL1;OVOL2;ZNF146;PLAG1;PLAGL1;PRDM14;PRDM1;PRDM6;SCRT1;SCRT2;SNAI1;SNAI2;YY1;YY2;WT1;ZNF324;ZNF354A;ZBTB14;ZBTB18;ZBTB48;ZBTB49;ZBTB7A;ZBTB7B;ZBTB6;ZFP64;ZFP28;ZFP42;ZFP82;ZFX;ZIC1;ZIC2;ZIC3;ZIC4;ZIM3;ZKSCAN1;ZKSCAN3;ZNF121;ZNF136;ZNF140;ZNF143;ZNF148;ZNF214;ZNF232;ZNF250;ZNF257;ZNF260;ZNF263;ZNF264;ZNF2…	MYNN;MZF1;OSR2;PRDM14;PRDM6;WT1;ZBTB14;ZBTB48;ZBTB49;ZFP64;ZFP28;ZIM3;ZNF121;ZNF250;ZNF257;ZNF263;ZNF274;ZNF317;ZNF320;ZNF329;ZNF331;ZNF394;ZNF449;ZNF502;ZNF528;ZNF547;ZNF549;ZNF554;ZNF586;ZNF589;ZNF667;ZNF680;ZNF708;ZNF713;ZNF768;ZNF18;ZNF85;ZSCAN16;ZSCAN22
TEF_HUMAN.H11MO.0.D	98	0.06995003568879372	0.8881344696211811	1.357461075095124	1.1033749613900052	0.35011922813386814	0.5768026798849153	C/EBP-related{1.1.8}	PAR factors{1.1.8.2}	CEBPA;CEBPB;CEBPD;CEBPE;CEBPG;DBP;DDIT3;HLF;NFIL3;TEF	DBP;HLF;NFIL3;TEF
CR3L1_HUMAN.H11MO.0.D	535	0.38187009279086365	0.8878704140325637	1.1066307852750055	0.9915799135864393	0.8899882098843422	0.9746887923591305	CREB-related factors{1.1.7}	CREB-3-like factors{1.1.7.2}	ATF1;ATF6;ATF6B;CREB1;CREB3;CREB3L1;CREB3L2;CREB3L3;CREB3L4;CREBL2;CREBZF;CREM	CREB3L1;CREB3L2;CREB3
HMX1_HUMAN.H11MO.0.D	88	0.06281227694503926	0.885663881789294	1.384297607391583	1.113349411449238	0.3239724400833389	0.5441890006628635	NK-related factors{3.1.2}	NK-5/HMX{3.1.2.18}	BARHL1;BARHL2;BARX1;BARX2;BSX;DBX1;DBX2;DLX1;DLX2;DLX3;DLX4;DLX5;DLX6;EMX1;EMX2;EN1;EN2;HHEX;HLX;HMX1;HMX2;HMX3;LBX1;LBX2;MSX1;MSX2;NANOG;NKX1-1;NKX1-2;NKX2-1;NKX2-2;NKX2-3;NKX2-4;NKX2-5;NKX2-6;NKX2-8;NKX3-1;NKX3-2;NKX6-1;NKX6-2;NKX6-3;NOTO;TLX1;TLX2;TLX3;VAX1;VAX2;VENTX	HMX1;HMX2;HMX3
INSM1_HUMAN.H11MO.0.C	254	0.1812990720913633	0.8855605244953517	1.1698083207211818	1.0193739421248258	0.7789144882183368	0.9239124160251347	Factors with multiple dispersed zinc fingers{2.3.4}	Insulinoma-associated proteins{2.3.4.16}	BCL11A;BCL11B;BNC1;BNC2;E4F1;HIC1;HIC2;HINFP;HIVEP1;HIVEP2;HIVEP3;IKZF1;IKZF2;IKZF3;IKZF4;IKZF5;INSM1;INSM2;MAZ;MECOM;PATZ1;PRDM16;PRDM4;REST;RLF;RREB1;SALL1;SALL2;SALL3;SALL4;VEZF1;ZBTB1;ZBTB17;ZBTB2;ZBTB25;ZBTB4;ZFAT;ZNF134;ZNF211;ZNF217;ZNF219;ZNF248;ZNF256;ZNF292;ZNF296;ZNF319;ZNF334;ZNF335;ZNF341;ZNF37A;ZNF382;ZNF417;ZNF418;ZNF423;ZNF467;ZNF510;ZNF512;ZNF512B;ZNF516;ZNF518A;ZNF518B;ZNF521;ZN…	INSM1
ZBT18_HUMAN.H11MO.0.C	240	0.17130620985010706	0.8854932990960478	1.1772027621624366	1.0226791517081102	0.7464562248717432	0.8992464834001781	More than 3 adjacent zinc finger factors{2.3.3}	ZNF238-like factors{2.3.3.16}	BCL6;BCL6B;CTCF;CTCFL;FEZF1;FEZF2;GFI1;GFI1B;GLI1;GLI2;GLI3;GLI4;GLIS1;GLIS2;GLIS3;HKR1;MTF1;MYNN;MZF1;OSR2;OVOL1;OVOL2;PLAG1;PLAGL1;PLAGL2;PRDM1;PRDM14;PRDM6;SCRT1;SCRT2;SNAI1;SNAI2;SNAI3;WT1;YY1;YY2;ZBTB12;ZBTB14;ZBTB18;ZBTB20;ZBTB26;ZBTB42;ZBTB45;ZBTB47;ZBTB48;ZBTB49;ZBTB6;ZBTB7A;ZBTB7B;ZBTB7C;ZFP14;ZFP2;ZFP28;ZFP30;ZFP37;ZFP42;ZFP64;ZFP69;ZFP69B;ZFP82;ZFP91;ZFX;ZIC1;ZIC2;ZIC3;ZIC4;ZIC5;ZIK1;Z…	ZBTB18
HXC6_HUMAN.H11MO.0.D	101	0.07209136331192005	0.8854297363543535	1.3452175008089584	1.0965335307648107	0.3587554208527011	0.5816806624710782	HOX-related factors{3.1.1}	HOX6-7{3.1.1.6}	CDX1;CDX2;CDX4;EVX1;EVX2;GBX1;GBX2;GSX1;GSX2;HDX;HMBOX1;HNF1A;HNF1B;HOXA1;HOXA10;HOXA11;HOXA13;HOXA2;HOXA3;HOXA4;HOXA5;HOXA6;HOXA7;HOXA9;HOXB1;HOXB13;HOXB2;HOXB3;HOXB4;HOXB5;HOXB6;HOXB7;HOXB8;HOXB9;HOXC10;HOXC11;HOXC12;HOXC13;HOXC4;HOXC5;HOXC6;HOXC8;HOXC9;HOXD1;HOXD10;HOXD11;HOXD12;HOXD13;HOXD3;HOXD4;HOXD8;HOXD9;MEOX1;MEOX2;MNX1;PDX1;POU1F1;POU2F1;POU2F2;POU2F3;POU3F1;POU3F2;POU3F3;POU3F4;POU4F1;…	HOXA7;HOXB6;HOXB7;HOXC6
AP2B_HUMAN.H11MO.0.B	580	0.41399000713775874	0.8853409324664395	1.1001684073777007	0.9871574406925063	0.8271454267740049	0.9455059101318788	AP-2{1.3.1}	AP-2beta{1.3.1.0.2}	TFAP2A;TFAP2B;TFAP2C;TFAP2D	TFAP2B
RREB1_HUMAN.H11MO.0.D	396	0.2826552462526767	0.884945928875971	1.1224258582211013	0.997408712592778	0.9762001856187242	1	Factors with multiple dispersed zinc fingers{2.3.4}	unclassified{2.3.4.0}	BCL11A;E4F1;MECOM;HIC1;HIC2;HINFP;IKZF1;INSM1;MAZ;PATZ1;PRDM4;REST;RREB1;SALL4;VEZF1;ZBTB17;ZBTB4;HIVEP1;HIVEP2;ZNF134;ZNF219;ZNF335;ZNF341;ZNF382;ZNF418;ZNF423;ZNF467;ZNF770;ZNF784;ZNF8	E4F1;PRDM4;REST;RREB1;ZBTB17;ZBTB4;ZNF335;ZNF341;ZNF467;ZNF770;ZNF784;ZNF8
ATF2_HUMAN.H11MO.1.B	96	0.06852248394004283	0.8847942092749461	1.3580465280885743	1.101677430169895	0.34634806162628573	0.573035097669241	Jun-related factors{1.1.1}	ATF-2-like factors{1.1.1.3}	ATF2;ATF7;BACH1;BACH2;CREB5;JUN;JUNB;JUND;NFE2;NFE2L1;NFE2L2;NFE2L3	ATF2;ATF7;CREB5
KLF16_HUMAN.H11MO.0.D	777	0.5546038543897216	0.8843837346395775	1.0972221231329506	0.9849028197524267	0.78600619026231	0.9283927372072783	Three-zinc finger Krüppel-related factors{2.3.1}	Krüppel-like factors{2.3.1.2}	EGR1;EGR2;EGR3;EGR4;KLF1;KLF10;KLF11;KLF12;KLF13;KLF14;KLF15;KLF16;KLF17;KLF2;KLF3;KLF4;KLF5;KLF6;KLF7;KLF8;KLF9;SP1;SP2;SP3;SP4;SP5;SP6;SP7;SP8;SP9	KLF12;KLF13;KLF14;KLF15;KLF16;KLF1;KLF3;KLF4;KLF5;KLF6;KLF8;KLF9
HXA11_HUMAN.H11MO.0.D	86	0.06138472519628837	0.8841956649112983	1.388860810944366	1.1144495767045737	0.31878810791953477	0.5397067655390689	HOX-related factors{3.1.1}	HOX9-13{3.1.1.8}	CDX1;CDX2;CDX4;EVX1;EVX2;GBX1;GBX2;GSX1;GSX2;HDX;HMBOX1;HNF1A;HNF1B;HOXA1;HOXA10;HOXA11;HOXA13;HOXA2;HOXA3;HOXA4;HOXA5;HOXA6;HOXA7;HOXA9;HOXB1;HOXB13;HOXB2;HOXB3;HOXB4;HOXB5;HOXB6;HOXB7;HOXB8;HOXB9;HOXC10;HOXC11;HOXC12;HOXC13;HOXC4;HOXC5;HOXC6;HOXC8;HOXC9;HOXD1;HOXD10;HOXD11;HOXD12;HOXD13;HOXD3;HOXD4;HOXD8;HOXD9;MEOX1;MEOX2;MNX1;PDX1;POU1F1;POU2F1;POU2F2;POU2F3;POU3F1;POU3F2;POU3F3;POU3F4;POU4F1;…	HOXA10;HOXA11;HOXA13;HOXA9;HOXB13;HOXC10;HOXC11;HOXC12;HOXC13;HOXC9;HOXD10;HOXD11;HOXD12;HOXD13;HOXD9
NFAC3_HUMAN.H11MO.0.B	101	0.07209136331192005	0.8841685271925145	1.3432173122805768	1.0949092492391763	0.38741541915571043	0.608344782421696	NFAT-related factors{6.1.3}	NFATc3 (NFATx){6.1.3.0.3}	NFAT5;NFATC1;NFATC2;NFATC3;NFATC4	NFATC3
ZN394_HUMAN.H11MO.1.D	114	0.08137044967880086	0.8837315797806857	1.311891544743806	1.0811627209346861	0.4167267699248154	0.6363430100179885	More than 3 adjacent zinc finger factors{2.3.3}	unclassified{2.3.3.0}	BCL6B;BCL6;CTCFL;CTCF;FEZF1;GFI1B;GFI1;GLI1;GLI2;GLI3;GLIS1;GLIS2;GLIS3;MTF1;MYNN;MZF1;OSR2;OVOL1;OVOL2;ZNF146;PLAG1;PLAGL1;PRDM14;PRDM1;PRDM6;SCRT1;SCRT2;SNAI1;SNAI2;YY1;YY2;WT1;ZNF324;ZNF354A;ZBTB14;ZBTB18;ZBTB48;ZBTB49;ZBTB7A;ZBTB7B;ZBTB6;ZFP64;ZFP28;ZFP42;ZFP82;ZFX;ZIC1;ZIC2;ZIC3;ZIC4;ZIM3;ZKSCAN1;ZKSCAN3;ZNF121;ZNF136;ZNF140;ZNF143;ZNF148;ZNF214;ZNF232;ZNF250;ZNF257;ZNF260;ZNF263;ZNF264;ZNF2…	MYNN;MZF1;OSR2;PRDM14;PRDM6;WT1;ZBTB14;ZBTB48;ZBTB49;ZFP64;ZFP28;ZIM3;ZNF121;ZNF250;ZNF257;ZNF263;ZNF274;ZNF317;ZNF320;ZNF329;ZNF331;ZNF394;ZNF449;ZNF502;ZNF528;ZNF547;ZNF549;ZNF554;ZNF586;ZNF589;ZNF667;ZNF680;ZNF708;ZNF713;ZNF768;ZNF18;ZNF85;ZSCAN16;ZSCAN22
ATF2_HUMAN.H11MO.2.C	147	0.10492505353319058	0.8834247344279841	1.2555614198339402	1.0564177373066135	0.5304789152666156	0.7322089200469419	Jun-related factors{1.1.1}	ATF-2-like factors{1.1.1.3}	ATF2;ATF7;BACH1;BACH2;CREB5;JUN;JUNB;JUND;NFE2;NFE2L1;NFE2L2;NFE2L3	ATF2;ATF7;CREB5
TBP_HUMAN.H11MO.0.A	87	0.06209850107066381	0.8831985260469339	1.383875378722392	1.1117276007925234	0.3505665769592778	0.5768026798849153	TBP-related factors{8.1.1}	TBP{8.1.1.0.1}	TBP;TBPL1;TBPL2	TBP
DLX1_HUMAN.H11MO.0.D	93	0.06638115631691649	0.8826075485610361	1.36351401040437	1.1027137482093297	0.3674856631603019	0.5890466658972823	NK-related factors{3.1.2}	DLX{3.1.2.5}	BARHL1;BARHL2;BARX1;BARX2;BSX;DBX1;DBX2;DLX1;DLX2;DLX3;DLX4;DLX5;DLX6;EMX1;EMX2;EN1;EN2;HHEX;HLX;HMX1;HMX2;HMX3;LBX1;LBX2;MSX1;MSX2;NANOG;NKX1-1;NKX1-2;NKX2-1;NKX2-2;NKX2-3;NKX2-4;NKX2-5;NKX2-6;NKX2-8;NKX3-1;NKX3-2;NKX6-1;NKX6-2;NKX6-3;NOTO;TLX1;TLX2;TLX3;VAX1;VAX2;VENTX	DLX1;DLX2;DLX3;DLX4;DLX5;DLX6
MYC_HUMAN.H11MO.0.A	322	0.22983583154889364	0.8825923633035567	1.1385046945080952	1.0034925288443233	0.9490152612319187	1	bHLH-ZIP factors{1.2.6}	Myc / Max factors{1.2.6.5}	MAX;MITF;MLXIPL;MLX;MXI1;MYCN;MYC;SREBF1;SREBF2;TFAP4;TFE3;TFEB;USF1;USF2	MAX;MYCN;MYC
HXC9_HUMAN.H11MO.0.C	77	0.054960742326909354	0.8818394212223762	1.4198607267988173	1.1261634318574592	0.319726709283058	0.5397067655390689	HOX-related factors{3.1.1}	HOX9-13{3.1.1.8}	CDX1;CDX2;CDX4;EVX1;EVX2;GBX1;GBX2;GSX1;GSX2;HDX;HMBOX1;HNF1A;HNF1B;HOXA1;HOXA10;HOXA11;HOXA13;HOXA2;HOXA3;HOXA4;HOXA5;HOXA6;HOXA7;HOXA9;HOXB1;HOXB13;HOXB2;HOXB3;HOXB4;HOXB5;HOXB6;HOXB7;HOXB8;HOXB9;HOXC10;HOXC11;HOXC12;HOXC13;HOXC4;HOXC5;HOXC6;HOXC8;HOXC9;HOXD1;HOXD10;HOXD11;HOXD12;HOXD13;HOXD3;HOXD4;HOXD8;HOXD9;MEOX1;MEOX2;MNX1;PDX1;POU1F1;POU2F1;POU2F2;POU2F3;POU3F1;POU3F2;POU3F3;POU3F4;POU4F1;…	HOXA10;HOXA11;HOXA13;HOXA9;HOXB13;HOXC10;HOXC11;HOXC12;HOXC13;HOXC9;HOXD10;HOXD11;HOXD12;HOXD13;HOXD9
PO5F1_HUMAN.H11MO.0.A	98	0.06995003568879372	0.8807180009571192	1.3461017112820532	1.0941381822505485	0.38122224632434887	0.6022999014673626	POU domain factors{3.1.10}	POU5 (Oct-3/4-like factors){3.1.10.5}	CDX1;CDX2;CDX4;EVX1;EVX2;GBX1;GBX2;GSX1;GSX2;HDX;HMBOX1;HNF1A;HNF1B;HOXA1;HOXA10;HOXA11;HOXA13;HOXA2;HOXA3;HOXA4;HOXA5;HOXA6;HOXA7;HOXA9;HOXB1;HOXB13;HOXB2;HOXB3;HOXB4;HOXB5;HOXB6;HOXB7;HOXB8;HOXB9;HOXC10;HOXC11;HOXC12;HOXC13;HOXC4;HOXC5;HOXC6;HOXC8;HOXC9;HOXD1;HOXD10;HOXD11;HOXD12;HOXD13;HOXD3;HOXD4;HOXD8;HOXD9;MEOX1;MEOX2;MNX1;PDX1;POU1F1;POU2F1;POU2F2;POU2F3;POU3F1;POU3F2;POU3F3;POU3F4;POU4F1;…	POU5F1B;POU5F1
KLF9_HUMAN.H11MO.0.C	648	0.4625267665952891	0.8804281791755519	1.091230528605693	0.9802595517182183	0.7256848023436994	0.8872191768740653	Three-zinc finger Krüppel-related factors{2.3.1}	Krüppel-like factors{2.3.1.2}	EGR1;EGR2;EGR3;EGR4;KLF1;KLF10;KLF11;KLF12;KLF13;KLF14;KLF15;KLF16;KLF17;KLF2;KLF3;KLF4;KLF5;KLF6;KLF7;KLF8;KLF9;SP1;SP2;SP3;SP4;SP5;SP6;SP7;SP8;SP9	KLF12;KLF13;KLF14;KLF15;KLF16;KLF1;KLF3;KLF4;KLF5;KLF6;KLF8;KLF9
SMAD4_HUMAN.H11MO.0.B	254	0.1812990720913633	0.8796297112810157	1.16197448968983	1.012559008146007	0.8609927297455707	0.9565207415473128	SMAD factors{7.1.1}	Co-activating Smads (Co-Smad){7.1.1.2}	SMAD1;SMAD2;SMAD3;SMAD4;SMAD5;SMAD9	SMAD4
HIF1A_HUMAN.H11MO.0.C	335	0.23911491791577444	0.879272440068709	1.130201423911802	0.9979006150704817	1	1	PAS domain factors{1.2.5}	Ahr-like factors{1.2.5.1}	AHR;AHRR;ARNT;ARNT2;ARNTL;ARNTL2;CLOCK;EPAS1;HIF1A;HIF3A;NCOA1;NCOA2;NCOA3;NPAS1;NPAS2;NPAS3;NPAS4;SIM1;SIM2;SOHLH1;SOHLH2;TCFL5	AHR;EPAS1;HIF1A
ZBTB4_HUMAN.H11MO.0.D	272	0.19414703783012136	0.8782994796548796	1.1517717817226785	1.0072016881877854	0.9186301690812417	0.9878157048279462	Factors with multiple dispersed zinc fingers{2.3.4}	unclassified{2.3.4.0}	BCL11A;E4F1;MECOM;HIC1;HIC2;HINFP;IKZF1;INSM1;MAZ;PATZ1;PRDM4;REST;RREB1;SALL4;VEZF1;ZBTB17;ZBTB4;HIVEP1;HIVEP2;ZNF134;ZNF219;ZNF335;ZNF341;ZNF382;ZNF418;ZNF423;ZNF467;ZNF770;ZNF784;ZNF8	E4F1;PRDM4;REST;RREB1;ZBTB17;ZBTB4;ZNF335;ZNF341;ZNF467;ZNF770;ZNF784;ZNF8
ZFX_HUMAN.H11MO.0.A	451	0.3219129193433262	0.8781673263448329	1.1042003443806345	0.9852773399665447	0.8183254056464838	0.9455059101318788	More than 3 adjacent zinc finger factors{2.3.3}	ZFX/ZFY factors{2.3.3.65}	BCL6;BCL6B;CTCF;CTCFL;FEZF1;FEZF2;GFI1;GFI1B;GLI1;GLI2;GLI3;GLI4;GLIS1;GLIS2;GLIS3;HKR1;MTF1;MYNN;MZF1;OSR2;OVOL1;OVOL2;PLAG1;PLAGL1;PLAGL2;PRDM1;PRDM14;PRDM6;SCRT1;SCRT2;SNAI1;SNAI2;SNAI3;WT1;YY1;YY2;ZBTB12;ZBTB14;ZBTB18;ZBTB20;ZBTB26;ZBTB42;ZBTB45;ZBTB47;ZBTB48;ZBTB49;ZBTB6;ZBTB7A;ZBTB7B;ZBTB7C;ZFP14;ZFP2;ZFP28;ZFP30;ZFP37;ZFP42;ZFP64;ZFP69;ZFP69B;ZFP82;ZFP91;ZFX;ZIC1;ZIC2;ZIC3;ZIC4;ZIC5;ZIK1;Z…	ZFX
PO2F2_HUMAN.H11MO.0.A	100	0.07137758743754462	0.8781352244159932	1.3366768473282986	1.088595577830829	0.4168005448237149	0.6363430100179885	POU domain factors{3.1.10}	POU2 (Oct-1/2-like factors){3.1.10.2}	CDX1;CDX2;CDX4;EVX1;EVX2;GBX1;GBX2;GSX1;GSX2;HDX;HMBOX1;HNF1A;HNF1B;HOXA1;HOXA10;HOXA11;HOXA13;HOXA2;HOXA3;HOXA4;HOXA5;HOXA6;HOXA7;HOXA9;HOXB1;HOXB13;HOXB2;HOXB3;HOXB4;HOXB5;HOXB6;HOXB7;HOXB8;HOXB9;HOXC10;HOXC11;HOXC12;HOXC13;HOXC4;HOXC5;HOXC6;HOXC8;HOXC9;HOXD1;HOXD10;HOXD11;HOXD12;HOXD13;HOXD3;HOXD4;HOXD8;HOXD9;MEOX1;MEOX2;MNX1;PDX1;POU1F1;POU2F1;POU2F2;POU2F3;POU3F1;POU3F2;POU3F3;POU3F4;POU4F1;…	POU2F1;POU2F2;POU2F3
VDR_HUMAN.H11MO.0.A	228	0.16274089935760172	0.8776867905147197	1.1738367843259114	1.016823916792997	0.8261237191054316	0.9455059101318788	Thyroid hormone receptor-related factors (NR1){2.1.2}	Vitamin D receptor (NR1I){2.1.2.4}	NR1D1;NR1D2;NR1H2;NR1H3;NR1H4;NR1I2;NR1I3;PPARA;PPARD;PPARG;RARA;RARB;RARG;RORA;RORB;RORC;THRA;THRB;VDR	NR1I2;NR1I3;VDR
MAX_HUMAN.H11MO.0.A	395	0.2819414703783012	0.8774961080824422	1.1131176575151085	0.9890380298150081	0.8814983245145452	0.9740406199384894	bHLH-ZIP factors{1.2.6}	Myc / Max factors{1.2.6.5}	MAX;MITF;MLX;MLXIP;MLXIPL;MNT;MXD1;MXD3;MXD4;MXI1;MYC;MYCL;MYCN;REPIN1;SREBF1;SREBF2;TFAP4;TFE3;TFEB;TFEC;USF1;USF2	MAX;MYCN;MYC
IRF5_HUMAN.H11MO.0.D	186	0.13276231263383298	0.8770729695914785	1.2039345976881322	1.0299695678173506	0.7186128033847565	0.8872191768740653	Interferon-regulatory factors{3.5.3}	IRF-5{3.5.3.0.5}	IRF1;IRF2;IRF3;IRF4;IRF5;IRF6;IRF7;IRF8;IRF9	IRF5
EMX2_HUMAN.H11MO.0.D	68	0.04853675945753034	0.8767484962709393	1.454358955277087	1.1375664940566437	0.28944549932037905	0.5106692905629571	NK-related factors{3.1.2}	EMX{3.1.2.6}	BARHL1;BARHL2;BARX1;BARX2;BSX;DBX1;DBX2;DLX1;DLX2;DLX3;DLX4;DLX5;DLX6;EMX1;EMX2;EN1;EN2;HHEX;HLX;HMX1;HMX2;HMX3;LBX1;LBX2;MSX1;MSX2;NANOG;NKX1-1;NKX1-2;NKX2-1;NKX2-2;NKX2-3;NKX2-4;NKX2-5;NKX2-6;NKX2-8;NKX3-1;NKX3-2;NKX6-1;NKX6-2;NKX6-3;NOTO;TLX1;TLX2;TLX3;VAX1;VAX2;VENTX	EMX1;EMX2
HES5_HUMAN.H11MO.0.D	412	0.2940756602426838	0.8762247461076067	1.108222131943113	0.9860986294057197	0.8367822779388683	0.9481363020981834	Hairy-related factors{1.2.4}	Hairy-like factors{1.2.4.1}	BHLHE40;BHLHE41;HELT;HES1;HES2;HES3;HES4;HES5;HES6;HES7;HEY1;HEY2;HEYL	BHLHE40;BHLHE41;HES1;HES5;HES7;HEY1;HEY2
TBX4_HUMAN.H11MO.0.D	117	0.0835117773019272	0.8744077374504613	1.2917838400671424	1.067105677050613	0.4851810264180355	0.6938846201433034	TBX2-related factors{6.5.4}	TBX4{6.5.4.0.3}	TBX2;TBX3;TBX4;TBX5	TBX4
PAX7_HUMAN.H11MO.0.D	52	0.037116345467523196	0.8742109520035156	1.5580787666053655	1.1787224292137852	0.24960301193908557	0.4859695005177651	Paired plus homeo domain{3.2.1}	PAX-3/7{3.2.1.1}	PAX3;PAX4;PAX6;PAX7	PAX3;PAX7
THA11_HUMAN.H11MO.0.B	184	0.13133476088508209	0.8740605292889975	1.201610281609631	1.0272208461673125	0.7178079863211599	0.8872191768740653	THAP-related factors{2.9.1}	THAP11 (HRIHFB2206){2.9.1.0.11}	THAP1;THAP10;THAP11;THAP12;THAP2;THAP3;THAP4;THAP5;THAP6;THAP7;THAP8;THAP9	THAP11
MECP2_HUMAN.H11MO.0.C	535	0.38187009279086365	0.8740206137655968	1.0893249162438987	0.9760893042413148	0.6786590282624402	0.8586216011682026			MECP2	MECP2
OSR2_HUMAN.H11MO.0.C	409	0.2919343326195575	0.8737673145941642	1.1056693080210154	0.9835872571985382	0.7908468089043266	0.9323285774697795	More than 3 adjacent zinc finger factors{2.3.3}	unclassified{2.3.3.0}	BCL6B;BCL6;CTCFL;CTCF;FEZF1;GFI1B;GFI1;GLI1;GLI2;GLI3;GLIS1;GLIS2;GLIS3;MTF1;MYNN;MZF1;OSR2;OVOL1;OVOL2;ZNF146;PLAG1;PLAGL1;PRDM14;PRDM1;PRDM6;SCRT1;SCRT2;SNAI1;SNAI2;YY1;YY2;WT1;ZNF324;ZNF354A;ZBTB14;ZBTB18;ZBTB48;ZBTB49;ZBTB7A;ZBTB7B;ZBTB6;ZFP64;ZFP28;ZFP42;ZFP82;ZFX;ZIC1;ZIC2;ZIC3;ZIC4;ZIM3;ZKSCAN1;ZKSCAN3;ZNF121;ZNF136;ZNF140;ZNF143;ZNF148;ZNF214;ZNF232;ZNF250;ZNF257;ZNF260;ZNF263;ZNF264;ZNF2…	MYNN;MZF1;OSR2;PRDM14;PRDM6;WT1;ZBTB14;ZBTB48;ZBTB49;ZFP64;ZFP28;ZIM3;ZNF121;ZNF250;ZNF257;ZNF263;ZNF274;ZNF317;ZNF320;ZNF329;ZNF331;ZNF394;ZNF449;ZNF502;ZNF528;ZNF547;ZNF549;ZNF554;ZNF586;ZNF589;ZNF667;ZNF680;ZNF708;ZNF713;ZNF768;ZNF18;ZNF85;ZSCAN16;ZSCAN22
HES7_HUMAN.H11MO.0.D	300	0.21413276231263384	0.873748012182322	1.1345369138220225	0.9968431831677985	1	1	Hairy-related factors{1.2.4}	Hairy-like factors{1.2.4.1}	BHLHE40;BHLHE41;HELT;HES1;HES2;HES3;HES4;HES5;HES6;HES7;HEY1;HEY2;HEYL	BHLHE40;BHLHE41;HES1;HES5;HES7;HEY1;HEY2
AP2C_HUMAN.H11MO.0.A	393	0.28051391862955033	0.8731147997581173	1.1080001411536822	0.9843134356223664	0.8114118867639126	0.9421665130948443	AP-2{1.3.1}	AP-2gamma{1.3.1.0.3}	TFAP2A;TFAP2B;TFAP2C;TFAP2D	TFAP2C
PO4F3_HUMAN.H11MO.0.D	100	0.07137758743754462	0.8730504866644989	1.3289573733963134	1.0822864646636277	0.44966629211402065	0.6578609321060909	POU domain factors{3.1.10}	POU4 (Brn-3-like factors){3.1.10.4}	CDX1;CDX2;CDX4;EVX1;EVX2;GBX1;GBX2;GSX1;GSX2;HDX;HMBOX1;HNF1A;HNF1B;HOXA1;HOXA10;HOXA11;HOXA13;HOXA2;HOXA3;HOXA4;HOXA5;HOXA6;HOXA7;HOXA9;HOXB1;HOXB13;HOXB2;HOXB3;HOXB4;HOXB5;HOXB6;HOXB7;HOXB8;HOXB9;HOXC10;HOXC11;HOXC12;HOXC13;HOXC4;HOXC5;HOXC6;HOXC8;HOXC9;HOXD1;HOXD10;HOXD11;HOXD12;HOXD13;HOXD3;HOXD4;HOXD8;HOXD9;MEOX1;MEOX2;MNX1;PDX1;POU1F1;POU2F1;POU2F2;POU2F3;POU3F1;POU3F2;POU3F3;POU3F4;POU4F1;…	POU4F1;POU4F2;POU4F3
ALX4_HUMAN.H11MO.0.D	76	0.05424696645253391	0.8705932908419415	1.406006438709456	1.1136037491616693	0.3508695938599549	0.5768026798849153	Paired-related HD factors{3.1.3}	ALX{3.1.3.1}	ALX1;ALX3;ALX4;ARGFX;ARX;CRX;DMBX1;DPRX;DRGX;DUX4;DUXA;ESX1;GSC;GSC2;HESX1;ISX;LEUTX;MIXL1;NOBOX;OTP;OTX1;OTX2;PHOX2A;PHOX2B;PITX1;PITX2;PITX3;PROP1;PRRX1;PRRX2;RAX;RAX2;RHOXF1;RHOXF2;SEBOX;SHOX;SHOX2;TPRX1;UNCX;VSX1;VSX2	ALX1;ALX3;ALX4
SMCA5_HUMAN.H11MO.0.C	138	0.09850107066381156	0.86809414184153455	1.2463907493285937	1.043653989049089	0.6141516848930361	0.8012029594797476	Myb/SANT domain factors{3.5.1}	SMARCA-like factors{3.5.1.5}	CDC5L;MYBL1;MYBL2;MYB;SMARCA1;SMARCA5	SMARCA1;SMARCA5
SMAD1_HUMAN.H11MO.0.D	327	0.2334047109207709	0.8680074147504113	1.1181135841278163	0.9861948064401683	0.8493413176870527	0.9504240289357295	SMAD factors{7.1.1}	Regulatory Smads (R-Smad){7.1.1.1}	SMAD1;SMAD2;SMAD3;SMAD4;SMAD5;SMAD9	SMAD1;SMAD2;SMAD3
EGR4_HUMAN.H11MO.0.D	669	0.47751605995717344	0.8679791637178328	1.075486333666721	0.966217532382977	0.5353611258180332	0.7329315590572534	Three-zinc finger Krüppel-related factors{2.3.1}	EGR factors{2.3.1.3}	EGR1;EGR2;EGR3;EGR4;KLF1;KLF10;KLF11;KLF12;KLF13;KLF14;KLF15;KLF16;KLF17;KLF2;KLF3;KLF4;KLF5;KLF6;KLF7;KLF8;KLF9;SP1;SP2;SP3;SP4;SP5;SP6;SP7;SP8;SP9	EGR1;EGR2;EGR3;EGR4
LYL1_HUMAN.H11MO.0.A	322	0.22983583154889364	0.8676342988467384	1.1191799149400514	0.9864794680906765	0.8485609221291253	0.9504240289357295	Tal-related factors{1.2.3}	Tal / HEN-like factors{1.2.3.1}	ATOH1;ATOH7;ATOH8;BHLHA15;BHLHA9;BHLHE22;BHLHE23;FERD3L;FIGLA;HAND1;HAND2;LYL1;MESP1;MESP2;MSC;MSGN1;NEUROD1;NEUROD2;NEUROD4;NEUROD6;NEUROG1;NEUROG2;NEUROG3;NHLH1;NHLH2;OLIG1;OLIG2;OLIG3;PTF1A;SCX;TAL1;TAL2;TCF15;TCF21;TCF23;TWIST1;TWIST2	NHLH1;LYL1;TAL1
SOX21_HUMAN.H11MO.0.D	70	0.049964311206281226	0.8676303176100372	1.4289393342423327	1.1214451728239245	0.3630094874894085	0.5855236712433765	SOX-related factors{4.1.1}	Group B{4.1.1.2}	BBX;CIC;HBP1;SOX1;SOX10;SOX11;SOX12;SOX13;SOX14;SOX15;SOX17;SOX18;SOX2;SOX21;SOX3;SOX30;SOX4;SOX5;SOX6;SOX7;SOX8;SOX9;SRY	SOX1;SOX21;SOX2;SOX3
FOXG1_HUMAN.H11MO.0.D	233	0.16630977872947894	0.8674412219460637	1.157207860337064	1.0036321850352252	0.9424184365156049	1	Forkhead box (FOX) factors{3.3.1}	FOXG{3.3.1.7}	FOXA1;FOXA2;FOXA3;FOXB1;FOXB2;FOXC1;FOXC2;FOXD1;FOXD2;FOXD3;FOXD4;FOXD4L1;FOXD4L3;FOXD4L4;FOXD4L5;FOXD4L6;FOXE1;FOXE3;FOXF1;FOXF2;FOXG1;FOXH1;FOXI1;FOXI2;FOXI3;FOXJ1;FOXJ2;FOXJ3;FOXK1;FOXK2;FOXL1;FOXL2;FOXM1;FOXN1;FOXN2;FOXN3;FOXN4;FOXO1;FOXO3;FOXO4;FOXO6;FOXP1;FOXP2;FOXP3;FOXP4;FOXQ1;FOXR1;FOXR2;FOXS1	FOXG1
HXA9_HUMAN.H11MO.0.B	79	0.05638829407566024	0.8669113137161023	1.3876250139943676	1.1036473186039155	0.39416533221249805	0.6127045789028952	HOX-related factors{3.1.1}	HOX9-13{3.1.1.8}	CDX1;CDX2;CDX4;EVX1;EVX2;GBX1;GBX2;GSX1;GSX2;HDX;HMBOX1;HNF1A;HNF1B;HOXA1;HOXA10;HOXA11;HOXA13;HOXA2;HOXA3;HOXA4;HOXA5;HOXA6;HOXA7;HOXA9;HOXB1;HOXB13;HOXB2;HOXB3;HOXB4;HOXB5;HOXB6;HOXB7;HOXB8;HOXB9;HOXC10;HOXC11;HOXC12;HOXC13;HOXC4;HOXC5;HOXC6;HOXC8;HOXC9;HOXD1;HOXD10;HOXD11;HOXD12;HOXD13;HOXD3;HOXD4;HOXD8;HOXD9;MEOX1;MEOX2;MNX1;PDX1;POU1F1;POU2F1;POU2F2;POU2F3;POU3F1;POU3F2;POU3F3;POU3F4;POU4F1;…	HOXA10;HOXA11;HOXA13;HOXA9;HOXB13;HOXC10;HOXC11;HOXC12;HOXC13;HOXC9;HOXD10;HOXD11;HOXD12;HOXD13;HOXD9
GRHL2_HUMAN.H11MO.0.A	120	0.08565310492505353	0.8663620270791652	1.2740851009466612	1.0547021119561146	0.55624971825956	0.7550502337642971	Grainyhead-related factors{6.7.1}	GRH-like proteins{6.7.1.1}	GRHL1;GRHL2;GRHL3	GRHL1;GRHL2
RUNX3_HUMAN.H11MO.0.A	148	0.10563882940756603	0.8661105913708459	1.2295498573433672	1.0350977062525344	0.690040481771207	0.8656378971209565	Runt-related factors{6.4.1}	Runx3 (PEBP2alphaC, CBF-alpha3, AML-2){6.4.1.0.3}	RUNX1;RUNX2;RUNX3	RUNX3
BHE22_HUMAN.H11MO.0.D	72	0.05139186295503212	0.8650345040789956	1.4149893365877453	1.1140393244331175	0.37111084715976944	0.5890908260445793	Tal-related factors{1.2.3}	Neurogenin / Atonal-like factors{1.2.3.4}	ATOH1;ATOH7;ATOH8;BHLHA15;BHLHA9;BHLHE22;BHLHE23;FERD3L;FIGLA;HAND1;HAND2;LYL1;MESP1;MESP2;MSC;MSGN1;NEUROD1;NEUROD2;NEUROD4;NEUROD6;NEUROG1;NEUROG2;NEUROG3;NHLH1;NHLH2;OLIG1;OLIG2;OLIG3;PTF1A;SCX;TAL1;TAL2;TCF15;TCF21;TCF23;TWIST1;TWIST2	ATOH1;BHLHA15;BHLHE22;BHLHE23;NEUROD1;NEUROD2;NEUROG2;OLIG1;OLIG2;OLIG3
ZN384_HUMAN.H11MO.0.C	91	0.0649536045681656	0.864988085848139	1.3423434374595529	1.0832824967921495	0.4629392866050967	0.6709138909258074	More than 3 adjacent zinc finger factors{2.3.3}	ZNF362-like factors{2.3.3.37}	BCL6;BCL6B;CTCF;CTCFL;FEZF1;FEZF2;GFI1;GFI1B;GLI1;GLI2;GLI3;GLI4;GLIS1;GLIS2;GLIS3;HKR1;MTF1;MYNN;MZF1;OSR2;OVOL1;OVOL2;PLAG1;PLAGL1;PLAGL2;PRDM1;PRDM14;PRDM6;SCRT1;SCRT2;SNAI1;SNAI2;SNAI3;WT1;YY1;YY2;ZBTB12;ZBTB14;ZBTB18;ZBTB20;ZBTB26;ZBTB42;ZBTB45;ZBTB47;ZBTB48;ZBTB49;ZBTB6;ZBTB7A;ZBTB7B;ZBTB7C;ZFP14;ZFP2;ZFP28;ZFP30;ZFP37;ZFP42;ZFP64;ZFP69;ZFP69B;ZFP82;ZFP91;ZFX;ZIC1;ZIC2;ZIC3;ZIC4;ZIC5;ZIK1;Z…	ZNF384
KLF8_HUMAN.H11MO.0.C	332	0.2369735902926481	0.8649800207912709	1.1127276610549353	0.9820759455524561	0.8012545478415745	0.9388913922532679	Three-zinc finger Krüppel-related factors{2.3.1}	Krüppel-like factors{2.3.1.2}	EGR1;EGR2;EGR3;EGR4;KLF1;KLF10;KLF11;KLF12;KLF13;KLF14;KLF15;KLF16;KLF17;KLF2;KLF3;KLF4;KLF5;KLF6;KLF7;KLF8;KLF9;SP1;SP2;SP3;SP4;SP5;SP6;SP7;SP8;SP9	KLF12;KLF13;KLF14;KLF15;KLF16;KLF1;KLF3;KLF4;KLF5;KLF6;KLF8;KLF9
MAFA_HUMAN.H11MO.0.D	313	0.22341184867951464	0.8641740568867559	1.1176302442639015	0.9838839506000544	0.8220875268142831	0.9455059101318788	Maf-related factors{1.1.3}	Large Maf factors{1.1.3.1}	MAF;MAFA;MAFB;MAFF;MAFG;MAFK;NRL	MAFA;MAFB;MAF;NRL
HSF1_HUMAN.H11MO.0.A	137	0.09778729478943611	0.8632949008523301	1.2409489973637635	1.0384969161289124	0.679318344085911	0.8586216011682026	HSF factors{3.4.1}	HSF1 (HSTF1){3.4.1.0.1}	HSF1;HSF2;HSF4;HSF5;HSFX1;HSFY1;HSFY1; HSFY2	HSF1
MYBA_HUMAN.H11MO.0.D	175	0.12491077801570306	0.8632703649391242	1.1951101222412397	1.0182548617829446	0.8061557738932079	0.9388913922532679	Myb/SANT domain factors{3.5.1}	Myb-like factors{3.5.1.1}	CDC5L;DMTF1;MYB;MYBL1;MYBL2;SMARCA1;SMARCA5;SNAPC4;TRERF1;ZNF541	CDC5L;MYBL1;MYBL2;MYB
PROX1_HUMAN.H11MO.0.D	544	0.3882940756602427	0.8622456691968488	1.0739360870790764	0.9625936382620978	0.509212368210957	0.7151233804929833	HD-PROS factors{3.1.7}	PROX-1{3.1.7.0.1}	PROX1;PROX2	PROX1
NGN2_HUMAN.H11MO.0.D	265	0.1891506067094932	0.8621634434320873	1.1337014099303993	0.990100136347433	0.9182487741222014	0.9878157048279462	Tal-related factors{1.2.3}	Neurogenin / Atonal-like factors{1.2.3.4}	ATOH1;ATOH7;ATOH8;BHLHA15;BHLHA9;BHLHE22;BHLHE23;FERD3L;FIGLA;HAND1;HAND2;LYL1;MESP1;MESP2;MSC;MSGN1;NEUROD1;NEUROD2;NEUROD4;NEUROD6;NEUROG1;NEUROG2;NEUROG3;NHLH1;NHLH2;OLIG1;OLIG2;OLIG3;PTF1A;SCX;TAL1;TAL2;TCF15;TCF21;TCF23;TWIST1;TWIST2	ATOH1;BHLHA15;BHLHE22;BHLHE23;NEUROD1;NEUROD2;NEUROG2;OLIG1;OLIG2;OLIG3
TAL1_HUMAN.H11MO.1.A	268	0.19129193433261957	0.8613608635683151	1.1312888298467538	0.9885662530163777	0.8916773694852141	0.9751535487561703	Tal-related factors{1.2.3}	Tal / HEN-like factors{1.2.3.1}	ATOH1;ATOH7;ATOH8;BHLHA15;BHLHA9;BHLHE22;BHLHE23;FERD3L;FIGLA;HAND1;HAND2;LYL1;MESP1;MESP2;MSC;MSGN1;NEUROD1;NEUROD2;NEUROD4;NEUROD6;NEUROG1;NEUROG2;NEUROG3;NHLH1;NHLH2;OLIG1;OLIG2;OLIG3;PTF1A;SCX;TAL1;TAL2;TCF15;TCF21;TCF23;TWIST1;TWIST2	NHLH1;LYL1;TAL1
ARNT2_HUMAN.H11MO.0.D	586	0.4182726623840114	0.8603790026998401	1.0688222285181368	0.9591752951200073	0.4626245152199764	0.6709138909258074	PAS domain factors{1.2.5}	Arnt-like factors{1.2.5.2}	AHR;AHRR;ARNT;ARNT2;ARNTL;ARNTL2;CLOCK;EPAS1;HIF1A;HIF3A;NCOA1;NCOA2;NCOA3;NPAS1;NPAS2;NPAS3;NPAS4;SIM1;SIM2;SOHLH1;SOHLH2;TCFL5	ARNT2;ARNT;ARNTL;CLOCK
ZN547_HUMAN.H11MO.0.C	157	0.11206281227694503	0.8600494387018122	1.2098082945098558	1.0229499714450294	0.7965158487627984	0.9375781975513245	More than 3 adjacent zinc finger factors{2.3.3}	unclassified{2.3.3.0}	BCL6B;BCL6;CTCFL;CTCF;FEZF1;GFI1B;GFI1;GLI1;GLI2;GLI3;GLIS1;GLIS2;GLIS3;MTF1;MYNN;MZF1;OSR2;OVOL1;OVOL2;ZNF146;PLAG1;PLAGL1;PRDM14;PRDM1;PRDM6;SCRT1;SCRT2;SNAI1;SNAI2;YY1;YY2;WT1;ZNF324;ZNF354A;ZBTB14;ZBTB18;ZBTB48;ZBTB49;ZBTB7A;ZBTB7B;ZBTB6;ZFP64;ZFP28;ZFP42;ZFP82;ZFX;ZIC1;ZIC2;ZIC3;ZIC4;ZIM3;ZKSCAN1;ZKSCAN3;ZNF121;ZNF136;ZNF140;ZNF143;ZNF148;ZNF214;ZNF232;ZNF250;ZNF257;ZNF260;ZNF263;ZNF264;ZNF2…	MYNN;MZF1;OSR2;PRDM14;PRDM6;WT1;ZBTB14;ZBTB48;ZBTB49;ZFP64;ZFP28;ZIM3;ZNF121;ZNF250;ZNF257;ZNF263;ZNF274;ZNF317;ZNF320;ZNF329;ZNF331;ZNF394;ZNF449;ZNF502;ZNF528;ZNF547;ZNF549;ZNF554;ZNF586;ZNF589;ZNF667;ZNF680;ZNF708;ZNF713;ZNF768;ZNF18;ZNF85;ZSCAN16;ZSCAN22
TBR1_HUMAN.H11MO.0.D	111	0.07922912205567452	0.8595475729658734	1.2822877453648813	1.0543214381536956	0.5760525445454523	0.7671590674037313	TBrain-related factors{6.5.2}	TBR-1{6.5.2.0.1}	EOMES;TBR1;TBX21	TBR1
ANDR_HUMAN.H11MO.1.A	165	0.11777301927194861	0.8595188710388044	1.200117564601338	1.0183403242987852	0.833747815056325	0.9481363020981834	Steroid hormone receptors (NR3){2.1.1}	GR-like receptors (NR3C){2.1.1.1}	AR;ESR1;ESR2;ESRRA;ESRRB;ESRRG;NR3C1;NR3C2;PGR	AR;NR3C1;NR3C2;PGR
ZF64A_HUMAN.H11MO.0.D	681	0.4860813704496788	0.8594855541280524	1.0648299945087065	0.9566903486607751	0.41893334807890287	0.6370532255581177	More than 3 adjacent zinc finger factors{2.3.3}	unclassified{2.3.3.0}	BCL6B;BCL6;CTCFL;CTCF;FEZF1;GFI1B;GFI1;GLI1;GLI2;GLI3;GLIS1;GLIS2;GLIS3;MTF1;MYNN;MZF1;OSR2;OVOL1;OVOL2;ZNF146;PLAG1;PLAGL1;PRDM14;PRDM1;PRDM6;SCRT1;SCRT2;SNAI1;SNAI2;YY1;YY2;WT1;ZNF324;ZNF354A;ZBTB14;ZBTB18;ZBTB48;ZBTB49;ZBTB7A;ZBTB7B;ZBTB6;ZFP64;ZFP28;ZFP42;ZFP82;ZFX;ZIC1;ZIC2;ZIC3;ZIC4;ZIM3;ZKSCAN1;ZKSCAN3;ZNF121;ZNF136;ZNF140;ZNF143;ZNF148;ZNF214;ZNF232;ZNF250;ZNF257;ZNF260;ZNF263;ZNF264;ZNF2…	MYNN;MZF1;OSR2;PRDM14;PRDM6;WT1;ZBTB14;ZBTB48;ZBTB49;ZFP64;ZFP28;ZIM3;ZNF121;ZNF250;ZNF257;ZNF263;ZNF274;ZNF317;ZNF320;ZNF329;ZNF331;ZNF394;ZNF449;ZNF502;ZNF528;ZNF547;ZNF549;ZNF554;ZNF586;ZNF589;ZNF667;ZNF680;ZNF708;ZNF713;ZNF768;ZNF18;ZNF85;ZSCAN16;ZSCAN22
ZIC4_HUMAN.H11MO.0.D	414	0.2955032119914347	0.8590937765300415	1.0861554186799638	0.9666675046470905	0.578105600728363	0.7671590674037313	More than 3 adjacent zinc finger factors{2.3.3}	GLI-like factors{2.3.3.1}	BCL6;BCL6B;CTCF;CTCFL;FEZF1;FEZF2;GFI1;GFI1B;GLI1;GLI2;GLI3;GLI4;GLIS1;GLIS2;GLIS3;HKR1;MTF1;MYNN;MZF1;OSR2;OVOL1;OVOL2;PLAG1;PLAGL1;PLAGL2;PRDM1;PRDM14;PRDM6;SCRT1;SCRT2;SNAI1;SNAI2;SNAI3;WT1;YY1;YY2;ZBTB12;ZBTB14;ZBTB18;ZBTB20;ZBTB26;ZBTB42;ZBTB45;ZBTB47;ZBTB48;ZBTB49;ZBTB6;ZBTB7A;ZBTB7B;ZBTB7C;ZFP14;ZFP2;ZFP28;ZFP30;ZFP37;ZFP42;ZFP64;ZFP69;ZFP69B;ZFP82;ZFP91;ZFX;ZIC1;ZIC2;ZIC3;ZIC4;ZIC5;ZIK1;Z…	GLI1;GLI2;GLI3;GLIS1;GLIS2;GLIS3;ZIC1;ZIC2;ZIC3;ZIC4
ZN708_HUMAN.H11MO.0.C	207	0.14775160599571735	0.8585722635417274	1.1620550458090417	1.0008582684613319	1	1	More than 3 adjacent zinc finger factors{2.3.3}	unclassified{2.3.3.0}	BCL6B;BCL6;CTCFL;CTCF;FEZF1;GFI1B;GFI1;GLI1;GLI2;GLI3;GLIS1;GLIS2;GLIS3;MTF1;MYNN;MZF1;OSR2;OVOL1;OVOL2;ZNF146;PLAG1;PLAGL1;PRDM14;PRDM1;PRDM6;SCRT1;SCRT2;SNAI1;SNAI2;YY1;YY2;WT1;ZNF324;ZNF354A;ZBTB14;ZBTB18;ZBTB48;ZBTB49;ZBTB7A;ZBTB7B;ZBTB6;ZFP64;ZFP28;ZFP42;ZFP82;ZFX;ZIC1;ZIC2;ZIC3;ZIC4;ZIM3;ZKSCAN1;ZKSCAN3;ZNF121;ZNF136;ZNF140;ZNF143;ZNF148;ZNF214;ZNF232;ZNF250;ZNF257;ZNF260;ZNF263;ZNF264;ZNF2…	MYNN;MZF1;OSR2;PRDM14;PRDM6;WT1;ZBTB14;ZBTB48;ZBTB49;ZFP64;ZFP28;ZIM3;ZNF121;ZNF250;ZNF257;ZNF263;ZNF274;ZNF317;ZNF320;ZNF329;ZNF331;ZNF394;ZNF449;ZNF502;ZNF528;ZNF547;ZNF549;ZNF554;ZNF586;ZNF589;ZNF667;ZNF680;ZNF708;ZNF713;ZNF768;ZNF18;ZNF85;ZSCAN16;ZSCAN22
OVOL1_HUMAN.H11MO.0.C	102	0.0728051391862955	0.8582158110821196	1.3012089277279202	1.061733474976452	0.5594644606790958	0.7580792604280895	More than 3 adjacent zinc finger factors{2.3.3}	OVOL-factors{2.3.3.17}	BCL6;BCL6B;CTCF;CTCFL;FEZF1;FEZF2;GFI1;GFI1B;GLI1;GLI2;GLI3;GLI4;GLIS1;GLIS2;GLIS3;HKR1;MTF1;MYNN;MZF1;OSR2;OVOL1;OVOL2;PLAG1;PLAGL1;PLAGL2;PRDM1;PRDM14;PRDM6;SCRT1;SCRT2;SNAI1;SNAI2;SNAI3;WT1;YY1;YY2;ZBTB12;ZBTB14;ZBTB18;ZBTB20;ZBTB26;ZBTB42;ZBTB45;ZBTB47;ZBTB48;ZBTB49;ZBTB6;ZBTB7A;ZBTB7B;ZBTB7C;ZFP14;ZFP2;ZFP28;ZFP30;ZFP37;ZFP42;ZFP64;ZFP69;ZFP69B;ZFP82;ZFP91;ZFX;ZIC1;ZIC2;ZIC3;ZIC4;ZIC5;ZIK1;Z…	OVOL1;OVOL2
NKX61_HUMAN.H11MO.0.B	82	0.05852962169878658	0.8581196353621586	1.361972137194351	1.087527204123376	0.4405455048764565	0.6493540847432233	NK-related factors{3.1.2}	NK-6{3.1.2.19}	BARHL1;BARHL2;BARX1;BARX2;BSX;DBX1;DBX2;DLX1;DLX2;DLX3;DLX4;DLX5;DLX6;EMX1;EMX2;EN1;EN2;HHEX;HLX;HMX1;HMX2;HMX3;LBX1;LBX2;MSX1;MSX2;NANOG;NKX1-1;NKX1-2;NKX2-1;NKX2-2;NKX2-3;NKX2-4;NKX2-5;NKX2-6;NKX2-8;NKX3-1;NKX3-2;NKX6-1;NKX6-2;NKX6-3;NOTO;TLX1;TLX2;TLX3;VAX1;VAX2;VENTX	NKX6-1;NKX6-2
SRBP1_HUMAN.H11MO.0.A	249	0.1777301927194861	0.85723119574568	1.1348136199264536	0.9878732030850021	0.8886206841360832	0.9745754587040115	bHLH-ZIP factors{1.2.6}	SREBP factors{1.2.6.3}	MAX;MITF;MLX;MLXIP;MLXIPL;MNT;MXD1;MXD3;MXD4;MXI1;MYC;MYCL;MYCN;REPIN1;SREBF1;SREBF2;TFAP4;TFE3;TFEB;TFEC;USF1;USF2	SREBF1;SREBF2
GSX1_HUMAN.H11MO.0.D	76	0.05424696645253391	0.856824786576682	1.3837531880815839	1.0959813381263703	0.4221258501014944	0.6370532255581177	HOX-related factors{3.1.1}	GSX{3.1.1.12}	CDX1;CDX2;CDX4;EVX1;EVX2;GBX1;GBX2;GSX1;GSX2;HDX;HMBOX1;HNF1A;HNF1B;HOXA1;HOXA10;HOXA11;HOXA13;HOXA2;HOXA3;HOXA4;HOXA5;HOXA6;HOXA7;HOXA9;HOXB1;HOXB13;HOXB2;HOXB3;HOXB4;HOXB5;HOXB6;HOXB7;HOXB8;HOXB9;HOXC10;HOXC11;HOXC12;HOXC13;HOXC4;HOXC5;HOXC6;HOXC8;HOXC9;HOXD1;HOXD10;HOXD11;HOXD12;HOXD13;HOXD3;HOXD4;HOXD8;HOXD9;MEOX1;MEOX2;MNX1;PDX1;POU1F1;POU2F1;POU2F2;POU2F3;POU3F1;POU3F2;POU3F3;POU3F4;POU4F1;…	GSX1;GSX2
TYY1_HUMAN.H11MO.0.A	142	0.10135617416131334	0.856116900463758	1.22333324272282	1.0266680879437255	0.7528936749673937	0.9024795241123432	More than 3 adjacent zinc finger factors{2.3.3}	YY1-like factors{2.3.3.9}	BCL6;BCL6B;CTCF;CTCFL;FEZF1;FEZF2;GFI1;GFI1B;GLI1;GLI2;GLI3;GLI4;GLIS1;GLIS2;GLIS3;HKR1;MTF1;MYNN;MZF1;OSR2;OVOL1;OVOL2;PLAG1;PLAGL1;PLAGL2;PRDM1;PRDM14;PRDM6;SCRT1;SCRT2;SNAI1;SNAI2;SNAI3;WT1;YY1;YY2;ZBTB12;ZBTB14;ZBTB18;ZBTB20;ZBTB26;ZBTB42;ZBTB45;ZBTB47;ZBTB48;ZBTB49;ZBTB6;ZBTB7A;ZBTB7B;ZBTB7C;ZFP14;ZFP2;ZFP28;ZFP30;ZFP37;ZFP42;ZFP64;ZFP69;ZFP69B;ZFP82;ZFP91;ZFX;ZIC1;ZIC2;ZIC3;ZIC4;ZIC5;ZIK1;Z…	YY1;YY2;ZFP42
ARNT_HUMAN.H11MO.0.B	391	0.2790863668807994	0.8548479624844468	1.0852091817357472	0.9639430034756178	0.5520253030294274	0.7506375813680574	PAS domain factors{1.2.5}	Arnt-like factors{1.2.5.2}	AHR;AHRR;ARNT;ARNT2;ARNTL;ARNTL2;CLOCK;EPAS1;HIF1A;HIF3A;NCOA1;NCOA2;NCOA3;NPAS1;NPAS2;NPAS3;NPAS4;SIM1;SIM2;SOHLH1;SOHLH2;TCFL5	ARNT2;ARNT;ARNTL;CLOCK
P53_HUMAN.H11MO.1.A	178	0.1270521056388294	0.8537319392328433	1.1790564745643362	1.005734241079507	0.9355541513707643	1	p53-related factors{6.3.1}	p53{6.3.1.0.1}	TP53;TP63;TP73	TP53
GLIS3_HUMAN.H11MO.0.D	319	0.22769450392576732	0.8536274127744081	1.1020338873837514	0.9709648937607901	0.6792442533682467	0.8586216011682026	More than 3 adjacent zinc finger factors{2.3.3}	GLI-like factors{2.3.3.1}	BCL6;BCL6B;CTCF;CTCFL;FEZF1;FEZF2;GFI1;GFI1B;GLI1;GLI2;GLI3;GLI4;GLIS1;GLIS2;GLIS3;HKR1;MTF1;MYNN;MZF1;OSR2;OVOL1;OVOL2;PLAG1;PLAGL1;PLAGL2;PRDM1;PRDM14;PRDM6;SCRT1;SCRT2;SNAI1;SNAI2;SNAI3;WT1;YY1;YY2;ZBTB12;ZBTB14;ZBTB18;ZBTB20;ZBTB26;ZBTB42;ZBTB45;ZBTB47;ZBTB48;ZBTB49;ZBTB6;ZBTB7A;ZBTB7B;ZBTB7C;ZFP14;ZFP2;ZFP28;ZFP30;ZFP37;ZFP42;ZFP64;ZFP69;ZFP69B;ZFP82;ZFP91;ZFX;ZIC1;ZIC2;ZIC3;ZIC4;ZIC5;ZIK1;Z…	GLI1;GLI2;GLI3;GLIS1;GLIS2;GLIS3;ZIC1;ZIC2;ZIC3;ZIC4
ZN586_HUMAN.H11MO.0.C	188	0.13418986438258387	0.851789692325865	1.1675370852257845	0.9995059215697877	1	1	More than 3 adjacent zinc finger factors{2.3.3}	unclassified{2.3.3.0}	BCL6B;BCL6;CTCFL;CTCF;FEZF1;GFI1B;GFI1;GLI1;GLI2;GLI3;GLIS1;GLIS2;GLIS3;MTF1;MYNN;MZF1;OSR2;OVOL1;OVOL2;ZNF146;PLAG1;PLAGL1;PRDM14;PRDM1;PRDM6;SCRT1;SCRT2;SNAI1;SNAI2;YY1;YY2;WT1;ZNF324;ZNF354A;ZBTB14;ZBTB18;ZBTB48;ZBTB49;ZBTB7A;ZBTB7B;ZBTB6;ZFP64;ZFP28;ZFP42;ZFP82;ZFX;ZIC1;ZIC2;ZIC3;ZIC4;ZIM3;ZKSCAN1;ZKSCAN3;ZNF121;ZNF136;ZNF140;ZNF143;ZNF148;ZNF214;ZNF232;ZNF250;ZNF257;ZNF260;ZNF263;ZNF264;ZNF2…	MYNN;MZF1;OSR2;PRDM14;PRDM6;WT1;ZBTB14;ZBTB48;ZBTB49;ZFP64;ZFP28;ZIM3;ZNF121;ZNF250;ZNF257;ZNF263;ZNF274;ZNF317;ZNF320;ZNF329;ZNF331;ZNF394;ZNF449;ZNF502;ZNF528;ZNF547;ZNF549;ZNF554;ZNF586;ZNF589;ZNF667;ZNF680;ZNF708;ZNF713;ZNF768;ZNF18;ZNF85;ZSCAN16;ZSCAN22
MYOG_HUMAN.H11MO.0.B	341	0.24339757316202712	0.8512989440790024	1.0925571881486638	0.965347465713269	0.597571093865024	0.78756805704262145	MyoD / ASC-related factors{1.2.2}	Myogenic transcription factors{1.2.2.1}	ASCL1;ASCL2;ASCL3;ASCL4;ASCL5;MYF5;MYF6;MYOD1;MYOG	MYF6;MYOD1;MYOG
CREB3_HUMAN.H11MO.0.D	226	0.16131334760885083	0.8510736360407934	1.1393646163615334	0.9864796085851456	0.8843429753008335	0.9740406199384894	CREB-related factors{1.1.7}	CREB-3-like factors{1.1.7.2}	ATF1;ATF6;ATF6B;CREB1;CREB3;CREB3L1;CREB3L2;CREB3L3;CREB3L4;CREBL2;CREBZF;CREM	CREB3L1;CREB3L2;CREB3
ZNF18_HUMAN.H11MO.0.C	196	0.13990007137758745	0.8503129586060305	1.158962574536122	0.9948796433721213	0.9691746489673002	1	More than 3 adjacent zinc finger factors{2.3.3}	unclassified{2.3.3.0}	BCL6B;BCL6;CTCFL;CTCF;FEZF1;GFI1B;GFI1;GLI1;GLI2;GLI3;GLIS1;GLIS2;GLIS3;MTF1;MYNN;MZF1;OSR2;OVOL1;OVOL2;ZNF146;PLAG1;PLAGL1;PRDM14;PRDM1;PRDM6;SCRT1;SCRT2;SNAI1;SNAI2;YY1;YY2;WT1;ZNF324;ZNF354A;ZBTB14;ZBTB18;ZBTB48;ZBTB49;ZBTB7A;ZBTB7B;ZBTB6;ZFP64;ZFP28;ZFP42;ZFP82;ZFX;ZIC1;ZIC2;ZIC3;ZIC4;ZIM3;ZKSCAN1;ZKSCAN3;ZNF121;ZNF136;ZNF140;ZNF143;ZNF148;ZNF214;ZNF232;ZNF250;ZNF257;ZNF260;ZNF263;ZNF264;ZNF2…	MYNN;MZF1;OSR2;PRDM14;PRDM6;WT1;ZBTB14;ZBTB48;ZBTB49;ZFP64;ZFP28;ZIM3;ZNF121;ZNF250;ZNF257;ZNF263;ZNF274;ZNF317;ZNF320;ZNF329;ZNF331;ZNF394;ZNF449;ZNF502;ZNF528;ZNF547;ZNF549;ZNF554;ZNF586;ZNF589;ZNF667;ZNF680;ZNF708;ZNF713;ZNF768;ZNF18;ZNF85;ZSCAN16;ZSCAN22
ZSC22_HUMAN.H11MO.0.C	630	0.44967880085653106	0.8501396871264031	1.0541952468046352	0.9468022507883077	0.31772540949164796	0.5397067655390689	More than 3 adjacent zinc finger factors{2.3.3}	unclassified{2.3.3.0}	BCL6B;BCL6;CTCFL;CTCF;FEZF1;GFI1B;GFI1;GLI1;GLI2;GLI3;GLIS1;GLIS2;GLIS3;MTF1;MYNN;MZF1;OSR2;OVOL1;OVOL2;ZNF146;PLAG1;PLAGL1;PRDM14;PRDM1;PRDM6;SCRT1;SCRT2;SNAI1;SNAI2;YY1;YY2;WT1;ZNF324;ZNF354A;ZBTB14;ZBTB18;ZBTB48;ZBTB49;ZBTB7A;ZBTB7B;ZBTB6;ZFP64;ZFP28;ZFP42;ZFP82;ZFX;ZIC1;ZIC2;ZIC3;ZIC4;ZIM3;ZKSCAN1;ZKSCAN3;ZNF121;ZNF136;ZNF140;ZNF143;ZNF148;ZNF214;ZNF232;ZNF250;ZNF257;ZNF260;ZNF263;ZNF264;ZNF2…	MYNN;MZF1;OSR2;PRDM14;PRDM6;WT1;ZBTB14;ZBTB48;ZBTB49;ZFP64;ZFP28;ZIM3;ZNF121;ZNF250;ZNF257;ZNF263;ZNF274;ZNF317;ZNF320;ZNF329;ZNF331;ZNF394;ZNF449;ZNF502;ZNF528;ZNF547;ZNF549;ZNF554;ZNF586;ZNF589;ZNF667;ZNF680;ZNF708;ZNF713;ZNF768;ZNF18;ZNF85;ZSCAN16;ZSCAN22
ZN143_HUMAN.H11MO.0.A	201	0.14346895074946467	0.8497999980810187	1.1544869971244758	0.992575353474867	0.9694993298252489	1	More than 3 adjacent zinc finger factors{2.3.3}	ZNF76-like factors{2.3.3.28}	BCL6;BCL6B;CTCF;CTCFL;FEZF1;FEZF2;GFI1;GFI1B;GLI1;GLI2;GLI3;GLI4;GLIS1;GLIS2;GLIS3;HKR1;MTF1;MYNN;MZF1;OSR2;OVOL1;OVOL2;PLAG1;PLAGL1;PLAGL2;PRDM1;PRDM14;PRDM6;SCRT1;SCRT2;SNAI1;SNAI2;SNAI3;WT1;YY1;YY2;ZBTB12;ZBTB14;ZBTB18;ZBTB20;ZBTB26;ZBTB42;ZBTB45;ZBTB47;ZBTB48;ZBTB49;ZBTB6;ZBTB7A;ZBTB7B;ZBTB7C;ZFP14;ZFP2;ZFP28;ZFP30;ZFP37;ZFP42;ZFP64;ZFP69;ZFP69B;ZFP82;ZFP91;ZFX;ZIC1;ZIC2;ZIC3;ZIC4;ZIC5;ZIK1;Z…	ZNF143;ZNF76
NKX23_HUMAN.H11MO.0.D	83	0.05924339757316203	0.8497923012975688	1.3451140571868394	1.0754320453016577	0.5179324802688254	0.7229168748609351	NK-related factors{3.1.2}	NK-4{3.1.2.17}	BARHL1;BARHL2;BARX1;BARX2;BSX;DBX1;DBX2;DLX1;DLX2;DLX3;DLX4;DLX5;DLX6;EMX1;EMX2;EN1;EN2;HHEX;HLX;HMX1;HMX2;HMX3;LBX1;LBX2;MSX1;MSX2;NANOG;NKX1-1;NKX1-2;NKX2-1;NKX2-2;NKX2-3;NKX2-4;NKX2-5;NKX2-6;NKX2-8;NKX3-1;NKX3-2;NKX6-1;NKX6-2;NKX6-3;NOTO;TLX1;TLX2;TLX3;VAX1;VAX2;VENTX	NKX2-3;NKX2-5
SP1_HUMAN.H11MO.1.A	778	0.5553176302640971	0.8481453032936604	1.0523088305987773	0.9445843238905546	0.30070342413818046	0.5269144091148571	Three-zinc finger Krüppel-related factors{2.3.1}	Sp1-like factors{2.3.1.1}	EGR1;EGR2;EGR3;EGR4;KLF1;KLF10;KLF11;KLF12;KLF13;KLF14;KLF15;KLF16;KLF17;KLF2;KLF3;KLF4;KLF5;KLF6;KLF7;KLF8;KLF9;SP1;SP2;SP3;SP4;SP5;SP6;SP7;SP8;SP9	SP1;SP2;SP3;SP4
ZN333_HUMAN.H11MO.0.D	68	0.04853675945753034	0.8477768814888827	1.406149294022722	1.0999047691272006	0.43358192925382394	0.6439770313454908	More than 3 adjacent zinc finger factors{2.3.3}	ZNF177-like factors{2.3.3.40}	BCL6;BCL6B;CTCF;CTCFL;FEZF1;FEZF2;GFI1;GFI1B;GLI1;GLI2;GLI3;GLI4;GLIS1;GLIS2;GLIS3;HKR1;MTF1;MYNN;MZF1;OSR2;OVOL1;OVOL2;PLAG1;PLAGL1;PLAGL2;PRDM1;PRDM14;PRDM6;SCRT1;SCRT2;SNAI1;SNAI2;SNAI3;WT1;YY1;YY2;ZBTB12;ZBTB14;ZBTB18;ZBTB20;ZBTB26;ZBTB42;ZBTB45;ZBTB47;ZBTB48;ZBTB49;ZBTB6;ZBTB7A;ZBTB7B;ZBTB7C;ZFP14;ZFP2;ZFP28;ZFP30;ZFP37;ZFP42;ZFP64;ZFP69;ZFP69B;ZFP82;ZFP91;ZFX;ZIC1;ZIC2;ZIC3;ZIC4;ZIC5;ZIK1;Z…	ZNF333
ZBT48_HUMAN.H11MO.0.C	189	0.1349036402569593	0.8476518155068796	1.1609661179074544	0.9942727507516043	0.968702558728485	1	More than 3 adjacent zinc finger factors{2.3.3}	unclassified{2.3.3.0}	BCL6B;BCL6;CTCFL;CTCF;FEZF1;GFI1B;GFI1;GLI1;GLI2;GLI3;GLIS1;GLIS2;GLIS3;MTF1;MYNN;MZF1;OSR2;OVOL1;OVOL2;ZNF146;PLAG1;PLAGL1;PRDM14;PRDM1;PRDM6;SCRT1;SCRT2;SNAI1;SNAI2;YY1;YY2;WT1;ZNF324;ZNF354A;ZBTB14;ZBTB18;ZBTB48;ZBTB49;ZBTB7A;ZBTB7B;ZBTB6;ZFP64;ZFP28;ZFP42;ZFP82;ZFX;ZIC1;ZIC2;ZIC3;ZIC4;ZIM3;ZKSCAN1;ZKSCAN3;ZNF121;ZNF136;ZNF140;ZNF143;ZNF148;ZNF214;ZNF232;ZNF250;ZNF257;ZNF260;ZNF263;ZNF264;ZNF2…	MYNN;MZF1;OSR2;PRDM14;PRDM6;WT1;ZBTB14;ZBTB48;ZBTB49;ZFP64;ZFP28;ZIM3;ZNF121;ZNF250;ZNF257;ZNF263;ZNF274;ZNF317;ZNF320;ZNF329;ZNF331;ZNF394;ZNF449;ZNF502;ZNF528;ZNF547;ZNF549;ZNF554;ZNF586;ZNF589;ZNF667;ZNF680;ZNF708;ZNF713;ZNF768;ZNF18;ZNF85;ZSCAN16;ZSCAN22
GLI2_HUMAN.H11MO.0.D	220	0.15703069236259815	0.8472827074730885	1.1380118381720332	0.9838027264711126	0.8543040269166774	0.9518871073929576	More than 3 adjacent zinc finger factors{2.3.3}	GLI-like factors{2.3.3.1}	BCL6;BCL6B;CTCF;CTCFL;FEZF1;FEZF2;GFI1;GFI1B;GLI1;GLI2;GLI3;GLI4;GLIS1;GLIS2;GLIS3;HKR1;MTF1;MYNN;MZF1;OSR2;OVOL1;OVOL2;PLAG1;PLAGL1;PLAGL2;PRDM1;PRDM14;PRDM6;SCRT1;SCRT2;SNAI1;SNAI2;SNAI3;WT1;YY1;YY2;ZBTB12;ZBTB14;ZBTB18;ZBTB20;ZBTB26;ZBTB42;ZBTB45;ZBTB47;ZBTB48;ZBTB49;ZBTB6;ZBTB7A;ZBTB7B;ZBTB7C;ZFP14;ZFP2;ZFP28;ZFP30;ZFP37;ZFP42;ZFP64;ZFP69;ZFP69B;ZFP82;ZFP91;ZFX;ZIC1;ZIC2;ZIC3;ZIC4;ZIC5;ZIK1;Z…	GLI1;GLI2;GLI3;GLIS1;GLIS2;GLIS3;ZIC1;ZIC2;ZIC3;ZIC4
EMX1_HUMAN.H11MO.0.D	65	0.046395431834404	0.8470641181196149	1.4209671640170212	1.1056463574897775	0.42238691332338324	0.6370532255581177	NK-related factors{3.1.2}	EMX{3.1.2.6}	BARHL1;BARHL2;BARX1;BARX2;BSX;DBX1;DBX2;DLX1;DLX2;DLX3;DLX4;DLX5;DLX6;EMX1;EMX2;EN1;EN2;HHEX;HLX;HMX1;HMX2;HMX3;LBX1;LBX2;MSX1;MSX2;NANOG;NKX1-1;NKX1-2;NKX2-1;NKX2-2;NKX2-3;NKX2-4;NKX2-5;NKX2-6;NKX2-8;NKX3-1;NKX3-2;NKX6-1;NKX6-2;NKX6-3;NOTO;TLX1;TLX2;TLX3;VAX1;VAX2;VENTX	EMX1;EMX2
IRX2_HUMAN.H11MO.0.D	203	0.14489650249821556	0.8469470393330187	1.1491076848947486	0.9885789407472884	0.9092092386074074	0.9859357566333491	TALE-type homeo domain factors{3.1.4}	IRX (Iroquois){3.1.4.1}	IRX1;IRX2;IRX3;IRX4;IRX5;IRX6;MEIS1;MEIS2;MEIS3;MKX;PBX1;PBX2;PBX3;PKNOX1;PKNOX2;TGIF1;TGIF2;TGIF2LX;TGIF2LY	IRX2;IRX3
PO3F2_HUMAN.H11MO.0.A	85	0.06067094932191292	0.8468781109889336	1.3334929435474845	1.0688516790418605	0.5621034047667228	0.758697668890184	POU domain factors{3.1.10}	POU3 (Oct-6-like factors){3.1.10.3}	CDX1;CDX2;CDX4;EVX1;EVX2;GBX1;GBX2;GSX1;GSX2;HDX;HMBOX1;HNF1A;HNF1B;HOXA1;HOXA10;HOXA11;HOXA13;HOXA2;HOXA3;HOXA4;HOXA5;HOXA6;HOXA7;HOXA9;HOXB1;HOXB13;HOXB2;HOXB3;HOXB4;HOXB5;HOXB6;HOXB7;HOXB8;HOXB9;HOXC10;HOXC11;HOXC12;HOXC13;HOXC4;HOXC5;HOXC6;HOXC8;HOXC9;HOXD1;HOXD10;HOXD11;HOXD12;HOXD13;HOXD3;HOXD4;HOXD8;HOXD9;MEOX1;MEOX2;MNX1;PDX1;POU1F1;POU2F1;POU2F2;POU2F3;POU3F1;POU3F2;POU3F3;POU3F4;POU4F1;…	POU3F1;POU3F2;POU3F3;POU3F4
ZKSC1_HUMAN.H11MO.0.B	196	0.13990007137758745	0.8466220071068852	1.1539633093779011	0.990554811608651	0.9384581380188161	1	More than 3 adjacent zinc finger factors{2.3.3}	ZNF24-like factors{2.3.3.10}	BCL6;BCL6B;CTCF;CTCFL;FEZF1;FEZF2;GFI1;GFI1B;GLI1;GLI2;GLI3;GLI4;GLIS1;GLIS2;GLIS3;HKR1;MTF1;MYNN;MZF1;OSR2;OVOL1;OVOL2;PLAG1;PLAGL1;PLAGL2;PRDM1;PRDM14;PRDM6;SCRT1;SCRT2;SNAI1;SNAI2;SNAI3;WT1;YY1;YY2;ZBTB12;ZBTB14;ZBTB18;ZBTB20;ZBTB26;ZBTB42;ZBTB45;ZBTB47;ZBTB48;ZBTB49;ZBTB6;ZBTB7A;ZBTB7B;ZBTB7C;ZFP14;ZFP2;ZFP28;ZFP30;ZFP37;ZFP42;ZFP64;ZFP69;ZFP69B;ZFP82;ZFP91;ZFX;ZIC1;ZIC2;ZIC3;ZIC4;ZIC5;ZIK1;Z…	ZKSCAN1;ZNF232;ZSCAN31
TFE3_HUMAN.H11MO.0.B	188	0.13418986438258387	0.8465628888626401	1.1603025220159333	0.9933653612650307	0.9686331479516694	1	bHLH-ZIP factors{1.2.6}	TFE3-like factors{1.2.6.1}	MAX;MITF;MLX;MLXIP;MLXIPL;MNT;MXD1;MXD3;MXD4;MXI1;MYC;MYCL;MYCN;REPIN1;SREBF1;SREBF2;TFAP4;TFE3;TFEB;TFEC;USF1;USF2	MITF;TFE3;TFEB
GLIS2_HUMAN.H11MO.0.D	298	0.21270521056388295	0.8465587602637354	1.0999449822738416	0.9661466009112695	0.6255832497439027	0.8079140461516733	More than 3 adjacent zinc finger factors{2.3.3}	GLI-like factors{2.3.3.1}	BCL6;BCL6B;CTCF;CTCFL;FEZF1;FEZF2;GFI1;GFI1B;GLI1;GLI2;GLI3;GLI4;GLIS1;GLIS2;GLIS3;HKR1;MTF1;MYNN;MZF1;OSR2;OVOL1;OVOL2;PLAG1;PLAGL1;PLAGL2;PRDM1;PRDM14;PRDM6;SCRT1;SCRT2;SNAI1;SNAI2;SNAI3;WT1;YY1;YY2;ZBTB12;ZBTB14;ZBTB18;ZBTB20;ZBTB26;ZBTB42;ZBTB45;ZBTB47;ZBTB48;ZBTB49;ZBTB6;ZBTB7A;ZBTB7B;ZBTB7C;ZFP14;ZFP2;ZFP28;ZFP30;ZFP37;ZFP42;ZFP64;ZFP69;ZFP69B;ZFP82;ZFP91;ZFX;ZIC1;ZIC2;ZIC3;ZIC4;ZIC5;ZIK1;Z…	GLI1;GLI2;GLI3;GLIS1;GLIS2;GLIS3;ZIC1;ZIC2;ZIC3;ZIC4
OVOL2_HUMAN.H11MO.0.D	107	0.07637401855817273	0.8464444294738457	1.2714452644553147	1.042056212791907	0.6804381301086534	0.8586216011682026	More than 3 adjacent zinc finger factors{2.3.3}	OVOL-factors{2.3.3.17}	BCL6;BCL6B;CTCF;CTCFL;FEZF1;FEZF2;GFI1;GFI1B;GLI1;GLI2;GLI3;GLI4;GLIS1;GLIS2;GLIS3;HKR1;MTF1;MYNN;MZF1;OSR2;OVOL1;OVOL2;PLAG1;PLAGL1;PLAGL2;PRDM1;PRDM14;PRDM6;SCRT1;SCRT2;SNAI1;SNAI2;SNAI3;WT1;YY1;YY2;ZBTB12;ZBTB14;ZBTB18;ZBTB20;ZBTB26;ZBTB42;ZBTB45;ZBTB47;ZBTB48;ZBTB49;ZBTB6;ZBTB7A;ZBTB7B;ZBTB7C;ZFP14;ZFP2;ZFP28;ZFP30;ZFP37;ZFP42;ZFP64;ZFP69;ZFP69B;ZFP82;ZFP91;ZFX;ZIC1;ZIC2;ZIC3;ZIC4;ZIC5;ZIK1;Z…	OVOL1;OVOL2
HXD10_HUMAN.H11MO.0.D	87	0.06209850107066381	0.8463781930421004	1.326000035662635	1.065365987578675	0.5669888309677235	0.7602580672628083	HOX-related factors{3.1.1}	HOX9-13{3.1.1.8}	CDX1;CDX2;CDX4;EVX1;EVX2;GBX1;GBX2;GSX1;GSX2;HDX;HMBOX1;HNF1A;HNF1B;HOXA1;HOXA10;HOXA11;HOXA13;HOXA2;HOXA3;HOXA4;HOXA5;HOXA6;HOXA7;HOXA9;HOXB1;HOXB13;HOXB2;HOXB3;HOXB4;HOXB5;HOXB6;HOXB7;HOXB8;HOXB9;HOXC10;HOXC11;HOXC12;HOXC13;HOXC4;HOXC5;HOXC6;HOXC8;HOXC9;HOXD1;HOXD10;HOXD11;HOXD12;HOXD13;HOXD3;HOXD4;HOXD8;HOXD9;MEOX1;MEOX2;MNX1;PDX1;POU1F1;POU2F1;POU2F2;POU2F3;POU3F1;POU3F2;POU3F3;POU3F4;POU4F1;…	HOXA10;HOXA11;HOXA13;HOXA9;HOXB13;HOXC10;HOXC11;HOXC12;HOXC13;HOXC9;HOXD10;HOXD11;HOXD12;HOXD13;HOXD9
USF2_HUMAN.H11MO.0.A	366	0.26124197002141325	0.8463232800547749	1.079876940092276	0.9568452012698117	0.4859892281159323	0.6938846201433034	bHLH-ZIP factors{1.2.6}	USF factors{1.2.6.2}	MAX;MITF;MLX;MLXIP;MLXIPL;MNT;MXD1;MXD3;MXD4;MXI1;MYC;MYCL;MYCN;REPIN1;SREBF1;SREBF2;TFAP4;TFE3;TFEB;TFEC;USF1;USF2	USF1;USF2
ZN263_HUMAN.H11MO.0.A	721	0.5146324054246967	0.8459110628250274	1.0480919825993074	0.9415870276523417	0.2682815056380747	0.5008376351727301	More than 3 adjacent zinc finger factors{2.3.3}	unclassified{2.3.3.0}	BCL6B;BCL6;CTCFL;CTCF;FEZF1;GFI1B;GFI1;GLI1;GLI2;GLI3;GLIS1;GLIS2;GLIS3;MTF1;MYNN;MZF1;OSR2;OVOL1;OVOL2;ZNF146;PLAG1;PLAGL1;PRDM14;PRDM1;PRDM6;SCRT1;SCRT2;SNAI1;SNAI2;YY1;YY2;WT1;ZNF324;ZNF354A;ZBTB14;ZBTB18;ZBTB48;ZBTB49;ZBTB7A;ZBTB7B;ZBTB6;ZFP64;ZFP28;ZFP42;ZFP82;ZFX;ZIC1;ZIC2;ZIC3;ZIC4;ZIM3;ZKSCAN1;ZKSCAN3;ZNF121;ZNF136;ZNF140;ZNF143;ZNF148;ZNF214;ZNF232;ZNF250;ZNF257;ZNF260;ZNF263;ZNF264;ZNF2…	MYNN;MZF1;OSR2;PRDM14;PRDM6;WT1;ZBTB14;ZBTB48;ZBTB49;ZFP64;ZFP28;ZIM3;ZNF121;ZNF250;ZNF257;ZNF263;ZNF274;ZNF317;ZNF320;ZNF329;ZNF331;ZNF394;ZNF449;ZNF502;ZNF528;ZNF547;ZNF549;ZNF554;ZNF586;ZNF589;ZNF667;ZNF680;ZNF708;ZNF713;ZNF768;ZNF18;ZNF85;ZSCAN16;ZSCAN22
MBD2_HUMAN.H11MO.0.B	613	0.4375446109921485	0.8457854862941514	1.049421133518035	0.9422768271973356	0.2791993378751801	0.5065004458865032			MBD2	MBD2
ZN770_HUMAN.H11MO.0.C	771	0.550321199143469	0.8449266918950202	1.048065815398516	0.9409157996240161	0.26475293048435045	0.4987863997600633	Factors with multiple dispersed zinc fingers{2.3.4}	unclassified{2.3.4.0}	BCL11A;E4F1;MECOM;HIC1;HIC2;HINFP;IKZF1;INSM1;MAZ;PATZ1;PRDM4;REST;RREB1;SALL4;VEZF1;ZBTB17;ZBTB4;HIVEP1;HIVEP2;ZNF134;ZNF219;ZNF335;ZNF341;ZNF382;ZNF418;ZNF423;ZNF467;ZNF770;ZNF784;ZNF8	E4F1;PRDM4;REST;RREB1;ZBTB17;ZBTB4;ZNF335;ZNF341;ZNF467;ZNF770;ZNF784;ZNF8
ERR2_HUMAN.H11MO.0.A	121	0.08636688079942897	0.8439635221607035	1.2392792807350368	1.0266503662568363	0.7717511654579838	0.9182409700125086	Steroid hormone receptors (NR3){2.1.1}	ER-like receptors (NR3A&B){2.1.1.2}	AR;ESR1;ESR2;ESRRA;ESRRB;ESRRG;NR3C1;NR3C2;PGR	ESRRA;ESRRB;ESRRG;ESR1;ESR2
SOX2_HUMAN.H11MO.1.A	106	0.07566024268379729	0.8429703902378707	1.26846351303247	1.0387260194762684	0.6798759550107896	0.8586216011682026	SOX-related factors{4.1.1}	Group B{4.1.1.2}	BBX;CIC;HBP1;SOX1;SOX10;SOX11;SOX12;SOX13;SOX14;SOX15;SOX17;SOX18;SOX2;SOX21;SOX3;SOX30;SOX4;SOX5;SOX6;SOX7;SOX8;SOX9;SRY	SOX1;SOX21;SOX2;SOX3
NDF2_HUMAN.H11MO.0.B	244	0.17416131334760884	0.842939150035214	1.118520529151783	0.9725801145629646	0.725425398368652	0.8872191768740653	Tal-related factors{1.2.3}	Neurogenin / Atonal-like factors{1.2.3.4}	ATOH1;ATOH7;ATOH8;BHLHA15;BHLHA9;BHLHE22;BHLHE23;FERD3L;FIGLA;HAND1;HAND2;LYL1;MESP1;MESP2;MSC;MSGN1;NEUROD1;NEUROD2;NEUROD4;NEUROD6;NEUROG1;NEUROG2;NEUROG3;NHLH1;NHLH2;OLIG1;OLIG2;OLIG3;PTF1A;SCX;TAL1;TAL2;TCF15;TCF21;TCF23;TWIST1;TWIST2	ATOH1;BHLHA15;BHLHE22;BHLHE23;NEUROD1;NEUROD2;NEUROG2;OLIG1;OLIG2;OLIG3
TBX19_HUMAN.H11MO.0.D	80	0.05710206995003569	0.8421161834874485	1.3439834031920466	1.0704563365921582	0.5506091818314923	0.7500347688906017	Brachyury-related factors{6.5.1}	TBX19{6.5.1.0.2}	T;TBX19	TBX19
ZN134_HUMAN.H11MO.0.C	153	0.10920770877944326	0.841602831773766	1.188544267824638	1.0030568622674123	0.9655971042491135	1	Factors with multiple dispersed zinc fingers{2.3.4}	ZNF134-like factors{2.3.4.24}	BCL11A;BCL11B;BNC1;BNC2;E4F1;HIC1;HIC2;HINFP;HIVEP1;HIVEP2;HIVEP3;IKZF1;IKZF2;IKZF3;IKZF4;IKZF5;INSM1;INSM2;MAZ;MECOM;PATZ1;PRDM16;PRDM4;REST;RLF;RREB1;SALL1;SALL2;SALL3;SALL4;VEZF1;ZBTB1;ZBTB17;ZBTB2;ZBTB25;ZBTB4;ZFAT;ZNF134;ZNF211;ZNF217;ZNF219;ZNF248;ZNF256;ZNF292;ZNF296;ZNF319;ZNF334;ZNF335;ZNF341;ZNF37A;ZNF382;ZNF417;ZNF418;ZNF423;ZNF467;ZNF510;ZNF512;ZNF512B;ZNF516;ZNF518A;ZNF518B;ZNF521;ZN…	ZNF134
HXD12_HUMAN.H11MO.0.D	93	0.06638115631691649	0.8405859262063458	1.298445286185469	1.0501913423364553	0.6201941201232491	0.8049994387458335	HOX-related factors{3.1.1}	HOX9-13{3.1.1.8}	CDX1;CDX2;CDX4;EVX1;EVX2;GBX1;GBX2;GSX1;GSX2;HDX;HMBOX1;HNF1A;HNF1B;HOXA1;HOXA10;HOXA11;HOXA13;HOXA2;HOXA3;HOXA4;HOXA5;HOXA6;HOXA7;HOXA9;HOXB1;HOXB13;HOXB2;HOXB3;HOXB4;HOXB5;HOXB6;HOXB7;HOXB8;HOXB9;HOXC10;HOXC11;HOXC12;HOXC13;HOXC4;HOXC5;HOXC6;HOXC8;HOXC9;HOXD1;HOXD10;HOXD11;HOXD12;HOXD13;HOXD3;HOXD4;HOXD8;HOXD9;MEOX1;MEOX2;MNX1;PDX1;POU1F1;POU2F1;POU2F2;POU2F3;POU3F1;POU3F2;POU3F3;POU3F4;POU4F1;…	HOXA10;HOXA11;HOXA13;HOXA9;HOXB13;HOXC10;HOXC11;HOXC12;HOXC13;HOXC9;HOXD10;HOXD11;HOXD12;HOXD13;HOXD9
ATF2_HUMAN.H11MO.0.B	148	0.10563882940756603	0.838926261233957	1.1909161542850988	1.0025949496010684	0.9651013487200386	1	Jun-related factors{1.1.1}	ATF-2-like factors{1.1.1.3}	ATF2;ATF7;BACH1;BACH2;CREB5;JUN;JUNB;JUND;NFE2;NFE2L1;NFE2L2;NFE2L3	ATF2;ATF7;CREB5
GFI1_HUMAN.H11MO.0.C	115	0.08208422555317631	0.8384193690105173	1.2424788188781126	1.0248229800020503	0.8046710872954902	0.9388913922532679	More than 3 adjacent zinc finger factors{2.3.3}	GFI1 factors{2.3.3.21}	BCL6;BCL6B;CTCF;CTCFL;FEZF1;FEZF2;GFI1;GFI1B;GLI1;GLI2;GLI3;GLI4;GLIS1;GLIS2;GLIS3;HKR1;MTF1;MYNN;MZF1;OSR2;OVOL1;OVOL2;PLAG1;PLAGL1;PLAGL2;PRDM1;PRDM14;PRDM6;SCRT1;SCRT2;SNAI1;SNAI2;SNAI3;WT1;YY1;YY2;ZBTB12;ZBTB14;ZBTB18;ZBTB20;ZBTB26;ZBTB42;ZBTB45;ZBTB47;ZBTB48;ZBTB49;ZBTB6;ZBTB7A;ZBTB7B;ZBTB7C;ZFP14;ZFP2;ZFP28;ZFP30;ZFP37;ZFP42;ZFP64;ZFP69;ZFP69B;ZFP82;ZFP91;ZFX;ZIC1;ZIC2;ZIC3;ZIC4;ZIC5;ZIK1;Z…	GFI1B;GFI1
ZN382_HUMAN.H11MO.0.C	119	0.08493932905067808	0.8381080707831129	1.234323177331342	1.0211024976490197	0.8080400698644657	0.9396665065844693	Factors with multiple dispersed zinc fingers{2.3.4}	ZNF37A-like factors{2.3.4.25}	BCL11A;BCL11B;BNC1;BNC2;E4F1;HIC1;HIC2;HINFP;HIVEP1;HIVEP2;HIVEP3;IKZF1;IKZF2;IKZF3;IKZF4;IKZF5;INSM1;INSM2;MAZ;MECOM;PATZ1;PRDM16;PRDM4;REST;RLF;RREB1;SALL1;SALL2;SALL3;SALL4;VEZF1;ZBTB1;ZBTB17;ZBTB2;ZBTB25;ZBTB4;ZFAT;ZNF134;ZNF211;ZNF217;ZNF219;ZNF248;ZNF256;ZNF292;ZNF296;ZNF319;ZNF334;ZNF335;ZNF341;ZNF37A;ZNF382;ZNF417;ZNF418;ZNF423;ZNF467;ZNF510;ZNF512;ZNF512B;ZNF516;ZNF518A;ZNF518B;ZNF521;ZN…	ZNF382
HXD9_HUMAN.H11MO.0.D	38	0.027123483226266953	0.8380020787010405	1.6484407747981629	1.1919249908613718	0.2806387013742884	0.5066293445111456	HOX-related factors{3.1.1}	HOX9-13{3.1.1.8}	CDX1;CDX2;CDX4;EVX1;EVX2;GBX1;GBX2;GSX1;GSX2;HDX;HMBOX1;HNF1A;HNF1B;HOXA1;HOXA10;HOXA11;HOXA13;HOXA2;HOXA3;HOXA4;HOXA5;HOXA6;HOXA7;HOXA9;HOXB1;HOXB13;HOXB2;HOXB3;HOXB4;HOXB5;HOXB6;HOXB7;HOXB8;HOXB9;HOXC10;HOXC11;HOXC12;HOXC13;HOXC4;HOXC5;HOXC6;HOXC8;HOXC9;HOXD1;HOXD10;HOXD11;HOXD12;HOXD13;HOXD3;HOXD4;HOXD8;HOXD9;MEOX1;MEOX2;MNX1;PDX1;POU1F1;POU2F1;POU2F2;POU2F3;POU3F1;POU3F2;POU3F3;POU3F4;POU4F1;…	HOXA10;HOXA11;HOXA13;HOXA9;HOXB13;HOXC10;HOXC11;HOXC12;HOXC13;HOXC9;HOXD10;HOXD11;HOXD12;HOXD13;HOXD9
MXI1_HUMAN.H11MO.1.A	377	0.2690935046395432	0.8364353153697043	1.0646959566664211	0.9444705873460765	0.3535055574149878	0.5774306239229897	bHLH-ZIP factors{1.2.6}	Mad-like factors{1.2.6.7}	MAX;MITF;MLX;MLXIP;MLXIPL;MNT;MXD1;MXD3;MXD4;MXI1;MYC;MYCL;MYCN;REPIN1;SREBF1;SREBF2;TFAP4;TFE3;TFEB;TFEC;USF1;USF2	MXI1
HMBX1_HUMAN.H11MO.0.D	67	0.04782298358315489	0.8363690713349113	1.3923448632569682	1.0872102349544164	0.5129379469745337	0.7190457402133917	POU domain factors{3.1.10}	HNF1-like factors{3.1.10.7}	CDX1;CDX2;CDX4;EVX1;EVX2;GBX1;GBX2;GSX1;GSX2;HDX;HMBOX1;HNF1A;HNF1B;HOXA1;HOXA10;HOXA11;HOXA13;HOXA2;HOXA3;HOXA4;HOXA5;HOXA6;HOXA7;HOXA9;HOXB1;HOXB13;HOXB2;HOXB3;HOXB4;HOXB5;HOXB6;HOXB7;HOXB8;HOXB9;HOXC10;HOXC11;HOXC12;HOXC13;HOXC4;HOXC5;HOXC6;HOXC8;HOXC9;HOXD1;HOXD10;HOXD11;HOXD12;HOXD13;HOXD3;HOXD4;HOXD8;HOXD9;MEOX1;MEOX2;MNX1;PDX1;POU1F1;POU2F1;POU2F2;POU2F3;POU3F1;POU3F2;POU3F3;POU3F4;POU4F1;…	HMBOX1;HNF1A;HNF1B
TBX3_HUMAN.H11MO.0.C	257	0.18344039971448964	0.8363346943050898	1.1033169860671066	0.9620396975910965	0.6067656662862532	0.7929308959708764	TBX2-related factors{6.5.4}	TBX3{6.5.4.0.2}	TBX2;TBX3;TBX4;TBX5	TBX3
UNC4_HUMAN.H11MO.0.D	72	0.05139186295503212	0.8345034470263105	1.3649122799426578	1.074629476262543	0.530005800752495	0.7322089200469419	Paired-related HD factors{3.1.3}	UNCX{3.1.3.27}	ALX1;ALX3;ALX4;ARGFX;ARX;CRX;DMBX1;DPRX;DRGX;DUX4;DUXA;ESX1;GSC;GSC2;HESX1;ISX;LEUTX;MIXL1;NOBOX;OTP;OTX1;OTX2;PHOX2A;PHOX2B;PITX1;PITX2;PITX3;PROP1;PRRX1;PRRX2;RAX;RAX2;RHOXF1;RHOXF2;SEBOX;SHOX;SHOX2;TPRX1;UNCX;VSX1;VSX2	UNCX
NR1H4_HUMAN.H11MO.0.B	436	0.3112062812276945	0.8340368976875595	1.0508423425254243	0.9367540199648378	0.27520850452038015	0.5052706219428571	Thyroid hormone receptor-related factors (NR1){2.1.2}	LXR (NR1H){2.1.2.7}	NR1D1;NR1D2;NR1H2;NR1H3;NR1H4;NR1I2;NR1I3;PPARA;PPARD;PPARG;RARA;RARB;RARG;RORA;RORB;RORC;THRA;THRB;VDR	NR1H2;NR1H3;NR1H4
HEY1_HUMAN.H11MO.0.D	377	0.2690935046395432	0.8338902646072414	1.0614902265359651	0.9416131937858171	0.3383639729393823	0.5646723444507873	Hairy-related factors{1.2.4}	Hairy-like factors{1.2.4.1}	BHLHE40;BHLHE41;HELT;HES1;HES2;HES3;HES4;HES5;HES6;HES7;HEY1;HEY2;HEYL	BHLHE40;BHLHE41;HES1;HES5;HES7;HEY1;HEY2
BARH1_HUMAN.H11MO.0.D	74	0.05281941470378301	0.8337961373570544	1.3549274110493248	1.0699928478018839	0.5771986049284573	0.7671590674037313	NK-related factors{3.1.2}	BARHL{3.1.2.1}	BARHL1;BARHL2;BARX1;BARX2;BSX;DBX1;DBX2;DLX1;DLX2;DLX3;DLX4;DLX5;DLX6;EMX1;EMX2;EN1;EN2;HHEX;HLX;HMX1;HMX2;HMX3;LBX1;LBX2;MSX1;MSX2;NANOG;NKX1-1;NKX1-2;NKX2-1;NKX2-2;NKX2-3;NKX2-4;NKX2-5;NKX2-6;NKX2-8;NKX3-1;NKX3-2;NKX6-1;NKX6-2;NKX6-3;NOTO;TLX1;TLX2;TLX3;VAX1;VAX2;VENTX	BARHL1;BARHL2
BARX2_HUMAN.H11MO.0.D	63	0.044967880085653104	0.8316772930988635	1.4063168835440245	1.0901799972242578	0.4999457147108764	0.7067994065186263	NK-related factors{3.1.2}	BARX{3.1.2.2}	BARHL1;BARHL2;BARX1;BARX2;BSX;DBX1;DBX2;DLX1;DLX2;DLX3;DLX4;DLX5;DLX6;EMX1;EMX2;EN1;EN2;HHEX;HLX;HMX1;HMX2;HMX3;LBX1;LBX2;MSX1;MSX2;NANOG;NKX1-1;NKX1-2;NKX2-1;NKX2-2;NKX2-3;NKX2-4;NKX2-5;NKX2-6;NKX2-8;NKX3-1;NKX3-2;NKX6-1;NKX6-2;NKX6-3;NOTO;TLX1;TLX2;TLX3;VAX1;VAX2;VENTX	BARX1;BARX2
HMX3_HUMAN.H11MO.0.D	56	0.03997144896502498	0.831538859966121	1.4510429089844197	1.108564067064857	0.4293035420068086	0.6431589353123489	NK-related factors{3.1.2}	NK-5/HMX{3.1.2.18}	BARHL1;BARHL2;BARX1;BARX2;BSX;DBX1;DBX2;DLX1;DLX2;DLX3;DLX4;DLX5;DLX6;EMX1;EMX2;EN1;EN2;HHEX;HLX;HMX1;HMX2;HMX3;LBX1;LBX2;MSX1;MSX2;NANOG;NKX1-1;NKX1-2;NKX2-1;NKX2-2;NKX2-3;NKX2-4;NKX2-5;NKX2-6;NKX2-8;NKX3-1;NKX3-2;NKX6-1;NKX6-2;NKX6-3;NOTO;TLX1;TLX2;TLX3;VAX1;VAX2;VENTX	HMX1;HMX2;HMX3
GATA5_HUMAN.H11MO.0.D	67	0.04782298358315489	0.83007272730310655	1.3818131149444295	1.0790070947733472	0.5151906716070227	0.7208929361325127	GATA-type zinc fingers{2.2.1}	Two zinc-finger GATA factors{2.2.1.1}	GATA1;GATA2;GATA3;GATA4;GATA5;GATA6;GATAD2A;GATAD2B;TRPS1;ZGLP1	GATA1;GATA2;GATA3;GATA4;GATA5;GATA6
RUNX2_HUMAN.H11MO.0.A	186	0.13276231263383298	0.8286572550953022	1.137372242683828	0.973073377555226	0.7538662076882884	0.9024795241123432	Runt-related factors{6.4.1}	Runx2 (PEBP2alphaA, CBF-alpha1){6.4.1.0.1}	RUNX1;RUNX2;RUNX3	RUNX2
FOXH1_HUMAN.H11MO.0.A	105	0.07494646680942184	0.8286220840607146	1.2491407228442222	1.022011825846611	0.836744135156472	0.9481363020981834	Forkhead box (FOX) factors{3.3.1}	FOXH{3.3.1.8}	FOXA1;FOXA2;FOXA3;FOXB1;FOXB2;FOXC1;FOXC2;FOXD1;FOXD2;FOXD3;FOXD4;FOXD4L1;FOXD4L3;FOXD4L4;FOXD4L5;FOXD4L6;FOXE1;FOXE3;FOXF1;FOXF2;FOXG1;FOXH1;FOXI1;FOXI2;FOXI3;FOXJ1;FOXJ2;FOXJ3;FOXK1;FOXK2;FOXL1;FOXL2;FOXM1;FOXN1;FOXN2;FOXN3;FOXN4;FOXO1;FOXO3;FOXO4;FOXO6;FOXP1;FOXP2;FOXP3;FOXP4;FOXQ1;FOXR1;FOXR2;FOXS1	FOXH1
TFE2_HUMAN.H11MO.0.A	378	0.2698072805139186	0.8278835279381441	1.0536550695775107	0.9347496811179887	0.26958936828747626	0.5008515733726366	E2A-related factors{1.2.1}	E2A (TCF-3, ITF-1){1.2.1.0.1}	TCF12;TCF4;TCF3	TCF3
FOXB1_HUMAN.H11MO.0.D	106	0.07566024268379729	0.827751066242342	1.2455693403435608	1.0199522294597532	0.837613192403274	0.9481363020981834	Forkhead box (FOX) factors{3.3.1}	FOXB{3.3.1.2}	FOXA1;FOXA2;FOXA3;FOXB1;FOXB2;FOXC1;FOXC2;FOXD1;FOXD2;FOXD3;FOXD4;FOXD4L1;FOXD4L3;FOXD4L4;FOXD4L5;FOXD4L6;FOXE1;FOXE3;FOXF1;FOXF2;FOXG1;FOXH1;FOXI1;FOXI2;FOXI3;FOXJ1;FOXJ2;FOXJ3;FOXK1;FOXK2;FOXL1;FOXL2;FOXM1;FOXN1;FOXN2;FOXN3;FOXN4;FOXO1;FOXO3;FOXO4;FOXO6;FOXP1;FOXP2;FOXP3;FOXP4;FOXQ1;FOXR1;FOXR2;FOXS1	FOXB1
ZN121_HUMAN.H11MO.0.C	308	0.21984296930763741	0.8272788369125867	1.0714966699369837	0.9426282659698834	0.3712661299056875	0.5890908260445793	More than 3 adjacent zinc finger factors{2.3.3}	unclassified{2.3.3.0}	BCL6B;BCL6;CTCFL;CTCF;FEZF1;GFI1B;GFI1;GLI1;GLI2;GLI3;GLIS1;GLIS2;GLIS3;MTF1;MYNN;MZF1;OSR2;OVOL1;OVOL2;ZNF146;PLAG1;PLAGL1;PRDM14;PRDM1;PRDM6;SCRT1;SCRT2;SNAI1;SNAI2;YY1;YY2;WT1;ZNF324;ZNF354A;ZBTB14;ZBTB18;ZBTB48;ZBTB49;ZBTB7A;ZBTB7B;ZBTB6;ZFP64;ZFP28;ZFP42;ZFP82;ZFX;ZIC1;ZIC2;ZIC3;ZIC4;ZIM3;ZKSCAN1;ZKSCAN3;ZNF121;ZNF136;ZNF140;ZNF143;ZNF148;ZNF214;ZNF232;ZNF250;ZNF257;ZNF260;ZNF263;ZNF264;ZNF2…	MYNN;MZF1;OSR2;PRDM14;PRDM6;WT1;ZBTB14;ZBTB48;ZBTB49;ZFP64;ZFP28;ZIM3;ZNF121;ZNF250;ZNF257;ZNF263;ZNF274;ZNF317;ZNF320;ZNF329;ZNF331;ZNF394;ZNF449;ZNF502;ZNF528;ZNF547;ZNF549;ZNF554;ZNF586;ZNF589;ZNF667;ZNF680;ZNF708;ZNF713;ZNF768;ZNF18;ZNF85;ZSCAN16;ZSCAN22
NR1I3_HUMAN.H11MO.0.C	105	0.07494646680942184	0.8263083540426446	1.245669343287317	1.0191528063997175	0.8370012060668891	0.9481363020981834	Thyroid hormone receptor-related factors (NR1){2.1.2}	Vitamin D receptor (NR1I){2.1.2.4}	NR1D1;NR1D2;NR1H2;NR1H3;NR1H4;NR1I2;NR1I3;PPARA;PPARD;PPARG;RARA;RARB;RARG;RORA;RORB;RORC;THRA;THRB;VDR	NR1I2;NR1I3;VDR
ATF3_HUMAN.H11MO.0.A	211	0.15060670949321914	0.82564128480885135	1.1146914231400324	0.9612146361791147	0.6299079761082444	0.8109782607264736	Fos-related factors{1.1.2}	ATF-3-like factors{1.1.2.2}	ATF3;FOS;FOSB;FOSL1;FOSL2;JDP2	ATF3;JDP2
ZN320_HUMAN.H11MO.0.C	433	0.30906495360456815	0.825492714996574	1.040578431142985	0.927398754912968	0.2064140441693354	0.42552200014587593	More than 3 adjacent zinc finger factors{2.3.3}	unclassified{2.3.3.0}	BCL6B;BCL6;CTCFL;CTCF;FEZF1;GFI1B;GFI1;GLI1;GLI2;GLI3;GLIS1;GLIS2;GLIS3;MTF1;MYNN;MZF1;OSR2;OVOL1;OVOL2;ZNF146;PLAG1;PLAGL1;PRDM14;PRDM1;PRDM6;SCRT1;SCRT2;SNAI1;SNAI2;YY1;YY2;WT1;ZNF324;ZNF354A;ZBTB14;ZBTB18;ZBTB48;ZBTB49;ZBTB7A;ZBTB7B;ZBTB6;ZFP64;ZFP28;ZFP42;ZFP82;ZFX;ZIC1;ZIC2;ZIC3;ZIC4;ZIM3;ZKSCAN1;ZKSCAN3;ZNF121;ZNF136;ZNF140;ZNF143;ZNF148;ZNF214;ZNF232;ZNF250;ZNF257;ZNF260;ZNF263;ZNF264;ZNF2…	MYNN;MZF1;OSR2;PRDM14;PRDM6;WT1;ZBTB14;ZBTB48;ZBTB49;ZFP64;ZFP28;ZIM3;ZNF121;ZNF250;ZNF257;ZNF263;ZNF274;ZNF317;ZNF320;ZNF329;ZNF331;ZNF394;ZNF449;ZNF502;ZNF528;ZNF547;ZNF549;ZNF554;ZNF586;ZNF589;ZNF667;ZNF680;ZNF708;ZNF713;ZNF768;ZNF18;ZNF85;ZSCAN16;ZSCAN22
CEBPA_HUMAN.H11MO.0.A	69	0.04925053533190578	0.8254785570323678	1.3641393460403841	1.0688549679076125	0.5650411248442132	0.7589663889457986	C/EBP-related{1.1.8}	C/EBP{1.1.8.1}	CEBPA;CEBPB;CEBPD;CEBPE;CEBPG;DBP;DDIT3;HLF;NFIL3;TEF	CEBPA;CEBPB;CEBPD;CEBPE;CEBPG;DDIT3
DBP_HUMAN.H11MO.0.B	70	0.049964311206281226	0.8252116283177569	1.358880904305992	1.066572751314824	0.5683067717079101	0.7607022933798588	C/EBP-related{1.1.8}	PAR factors{1.1.8.2}	CEBPA;CEBPB;CEBPD;CEBPE;CEBPG;DBP;DDIT3;HLF;NFIL3;TEF	DBP;HLF;NFIL3;TEF
ZN317_HUMAN.H11MO.0.C	91	0.0649536045681656	0.8243809422036656	1.2791223922340436	1.0323831622878978	0.7403530319739072	0.8960944861097057	More than 3 adjacent zinc finger factors{2.3.3}	unclassified{2.3.3.0}	BCL6B;BCL6;CTCFL;CTCF;FEZF1;GFI1B;GFI1;GLI1;GLI2;GLI3;GLIS1;GLIS2;GLIS3;MTF1;MYNN;MZF1;OSR2;OVOL1;OVOL2;ZNF146;PLAG1;PLAGL1;PRDM14;PRDM1;PRDM6;SCRT1;SCRT2;SNAI1;SNAI2;YY1;YY2;WT1;ZNF324;ZNF354A;ZBTB14;ZBTB18;ZBTB48;ZBTB49;ZBTB7A;ZBTB7B;ZBTB6;ZFP64;ZFP28;ZFP42;ZFP82;ZFX;ZIC1;ZIC2;ZIC3;ZIC4;ZIM3;ZKSCAN1;ZKSCAN3;ZNF121;ZNF136;ZNF140;ZNF143;ZNF148;ZNF214;ZNF232;ZNF250;ZNF257;ZNF260;ZNF263;ZNF264;ZNF2…	MYNN;MZF1;OSR2;PRDM14;PRDM6;WT1;ZBTB14;ZBTB48;ZBTB49;ZFP64;ZFP28;ZIM3;ZNF121;ZNF250;ZNF257;ZNF263;ZNF274;ZNF317;ZNF320;ZNF329;ZNF331;ZNF394;ZNF449;ZNF502;ZNF528;ZNF547;ZNF549;ZNF554;ZNF586;ZNF589;ZNF667;ZNF680;ZNF708;ZNF713;ZNF768;ZNF18;ZNF85;ZSCAN16;ZSCAN22
HXC8_HUMAN.H11MO.0.D	57	0.04068522483940043	0.8239871792365928	1.430884341089643	1.0956095633670715	0.4784957125306777	0.6870022241362245	HOX-related factors{3.1.1}	HOX8{3.1.1.7}	CDX1;CDX2;CDX4;EVX1;EVX2;GBX1;GBX2;GSX1;GSX2;HDX;HMBOX1;HNF1A;HNF1B;HOXA1;HOXA10;HOXA11;HOXA13;HOXA2;HOXA3;HOXA4;HOXA5;HOXA6;HOXA7;HOXA9;HOXB1;HOXB13;HOXB2;HOXB3;HOXB4;HOXB5;HOXB6;HOXB7;HOXB8;HOXB9;HOXC10;HOXC11;HOXC12;HOXC13;HOXC4;HOXC5;HOXC6;HOXC8;HOXC9;HOXD1;HOXD10;HOXD11;HOXD12;HOXD13;HOXD3;HOXD4;HOXD8;HOXD9;MEOX1;MEOX2;MNX1;PDX1;POU1F1;POU2F1;POU2F2;POU2F3;POU3F1;POU3F2;POU3F3;POU3F4;POU4F1;…	HOXB8;HOXC8;HOXD8
BCL6_HUMAN.H11MO.0.A	127	0.09064953604568166	0.8232730922438327	1.1985815449696953	0.9969758926178219	1	1	More than 3 adjacent zinc finger factors{2.3.3}	BCL6 factors{2.3.3.22}	BCL6;BCL6B;CTCF;CTCFL;FEZF1;FEZF2;GFI1;GFI1B;GLI1;GLI2;GLI3;GLI4;GLIS1;GLIS2;GLIS3;HKR1;MTF1;MYNN;MZF1;OSR2;OVOL1;OVOL2;PLAG1;PLAGL1;PLAGL2;PRDM1;PRDM14;PRDM6;SCRT1;SCRT2;SNAI1;SNAI2;SNAI3;WT1;YY1;YY2;ZBTB12;ZBTB14;ZBTB18;ZBTB20;ZBTB26;ZBTB42;ZBTB45;ZBTB47;ZBTB48;ZBTB49;ZBTB6;ZBTB7A;ZBTB7B;ZBTB7C;ZFP14;ZFP2;ZFP28;ZFP30;ZFP37;ZFP42;ZFP64;ZFP69;ZFP69B;ZFP82;ZFP91;ZFX;ZIC1;ZIC2;ZIC3;ZIC4;ZIC5;ZIK1;Z…	BCL6B;BCL6
BARH2_HUMAN.H11MO.0.D	72	0.05139186295503212	0.82281858607587	1.3457661474373959	1.0596339476461287	0.6173887912970363	0.8040654697466469	NK-related factors{3.1.2}	BARHL{3.1.2.1}	BARHL1;BARHL2;BARX1;BARX2;BSX;DBX1;DBX2;DLX1;DLX2;DLX3;DLX4;DLX5;DLX6;EMX1;EMX2;EN1;EN2;HHEX;HLX;HMX1;HMX2;HMX3;LBX1;LBX2;MSX1;MSX2;NANOG;NKX1-1;NKX1-2;NKX2-1;NKX2-2;NKX2-3;NKX2-4;NKX2-5;NKX2-6;NKX2-8;NKX3-1;NKX3-2;NKX6-1;NKX6-2;NKX6-3;NOTO;TLX1;TLX2;TLX3;VAX1;VAX2;VENTX	BARHL1;BARHL2
SOX7_HUMAN.H11MO.0.D	68	0.04853675945753034	0.8207069778254155	1.3611463187225679	1.0647924348038176	0.6067823976949638	0.7929308959708764	SOX-related factors{4.1.1}	Group F{4.1.1.6}	BBX;CIC;HBP1;SOX1;SOX10;SOX11;SOX12;SOX13;SOX14;SOX15;SOX17;SOX18;SOX2;SOX21;SOX3;SOX30;SOX4;SOX5;SOX6;SOX7;SOX8;SOX9;SRY	SOX17;SOX18;SOX7
SP2_HUMAN.H11MO.0.A	961	0.6859386152748037	0.8202378971038259	1.034302085042548	0.9204781287651499	0.1551791785142096	0.35326997325927045	Three-zinc finger Krüppel-related factors{2.3.1}	Sp1-like factors{2.3.1.1}	EGR1;EGR2;EGR3;EGR4;KLF1;KLF10;KLF11;KLF12;KLF13;KLF14;KLF15;KLF16;KLF17;KLF2;KLF3;KLF4;KLF5;KLF6;KLF7;KLF8;KLF9;SP1;SP2;SP3;SP4;SP5;SP6;SP7;SP8;SP9	SP1;SP2;SP3;SP4
PEBB_HUMAN.H11MO.0.C	178	0.1270521056388294	0.8198678938104139	1.1322081010426681	0.9657890037874407	0.690489373189868	0.8656378971209565			CBFB	CBFB
JDP2_HUMAN.H11MO.0.D	121	0.08636688079942897	0.8185351279407409	1.201828901601947	0.9956531954361201	1	1	Fos-related factors{1.1.2}	ATF-3-like factors{1.1.2.2}	ATF3;FOS;FOSB;FOSL1;FOSL2;JDP2	ATF3;JDP2
ASCL2_HUMAN.H11MO.0.D	324	0.23126338329764454	0.8181487093232014	1.0546945164045736	0.9298947197165351	0.26010161518546565	0.4987863997600633	MyoD / ASC-related factors{1.2.2}	Achaete-Scute-like factors{1.2.2.2}	ASCL1;ASCL2;ASCL3;ASCL4;ASCL5;MYF5;MYF6;MYOD1;MYOG	ASCL1;ASCL2
MLX_HUMAN.H11MO.0.D	636	0.4539614561027837	0.8180640528144922	1.014259213601825	0.91102582024189	0.08929257169980773	0.2477601261883197	bHLH-ZIP factors{1.2.6}	Mondo-like factors{1.2.6.6}	MAX;MITF;MLX;MLXIP;MLXIPL;MNT;MXD1;MXD3;MXD4;MXI1;MYC;MYCL;MYCN;REPIN1;SREBF1;SREBF2;TFAP4;TFE3;TFEB;TFEC;USF1;USF2	MLXIPL;MLX
ZNF8_HUMAN.H11MO.0.C	79	0.05638829407566024	0.8172708633891069	1.3080339554120486	1.0404131591492107	0.7220589304321372	0.8872191768740653	Factors with multiple dispersed zinc fingers{2.3.4}	unclassified{2.3.4.0}	BCL11A;E4F1;MECOM;HIC1;HIC2;HINFP;IKZF1;INSM1;MAZ;PATZ1;PRDM4;REST;RREB1;SALL4;VEZF1;ZBTB17;ZBTB4;HIVEP1;HIVEP2;ZNF134;ZNF219;ZNF335;ZNF341;ZNF382;ZNF418;ZNF423;ZNF467;ZNF770;ZNF784;ZNF8	E4F1;PRDM4;REST;RREB1;ZBTB17;ZBTB4;ZNF335;ZNF341;ZNF467;ZNF770;ZNF784;ZNF8
ZNF85_HUMAN.H11MO.0.C	90	0.06423982869379015	0.816624829520241	1.2700647407179597	1.0239542040857614	0.824684207911569	0.9455059101318788	More than 3 adjacent zinc finger factors{2.3.3}	unclassified{2.3.3.0}	BCL6B;BCL6;CTCFL;CTCF;FEZF1;GFI1B;GFI1;GLI1;GLI2;GLI3;GLIS1;GLIS2;GLIS3;MTF1;MYNN;MZF1;OSR2;OVOL1;OVOL2;ZNF146;PLAG1;PLAGL1;PRDM14;PRDM1;PRDM6;SCRT1;SCRT2;SNAI1;SNAI2;YY1;YY2;WT1;ZNF324;ZNF354A;ZBTB14;ZBTB18;ZBTB48;ZBTB49;ZBTB7A;ZBTB7B;ZBTB6;ZFP64;ZFP28;ZFP42;ZFP82;ZFX;ZIC1;ZIC2;ZIC3;ZIC4;ZIM3;ZKSCAN1;ZKSCAN3;ZNF121;ZNF136;ZNF140;ZNF143;ZNF148;ZNF214;ZNF232;ZNF250;ZNF257;ZNF260;ZNF263;ZNF264;ZNF2…	MYNN;MZF1;OSR2;PRDM14;PRDM6;WT1;ZBTB14;ZBTB48;ZBTB49;ZFP64;ZFP28;ZIM3;ZNF121;ZNF250;ZNF257;ZNF263;ZNF274;ZNF317;ZNF320;ZNF329;ZNF331;ZNF394;ZNF449;ZNF502;ZNF528;ZNF547;ZNF549;ZNF554;ZNF586;ZNF589;ZNF667;ZNF680;ZNF708;ZNF713;ZNF768;ZNF18;ZNF85;ZSCAN16;ZSCAN22
MYOD1_HUMAN.H11MO.1.A	305	0.21770164168451106	0.8165435620885696	1.0585472538853198	0.9308135139660716	0.27757770724786734	0.5057070885490007	MyoD / ASC-related factors{1.2.2}	Myogenic transcription factors{1.2.2.1}	ASCL1;ASCL2;ASCL3;ASCL4;ASCL5;MYF5;MYF6;MYOD1;MYOG	MYF6;MYOD1;MYOG
MYB_HUMAN.H11MO.0.A	117	0.0835117773019272	0.8162223147743426	1.2056875142341867	0.9959899316256261	1	1	Myb/SANT domain factors{3.5.1}	Myb-like factors{3.5.1.1}	CDC5L;DMTF1;MYB;MYBL1;MYBL2;SMARCA1;SMARCA5;SNAPC4;TRERF1;ZNF541	CDC5L;MYBL1;MYBL2;MYB
CR3L2_HUMAN.H11MO.0.D	306	0.21841541755888652	0.8154334127560738	1.0567660193904465	0.9293823253396445	0.26448784706671363	0.4987863997600633	CREB-related factors{1.1.7}	CREB-3-like factors{1.1.7.2}	ATF1;ATF6;ATF6B;CREB1;CREB3;CREB3L1;CREB3L2;CREB3L3;CREB3L4;CREBL2;CREBZF;CREM	CREB3L1;CREB3L2;CREB3
FOXO6_HUMAN.H11MO.0.D	99	0.07066381156316917	0.815111796395936	1.2430408102182786	1.0114591690936747	0.916054058607653	0.9878009499111894	Forkhead box (FOX) factors{3.3.1}	FOXO{3.3.1.15}	FOXA1;FOXA2;FOXA3;FOXB1;FOXB2;FOXC1;FOXC2;FOXD1;FOXD2;FOXD3;FOXD4;FOXD4L1;FOXD4L3;FOXD4L4;FOXD4L5;FOXD4L6;FOXE1;FOXE3;FOXF1;FOXF2;FOXG1;FOXH1;FOXI1;FOXI2;FOXI3;FOXJ1;FOXJ2;FOXJ3;FOXK1;FOXK2;FOXL1;FOXL2;FOXM1;FOXN1;FOXN2;FOXN3;FOXN4;FOXO1;FOXO3;FOXO4;FOXO6;FOXP1;FOXP2;FOXP3;FOXP4;FOXQ1;FOXR1;FOXR2;FOXS1	FOXO1;FOXO3;FOXO4;FOXO6
HEY2_HUMAN.H11MO.0.D	542	0.3868665239114918	0.8150739163103733	1.015337648549568	0.909982383012581	0.0896563880759289	0.2477601261883197	Hairy-related factors{1.2.4}	Hairy-like factors{1.2.4.1}	BHLHE40;BHLHE41;HELT;HES1;HES2;HES3;HES4;HES5;HES6;HES7;HEY1;HEY2;HEYL	BHLHE40;BHLHE41;HES1;HES5;HES7;HEY1;HEY2
RAX2_HUMAN.H11MO.0.D	65	0.046395431834404	0.8148544914684196	1.3668279851897334	1.0635973465012802	0.5995737110427417	0.7888589269862694	Paired-related HD factors{3.1.3}	RAX{3.1.3.22}	ALX1;ALX3;ALX4;ARGFX;ARX;CRX;DMBX1;DPRX;DRGX;DUX4;DUXA;ESX1;GSC;GSC2;HESX1;ISX;LEUTX;MIXL1;NOBOX;OTP;OTX1;OTX2;PHOX2A;PHOX2B;PITX1;PITX2;PITX3;PROP1;PRRX1;PRRX2;RAX;RAX2;RHOXF1;RHOXF2;SEBOX;SHOX;SHOX2;TPRX1;UNCX;VSX1;VSX2	RAX2;RAX
KLF13_HUMAN.H11MO.0.D	437	0.31192005710206994	0.8146577640414061	1.0262976951755527	0.9149438601251738	0.12978560319956056	0.320720192521991	Three-zinc finger Krüppel-related factors{2.3.1}	Krüppel-like factors{2.3.1.2}	EGR1;EGR2;EGR3;EGR4;KLF1;KLF10;KLF11;KLF12;KLF13;KLF14;KLF15;KLF16;KLF17;KLF2;KLF3;KLF4;KLF5;KLF6;KLF7;KLF8;KLF9;SP1;SP2;SP3;SP4;SP5;SP6;SP7;SP8;SP9	KLF12;KLF13;KLF14;KLF15;KLF16;KLF1;KLF3;KLF4;KLF5;KLF6;KLF8;KLF9
PBX3_HUMAN.H11MO.0.A	213	0.15203426124197003	0.8129150605960491	1.0961987025550928	0.9458081369621327	0.48529241509658216	0.6938846201433034	TALE-type homeo domain factors{3.1.4}	PBX{3.1.4.4}	IRX2;IRX3;MEIS1;MEIS2;MEIS3;PBX1;PBX2;PBX3;PKNOX1;TGIF2LX;TGIF1;TGIF2	PBX1;PBX2;PBX3
ZN549_HUMAN.H11MO.0.C	119	0.08493932905067808	0.8128021549325889	1.1969871154630047	0.9902436078100637	0.9617270644473312	1	More than 3 adjacent zinc finger factors{2.3.3}	unclassified{2.3.3.0}	BCL6B;BCL6;CTCFL;CTCF;FEZF1;GFI1B;GFI1;GLI1;GLI2;GLI3;GLIS1;GLIS2;GLIS3;MTF1;MYNN;MZF1;OSR2;OVOL1;OVOL2;ZNF146;PLAG1;PLAGL1;PRDM14;PRDM1;PRDM6;SCRT1;SCRT2;SNAI1;SNAI2;YY1;YY2;WT1;ZNF324;ZNF354A;ZBTB14;ZBTB18;ZBTB48;ZBTB49;ZBTB7A;ZBTB7B;ZBTB6;ZFP64;ZFP28;ZFP42;ZFP82;ZFX;ZIC1;ZIC2;ZIC3;ZIC4;ZIM3;ZKSCAN1;ZKSCAN3;ZNF121;ZNF136;ZNF140;ZNF143;ZNF148;ZNF214;ZNF232;ZNF250;ZNF257;ZNF260;ZNF263;ZNF264;ZNF2…	MYNN;MZF1;OSR2;PRDM14;PRDM6;WT1;ZBTB14;ZBTB48;ZBTB49;ZFP64;ZFP28;ZIM3;ZNF121;ZNF250;ZNF257;ZNF263;ZNF274;ZNF317;ZNF320;ZNF329;ZNF331;ZNF394;ZNF449;ZNF502;ZNF528;ZNF547;ZNF549;ZNF554;ZNF586;ZNF589;ZNF667;ZNF680;ZNF708;ZNF713;ZNF768;ZNF18;ZNF85;ZSCAN16;ZSCAN22
XBP1_HUMAN.H11MO.0.D	428	0.30549607423269093	0.8127668333547204	1.0252956323486275	0.9134640739611554	0.12788949845806635	0.3188376750869936	XBP-1-related factors{1.1.5}	XBP-1{1.1.5.0.1}	XBP1	XBP1
ZKSC3_HUMAN.H11MO.0.D	109	0.07780157030692363	0.8123986414367481	1.2159105854946324	0.9982109625307772	0.9999999999999999	1	More than 3 adjacent zinc finger factors{2.3.3}	ZKSCAN3-like factors{2.3.3.26}	BCL6;BCL6B;CTCF;CTCFL;FEZF1;FEZF2;GFI1;GFI1B;GLI1;GLI2;GLI3;GLI4;GLIS1;GLIS2;GLIS3;HKR1;MTF1;MYNN;MZF1;OSR2;OVOL1;OVOL2;PLAG1;PLAGL1;PLAGL2;PRDM1;PRDM14;PRDM6;SCRT1;SCRT2;SNAI1;SNAI2;SNAI3;WT1;YY1;YY2;ZBTB12;ZBTB14;ZBTB18;ZBTB20;ZBTB26;ZBTB42;ZBTB45;ZBTB47;ZBTB48;ZBTB49;ZBTB6;ZBTB7A;ZBTB7B;ZBTB7C;ZFP14;ZFP2;ZFP28;ZFP30;ZFP37;ZFP42;ZFP64;ZFP69;ZFP69B;ZFP82;ZFP91;ZFX;ZIC1;ZIC2;ZIC3;ZIC4;ZIC5;ZIK1;Z…	ZKSCAN3
LEF1_HUMAN.H11MO.0.A	135	0.09635974304068523	0.8114336691124108	1.1691321668836439	0.9773057388841789	0.8567532488013849	0.9531843503980776	TCF-7-related factors{4.1.3}	LEF-1 (TCF-1alpha) [1]{4.1.3.0.4}	LEF1;TAF1;TCF7;TCF7L1;TCF7L2	LEF1
MSX1_HUMAN.H11MO.0.D	74	0.05281941470378301	0.8111595551574636	1.3179845340022924	1.0409789638799567	0.7137784241607151	0.8861886715425303	NK-related factors{3.1.2}	MSX{3.1.2.11}	BARHL1;BARHL2;BARX1;BARX2;BSX;DBX1;DBX2;DLX1;DLX2;DLX3;DLX4;DLX5;DLX6;EMX1;EMX2;EN1;EN2;HHEX;HLX;HMX1;HMX2;HMX3;LBX1;LBX2;MSX1;MSX2;NANOG;NKX1-1;NKX1-2;NKX2-1;NKX2-2;NKX2-3;NKX2-4;NKX2-5;NKX2-6;NKX2-8;NKX3-1;NKX3-2;NKX6-1;NKX6-2;NKX6-3;NOTO;TLX1;TLX2;TLX3;VAX1;VAX2;VENTX	MSX1;MSX2
HXD11_HUMAN.H11MO.0.D	98	0.06995003568879372	0.8107119447139743	1.238850514123948	1.0070842591008686	0.9159065594791396	0.9878009499111894	HOX-related factors{3.1.1}	HOX9-13{3.1.1.8}	CDX1;CDX2;CDX4;EVX1;EVX2;GBX1;GBX2;GSX1;GSX2;HDX;HMBOX1;HNF1A;HNF1B;HOXA1;HOXA10;HOXA11;HOXA13;HOXA2;HOXA3;HOXA4;HOXA5;HOXA6;HOXA7;HOXA9;HOXB1;HOXB13;HOXB2;HOXB3;HOXB4;HOXB5;HOXB6;HOXB7;HOXB8;HOXB9;HOXC10;HOXC11;HOXC12;HOXC13;HOXC4;HOXC5;HOXC6;HOXC8;HOXC9;HOXD1;HOXD10;HOXD11;HOXD12;HOXD13;HOXD3;HOXD4;HOXD8;HOXD9;MEOX1;MEOX2;MNX1;PDX1;POU1F1;POU2F1;POU2F2;POU2F3;POU3F1;POU3F2;POU3F3;POU3F4;POU4F1;…	HOXA10;HOXA11;HOXA13;HOXA9;HOXB13;HOXC10;HOXC11;HOXC12;HOXC13;HOXC9;HOXD10;HOXD11;HOXD12;HOXD13;HOXD9
SOX5_HUMAN.H11MO.0.C	68	0.04853675945753034	0.8100831712916925	1.3434953474637552	1.0509865962381677	0.6548702557900599	0.8359353761823446	SOX-related factors{4.1.1}	Group D{4.1.1.4}	BBX;CIC;HBP1;SOX1;SOX10;SOX11;SOX12;SOX13;SOX14;SOX15;SOX17;SOX18;SOX2;SOX21;SOX3;SOX30;SOX4;SOX5;SOX6;SOX7;SOX8;SOX9;SRY	SOX13;SOX5
ZN490_HUMAN.H11MO.0.C	106	0.07566024268379729	0.8091443103571669	1.2175010021981372	0.9970039122870594	1	1	More than 3 adjacent zinc finger factors{2.3.3}	ZNF763-like factors{2.3.3.33}	BCL6;BCL6B;CTCF;CTCFL;FEZF1;FEZF2;GFI1;GFI1B;GLI1;GLI2;GLI3;GLI4;GLIS1;GLIS2;GLIS3;HKR1;MTF1;MYNN;MZF1;OSR2;OVOL1;OVOL2;PLAG1;PLAGL1;PLAGL2;PRDM1;PRDM14;PRDM6;SCRT1;SCRT2;SNAI1;SNAI2;SNAI3;WT1;YY1;YY2;ZBTB12;ZBTB14;ZBTB18;ZBTB20;ZBTB26;ZBTB42;ZBTB45;ZBTB47;ZBTB48;ZBTB49;ZBTB6;ZBTB7A;ZBTB7B;ZBTB7C;ZFP14;ZFP2;ZFP28;ZFP30;ZFP37;ZFP42;ZFP64;ZFP69;ZFP69B;ZFP82;ZFP91;ZFX;ZIC1;ZIC2;ZIC3;ZIC4;ZIC5;ZIK1;Z…	ZNF136;ZNF490;ZNF563
ZSCA4_HUMAN.H11MO.0.D	216	0.15417558886509636	0.8091093832702538	1.089191639090056	0.9405280849466106	0.4227875024335485	0.6370532255581177	More than 3 adjacent zinc finger factors{2.3.3}	ZSCAN5-like zinc finger factors{2.3.3.5}	BCL6;BCL6B;CTCF;CTCFL;FEZF1;FEZF2;GFI1;GFI1B;GLI1;GLI2;GLI3;GLI4;GLIS1;GLIS2;GLIS3;HKR1;MTF1;MYNN;MZF1;OSR2;OVOL1;OVOL2;PLAG1;PLAGL1;PLAGL2;PRDM1;PRDM14;PRDM6;SCRT1;SCRT2;SNAI1;SNAI2;SNAI3;WT1;YY1;YY2;ZBTB12;ZBTB14;ZBTB18;ZBTB20;ZBTB26;ZBTB42;ZBTB45;ZBTB47;ZBTB48;ZBTB49;ZBTB6;ZBTB7A;ZBTB7B;ZBTB7C;ZFP14;ZFP2;ZFP28;ZFP30;ZFP37;ZFP42;ZFP64;ZFP69;ZFP69B;ZFP82;ZFP91;ZFX;ZIC1;ZIC2;ZIC3;ZIC4;ZIC5;ZIK1;Z…	ZSCAN4
P5F1B_HUMAN.H11MO.0.D	90	0.06423982869379015	0.8090251195124227	1.2581460348096098	1.0143479120886363	0.8686886004087191	0.9636818862088091	POU domain factors{3.1.10}	POU5 (Oct-3/4-like factors){3.1.10.5}	HMBOX1;HNF1A;HNF1B;POU5F1B;POU1F1;POU2F1;POU2F2;POU2F3;POU3F1;POU3F2;POU3F3;POU3F4;POU4F1;POU4F2;POU4F3;POU5F1;POU6F1;POU6F2	POU5F1B;POU5F1
NFYB_HUMAN.H11MO.0.A	70	0.049964311206281226	0.8065068359819791	1.3280442955512832	1.0423727710111177	0.7063934321921564	0.88088512096146	Heteromeric CCAAT-binding factors{4.2.1}	NF-YB (CP1B, CBF-A){4.2.1.0.2}	NFYA;NFYB;NFYC	NFYB
BHE40_HUMAN.H11MO.0.A	298	0.21270521056388295	0.806187220615817	1.0474569681365788	0.9200729581716317	0.21066861682520877	0.431982722266585	Hairy-related factors{1.2.4}	Hairy-like factors{1.2.4.1}	BHLHE40;BHLHE41;HELT;HES1;HES2;HES3;HES4;HES5;HES6;HES7;HEY1;HEY2;HEYL	BHLHE40;BHLHE41;HES1;HES5;HES7;HEY1;HEY2
RUNX1_HUMAN.H11MO.0.A	151	0.10778015703069237	0.8053284040939824	1.1395477345855258	0.9608224142273332	0.6697952339604979	0.8535737609645353	Runt-related factors{6.4.1}	Runx1 (PEBP2alphaB, CBF-alpha2, AML-1){6.4.1.0.2}	RUNX1;RUNX2;RUNX3	RUNX1
PO2F1_HUMAN.H11MO.0.C	89	0.0635260528194147	0.8049390474278842	1.2547536933737766	1.010486323950978	0.9118665905489944	0.9874285692602173	POU domain factors{3.1.10}	POU2 (Oct-1/2-like factors){3.1.10.2}	CDX1;CDX2;CDX4;EVX1;EVX2;GBX1;GBX2;GSX1;GSX2;HDX;HMBOX1;HNF1A;HNF1B;HOXA1;HOXA10;HOXA11;HOXA13;HOXA2;HOXA3;HOXA4;HOXA5;HOXA6;HOXA7;HOXA9;HOXB1;HOXB13;HOXB2;HOXB3;HOXB4;HOXB5;HOXB6;HOXB7;HOXB8;HOXB9;HOXC10;HOXC11;HOXC12;HOXC13;HOXC4;HOXC5;HOXC6;HOXC8;HOXC9;HOXD1;HOXD10;HOXD11;HOXD12;HOXD13;HOXD3;HOXD4;HOXD8;HOXD9;MEOX1;MEOX2;MNX1;PDX1;POU1F1;POU2F1;POU2F2;POU2F3;POU3F1;POU3F2;POU3F3;POU3F4;POU4F1;…	POU2F1;POU2F2;POU2F3
VSX2_HUMAN.H11MO.0.D	62	0.04425410421127766	0.8044631273214928	1.3658603657641977	1.056862520051921	0.6394095000857066	0.8216412076101329	Paired-related HD factors{3.1.3}	VSX{3.1.3.28}	ALX1;ALX3;ALX4;ARGFX;ARX;CRX;DMBX1;DPRX;DRGX;DUX4;DUXA;ESX1;GSC;GSC2;HESX1;ISX;LEUTX;MIXL1;NOBOX;OTP;OTX1;OTX2;PHOX2A;PHOX2B;PITX1;PITX2;PITX3;PROP1;PRRX1;PRRX2;RAX;RAX2;RHOXF1;RHOXF2;SEBOX;SHOX;SHOX2;TPRX1;UNCX;VSX1;VSX2	VSX1;VSX2
ONEC2_HUMAN.H11MO.0.D	107	0.07637401855817273	0.8043382140989093	1.2080921902726651	0.9901391717031987	0.9598481605382222	1	HD-CUT factors{3.1.9}	ONECUT{3.1.9.1}	CUX1;CUX2;ONECUT1;ONECUT2;ONECUT3;SATB1;SATB2	ONECUT1;ONECUT2;ONECUT3
TBX5_HUMAN.H11MO.0.D	146	0.10421127765881513	0.8041404949405493	1.1439115491024827	0.962067644201377	0.6966623083737754	0.8719588307730208	TBX2-related factors{6.5.4}	TBX5{6.5.4.0.4}	TBX2;TBX3;TBX4;TBX5	TBX5
ZN423_HUMAN.H11MO.0.D	210	0.14989293361884368	0.803643102888793	1.085595477639366	0.9358734836676594	0.3973287515467196	0.615141500888596	Factors with multiple dispersed zinc fingers{2.3.4}	ZNF423-like factors{2.3.4.12}	BCL11A;BCL11B;BNC1;BNC2;E4F1;HIC1;HIC2;HINFP;HIVEP1;HIVEP2;HIVEP3;IKZF1;IKZF2;IKZF3;IKZF4;IKZF5;INSM1;INSM2;MAZ;MECOM;PATZ1;PRDM16;PRDM4;REST;RLF;RREB1;SALL1;SALL2;SALL3;SALL4;VEZF1;ZBTB1;ZBTB17;ZBTB2;ZBTB25;ZBTB4;ZFAT;ZNF134;ZNF211;ZNF217;ZNF219;ZNF248;ZNF256;ZNF292;ZNF296;ZNF319;ZNF334;ZNF335;ZNF341;ZNF37A;ZNF382;ZNF417;ZNF418;ZNF423;ZNF467;ZNF510;ZNF512;ZNF512B;ZNF516;ZNF518A;ZNF518B;ZNF521;ZN…	ZNF423
ZBT49_HUMAN.H11MO.0.D	54	0.03854389721627409	0.8024695929034983	1.4145093518412688	1.0755806789243954	0.5642282335416866	0.7589663889457986	More than 3 adjacent zinc finger factors{2.3.3}	unclassified{2.3.3.0}	BCL6B;BCL6;CTCFL;CTCF;FEZF1;GFI1B;GFI1;GLI1;GLI2;GLI3;GLIS1;GLIS2;GLIS3;MTF1;MYNN;MZF1;OSR2;OVOL1;OVOL2;ZNF146;PLAG1;PLAGL1;PRDM14;PRDM1;PRDM6;SCRT1;SCRT2;SNAI1;SNAI2;YY1;YY2;WT1;ZNF324;ZNF354A;ZBTB14;ZBTB18;ZBTB48;ZBTB49;ZBTB7A;ZBTB7B;ZBTB6;ZFP64;ZFP28;ZFP42;ZFP82;ZFX;ZIC1;ZIC2;ZIC3;ZIC4;ZIM3;ZKSCAN1;ZKSCAN3;ZNF121;ZNF136;ZNF140;ZNF143;ZNF148;ZNF214;ZNF232;ZNF250;ZNF257;ZNF260;ZNF263;ZNF264;ZNF2…	MYNN;MZF1;OSR2;PRDM14;PRDM6;WT1;ZBTB14;ZBTB48;ZBTB49;ZFP64;ZFP28;ZIM3;ZNF121;ZNF250;ZNF257;ZNF263;ZNF274;ZNF317;ZNF320;ZNF329;ZNF331;ZNF394;ZNF449;ZNF502;ZNF528;ZNF547;ZNF549;ZNF554;ZNF586;ZNF589;ZNF667;ZNF680;ZNF708;ZNF713;ZNF768;ZNF18;ZNF85;ZSCAN16;ZSCAN22
HSF2_HUMAN.H11MO.0.A	100	0.07137758743754462	0.8012873293341425	1.2194764132204527	0.9932605692377794	1	1	HSF factors{3.4.1}	HSF2 (HSTF2){3.4.1.0.2}	HSF1;HSF2;HSF4;HSF5;HSFX1;HSFY1;HSFY1; HSFY2	HSF2
ZEP2_HUMAN.H11MO.0.D	205	0.14632405424696646	0.8011584669371583	1.0855542950411903	0.9344661520802545	0.3929575468005908	0.6120611486530414	Factors with multiple dispersed zinc fingers{2.3.4}	HIV EP-factors{2.3.4.5}	BCL11A;BCL11B;BNC1;BNC2;E4F1;HIC1;HIC2;HINFP;HIVEP1;HIVEP2;HIVEP3;IKZF1;IKZF2;IKZF3;IKZF4;IKZF5;INSM1;INSM2;MAZ;MECOM;PATZ1;PRDM16;PRDM4;REST;RLF;RREB1;SALL1;SALL2;SALL3;SALL4;VEZF1;ZBTB1;ZBTB17;ZBTB2;ZBTB25;ZBTB4;ZFAT;ZNF134;ZNF211;ZNF217;ZNF219;ZNF248;ZNF256;ZNF292;ZNF296;ZNF319;ZNF334;ZNF335;ZNF341;ZNF37A;ZNF382;ZNF417;ZNF418;ZNF423;ZNF467;ZNF510;ZNF512;ZNF512B;ZNF516;ZNF518A;ZNF518B;ZNF521;ZN…	HIVEP1;HIVEP2
GCR_HUMAN.H11MO.0.A	139	0.099214846538187	0.800812164300363	1.1482089460645382	0.9620450616512987	0.7231999040060025	0.8872191768740653	Steroid hormone receptors (NR3){2.1.1}	GR-like receptors (NR3C){2.1.1.1}	AR;ESR1;ESR2;ESRRA;ESRRB;ESRRG;NR3C1;NR3C2;PGR	AR;NR3C1;NR3C2;PGR
ZN524_HUMAN.H11MO.0.D	263	0.18772305496074232	0.800262695871416	1.0530758090013064	0.9193507359931894	0.22715913295628756	0.4584808678253867	More than 3 adjacent zinc finger factors{2.3.3}	ZNF524-like factors{2.3.3.15}	BCL6;BCL6B;CTCF;CTCFL;FEZF1;FEZF2;GFI1;GFI1B;GLI1;GLI2;GLI3;GLI4;GLIS1;GLIS2;GLIS3;HKR1;MTF1;MYNN;MZF1;OSR2;OVOL1;OVOL2;PLAG1;PLAGL1;PLAGL2;PRDM1;PRDM14;PRDM6;SCRT1;SCRT2;SNAI1;SNAI2;SNAI3;WT1;YY1;YY2;ZBTB12;ZBTB14;ZBTB18;ZBTB20;ZBTB26;ZBTB42;ZBTB45;ZBTB47;ZBTB48;ZBTB49;ZBTB6;ZBTB7A;ZBTB7B;ZBTB7C;ZFP14;ZFP2;ZFP28;ZFP30;ZFP37;ZFP42;ZFP64;ZFP69;ZFP69B;ZFP82;ZFP91;ZFX;ZIC1;ZIC2;ZIC3;ZIC4;ZIC5;ZIK1;Z…	ZNF524
ATF7_HUMAN.H11MO.0.D	135	0.09635974304068523	0.7994709395599509	1.1518159195437399	0.962863151616257	0.7197255747820954	0.8872191768740653	Jun-related factors{1.1.1}	ATF-2-like factors{1.1.1.3}	ATF2;ATF7;BACH1;BACH2;CREB5;JUN;JUNB;JUND;NFE2;NFE2L1;NFE2L2;NFE2L3	ATF2;ATF7;CREB5
PO2F3_HUMAN.H11MO.0.D	71	0.05067808708065667	0.7984105593128833	1.310151329037224	1.0299994807164459	0.8038275118146699	0.9388913922532679	POU domain factors{3.1.10}	POU2 (Oct-1/2-like factors){3.1.10.2}	CDX1;CDX2;CDX4;EVX1;EVX2;GBX1;GBX2;GSX1;GSX2;HDX;HMBOX1;HNF1A;HNF1B;HOXA1;HOXA10;HOXA11;HOXA13;HOXA2;HOXA3;HOXA4;HOXA5;HOXA6;HOXA7;HOXA9;HOXB1;HOXB13;HOXB2;HOXB3;HOXB4;HOXB5;HOXB6;HOXB7;HOXB8;HOXB9;HOXC10;HOXC11;HOXC12;HOXC13;HOXC4;HOXC5;HOXC6;HOXC8;HOXC9;HOXD1;HOXD10;HOXD11;HOXD12;HOXD13;HOXD3;HOXD4;HOXD8;HOXD9;MEOX1;MEOX2;MNX1;PDX1;POU1F1;POU2F1;POU2F2;POU2F3;POU3F1;POU3F2;POU3F3;POU3F4;POU4F1;…	POU2F1;POU2F2;POU2F3
ATF1_HUMAN.H11MO.0.B	176	0.1256245538900785	0.797308331795255	1.1028392710378132	0.9400273169703891	0.47554684558940685	0.6853207812138928	CREB-related factors{1.1.7}	CREB-like factors{1.1.7.1}	ATF1;ATF6;ATF6B;CREB1;CREB3;CREB3L1;CREB3L2;CREB3L3;CREB3L4;CREBL2;CREBZF;CREM	ATF1;CREB1;CREM
ZN219_HUMAN.H11MO.0.D	447	0.31905781584582443	0.7971937709239982	1.0028886297637436	0.8946648078202162	0.054059736417437367	0.1758652184719165	Factors with multiple dispersed zinc fingers{2.3.4}	ZNF219-like factors{2.3.4.2}	BCL11A;BCL11B;BNC1;BNC2;E4F1;HIC1;HIC2;HINFP;HIVEP1;HIVEP2;HIVEP3;IKZF1;IKZF2;IKZF3;IKZF4;IKZF5;INSM1;INSM2;MAZ;MECOM;PATZ1;PRDM16;PRDM4;REST;RLF;RREB1;SALL1;SALL2;SALL3;SALL4;VEZF1;ZBTB1;ZBTB17;ZBTB2;ZBTB25;ZBTB4;ZFAT;ZNF134;ZNF211;ZNF217;ZNF219;ZNF248;ZNF256;ZNF292;ZNF296;ZNF319;ZNF334;ZNF335;ZNF341;ZNF37A;ZNF382;ZNF417;ZNF418;ZNF423;ZNF467;ZNF510;ZNF512;ZNF512B;ZNF516;ZNF518A;ZNF518B;ZNF521;ZN…	ZNF219
MEIS3_HUMAN.H11MO.0.D	112	0.07994289793004997	0.7968297202090693	1.1865060509318197	0.9764282415070511	0.8445456198108883	0.9504240289357295	TALE-type homeo domain factors{3.1.4}	MEIS{3.1.4.2}	IRX1;IRX2;IRX3;IRX4;IRX5;IRX6;MEIS1;MEIS2;MEIS3;MKX;PBX1;PBX2;PBX3;PKNOX1;PKNOX2;TGIF1;TGIF2;TGIF2LX;TGIF2LY	MEIS1;MEIS2;MEIS3
PHX2B_HUMAN.H11MO.0.D	64	0.04568165596002855	0.7962669069800455	1.3407944623543382	1.0414889894978427	0.7430090899635586	0.8978996996268083	Paired-related HD factors{3.1.3}	PHOX{3.1.3.18}	ALX1;ALX3;ALX4;ARGFX;ARX;CRX;DMBX1;DPRX;DRGX;DUX4;DUXA;ESX1;GSC;GSC2;HESX1;ISX;LEUTX;MIXL1;NOBOX;OTP;OTX1;OTX2;PHOX2A;PHOX2B;PITX1;PITX2;PITX3;PROP1;PRRX1;PRRX2;RAX;RAX2;RHOXF1;RHOXF2;SEBOX;SHOX;SHOX2;TPRX1;UNCX;VSX1;VSX2	PHOX2A;PHOX2B
ATF6A_HUMAN.H11MO.0.B	364	0.2598144182726624	0.7950848812865062	1.0148405083720071	0.8990771310604606	0.08263942136636608	0.23685871328426858	CREB-related factors{1.1.7}	ATF-6 factors{1.1.7.3}	ATF1;ATF6;ATF6B;CREB1;CREB3;CREB3L1;CREB3L2;CREB3L3;CREB3L4;CREBL2;CREBZF;CREM	ATF6
TF2LX_HUMAN.H11MO.0.D	106	0.07566024268379729	0.7944472118447792	1.1953427174238014	0.9788621144541083	0.8799536425978675	0.9740406199384894	TALE-type homeo domain factors{3.1.4}	TGIF{3.1.4.6}	IRX1;IRX2;IRX3;IRX4;IRX5;IRX6;MEIS1;MEIS2;MEIS3;MKX;PBX1;PBX2;PBX3;PKNOX1;PKNOX2;TGIF1;TGIF2;TGIF2LX;TGIF2LY	TGIF2LX;TGIF1;TGIF2
DDIT3_HUMAN.H11MO.0.D	86	0.06138472519628837	0.7935760443592007	1.2462582534663724	1.0001831390025042	1	1	C/EBP-related{1.1.8}	C/EBP{1.1.8.1}	CEBPA;CEBPB;CEBPD;CEBPE;CEBPG;DBP;DDIT3;HLF;NFIL3;TEF	CEBPA;CEBPB;CEBPD;CEBPE;CEBPG;DDIT3
HLF_HUMAN.H11MO.0.C	69	0.04925053533190578	0.793178264536249	1.3106423082176675	1.0270397646914324	0.8016187542421439	0.9388913922532679	C/EBP-related{1.1.8}	PAR factors{1.1.8.2}	CEBPA;CEBPB;CEBPD;CEBPE;CEBPG;DBP;DDIT3;HLF;NFIL3;TEF	DBP;HLF;NFIL3;TEF
HXC10_HUMAN.H11MO.0.D	139	0.099214846538187	0.7913825470274646	1.1346856662072677	0.9506904355526106	0.5972376319470127	0.78756805704262145	HOX-related factors{3.1.1}	HOX9-13{3.1.1.8}	CDX1;CDX2;CDX4;EVX1;EVX2;GBX1;GBX2;GSX1;GSX2;HDX;HMBOX1;HNF1A;HNF1B;HOXA1;HOXA10;HOXA11;HOXA13;HOXA2;HOXA3;HOXA4;HOXA5;HOXA6;HOXA7;HOXA9;HOXB1;HOXB13;HOXB2;HOXB3;HOXB4;HOXB5;HOXB6;HOXB7;HOXB8;HOXB9;HOXC10;HOXC11;HOXC12;HOXC13;HOXC4;HOXC5;HOXC6;HOXC8;HOXC9;HOXD1;HOXD10;HOXD11;HOXD12;HOXD13;HOXD3;HOXD4;HOXD8;HOXD9;MEOX1;MEOX2;MNX1;PDX1;POU1F1;POU2F1;POU2F2;POU2F3;POU3F1;POU3F2;POU3F3;POU3F4;POU4F1;…	HOXA10;HOXA11;HOXA13;HOXA9;HOXB13;HOXC10;HOXC11;HOXC12;HOXC13;HOXC9;HOXD10;HOXD11;HOXD12;HOXD13;HOXD9
PRD14_HUMAN.H11MO.0.A	82	0.05852962169878658	0.7910359269008965	1.2553187641865489	1.0024999563722183	0.9543279326080478	1	More than 3 adjacent zinc finger factors{2.3.3}	unclassified{2.3.3.0}	BCL6B;BCL6;CTCFL;CTCF;FEZF1;GFI1B;GFI1;GLI1;GLI2;GLI3;GLIS1;GLIS2;GLIS3;MTF1;MYNN;MZF1;OSR2;OVOL1;OVOL2;ZNF146;PLAG1;PLAGL1;PRDM14;PRDM1;PRDM6;SCRT1;SCRT2;SNAI1;SNAI2;YY1;YY2;WT1;ZNF324;ZNF354A;ZBTB14;ZBTB18;ZBTB48;ZBTB49;ZBTB7A;ZBTB7B;ZBTB6;ZFP64;ZFP28;ZFP42;ZFP82;ZFX;ZIC1;ZIC2;ZIC3;ZIC4;ZIM3;ZKSCAN1;ZKSCAN3;ZNF121;ZNF136;ZNF140;ZNF143;ZNF148;ZNF214;ZNF232;ZNF250;ZNF257;ZNF260;ZNF263;ZNF264;ZNF2…	MYNN;MZF1;OSR2;PRDM14;PRDM6;WT1;ZBTB14;ZBTB48;ZBTB49;ZFP64;ZFP28;ZIM3;ZNF121;ZNF250;ZNF257;ZNF263;ZNF274;ZNF317;ZNF320;ZNF329;ZNF331;ZNF394;ZNF449;ZNF502;ZNF528;ZNF547;ZNF549;ZNF554;ZNF586;ZNF589;ZNF667;ZNF680;ZNF708;ZNF713;ZNF768;ZNF18;ZNF85;ZSCAN16;ZSCAN22
PRRX1_HUMAN.H11MO.0.D	62	0.04425410421127766	0.7906691574901829	1.342412042681093	1.0387020125924653	0.7397828524442731	0.8960944861097057	Paired-related HD factors{3.1.3}	PRRX{3.1.3.21}	ALX1;ALX3;ALX4;ARGFX;ARX;CRX;DMBX1;DPRX;DRGX;DUX4;DUXA;ESX1;GSC;GSC2;HESX1;ISX;LEUTX;MIXL1;NOBOX;OTP;OTX1;OTX2;PHOX2A;PHOX2B;PITX1;PITX2;PITX3;PROP1;PRRX1;PRRX2;RAX;RAX2;RHOXF1;RHOXF2;SEBOX;SHOX;SHOX2;TPRX1;UNCX;VSX1;VSX2	PRRX1;PRRX2
GLI1_HUMAN.H11MO.0.D	325	0.23197715917202	0.7885222659282115	1.0162204266552404	0.896123496010686	0.08842720513335896	0.24701947520949188	More than 3 adjacent zinc finger factors{2.3.3}	GLI-like factors{2.3.3.1}	BCL6;BCL6B;CTCF;CTCFL;FEZF1;FEZF2;GFI1;GFI1B;GLI1;GLI2;GLI3;GLI4;GLIS1;GLIS2;GLIS3;HKR1;MTF1;MYNN;MZF1;OSR2;OVOL1;OVOL2;PLAG1;PLAGL1;PLAGL2;PRDM1;PRDM14;PRDM6;SCRT1;SCRT2;SNAI1;SNAI2;SNAI3;WT1;YY1;YY2;ZBTB12;ZBTB14;ZBTB18;ZBTB20;ZBTB26;ZBTB42;ZBTB45;ZBTB47;ZBTB48;ZBTB49;ZBTB6;ZBTB7A;ZBTB7B;ZBTB7C;ZFP14;ZFP2;ZFP28;ZFP30;ZFP37;ZFP42;ZFP64;ZFP69;ZFP69B;ZFP82;ZFP91;ZFX;ZIC1;ZIC2;ZIC3;ZIC4;ZIC5;ZIK1;Z…	GLI1;GLI2;GLI3;GLIS1;GLIS2;GLIS3;ZIC1;ZIC2;ZIC3;ZIC4
NKX32_HUMAN.H11MO.0.C	71	0.05067808708065667	0.7882757443932498	1.2934841979833558	1.0168992111988737	0.8532568207582231	0.9518871073929576	NK-related factors{3.1.2}	NK-3{3.1.2.16}	BARHL1;BARHL2;BARX1;BARX2;BSX;DBX1;DBX2;DLX1;DLX2;DLX3;DLX4;DLX5;DLX6;EMX1;EMX2;EN1;EN2;HHEX;HLX;HMX1;HMX2;HMX3;LBX1;LBX2;MSX1;MSX2;NANOG;NKX1-1;NKX1-2;NKX2-1;NKX2-2;NKX2-3;NKX2-4;NKX2-5;NKX2-6;NKX2-8;NKX3-1;NKX3-2;NKX6-1;NKX6-2;NKX6-3;NOTO;TLX1;TLX2;TLX3;VAX1;VAX2;VENTX	NKX3-1;NKX3-2
ZN134_HUMAN.H11MO.1.C	134	0.09564596716630978	0.7882046356903974	1.1370636644161305	0.9499579508396244	0.6223771918271858	0.8064753191575802	Factors with multiple dispersed zinc fingers{2.3.4}	ZNF134-like factors{2.3.4.24}	BCL11A;BCL11B;BNC1;BNC2;E4F1;HIC1;HIC2;HINFP;HIVEP1;HIVEP2;HIVEP3;IKZF1;IKZF2;IKZF3;IKZF4;IKZF5;INSM1;INSM2;MAZ;MECOM;PATZ1;PRDM16;PRDM4;REST;RLF;RREB1;SALL1;SALL2;SALL3;SALL4;VEZF1;ZBTB1;ZBTB17;ZBTB2;ZBTB25;ZBTB4;ZFAT;ZNF134;ZNF211;ZNF217;ZNF219;ZNF248;ZNF256;ZNF292;ZNF296;ZNF319;ZNF334;ZNF335;ZNF341;ZNF37A;ZNF382;ZNF417;ZNF418;ZNF423;ZNF467;ZNF510;ZNF512;ZNF512B;ZNF516;ZNF518A;ZNF518B;ZNF521;ZN…	ZNF134
NKX21_HUMAN.H11MO.0.A	150	0.10706638115631692	0.787860780677882	1.1159808686195591	0.9404935675325857	0.49740127943038015	0.7062548553237995	NK-related factors{3.1.2}	NK-2.1{3.1.2.14}	BARHL1;BARHL2;BARX1;BARX2;BSX;DBX1;DBX2;DLX1;DLX2;DLX3;DLX4;DLX5;DLX6;EMX1;EMX2;EN1;EN2;HHEX;HLX;HMX1;HMX2;HMX3;LBX1;LBX2;MSX1;MSX2;NANOG;NKX1-1;NKX1-2;NKX2-1;NKX2-2;NKX2-3;NKX2-4;NKX2-5;NKX2-6;NKX2-8;NKX3-1;NKX3-2;NKX6-1;NKX6-2;NKX6-3;NOTO;TLX1;TLX2;TLX3;VAX1;VAX2;VENTX	NKX2-1
KAISO_HUMAN.H11MO.0.A	354	0.25267665952890794	0.7874887227588574	1.0074371126422779	0.8915440137743781	0.06607338015993652	0.20624524738182615	Other factors with up to three adjacent zinc fingers{2.3.2}	Factors with 2-3 adjacent zinc fingersand a BTB/POZ domain{2.3.2.1}	AEBP2;OSR1;OVOL3;ZBTB22;ZBTB32;ZBTB33;ZBTB34;ZBTB37;ZBTB43;ZBTB46;ZBTB5;ZBTB8B;ZFPM2;ZNF174;ZNF396;ZNF414;ZNF446;ZNF487;ZNF511;ZNF580;ZNF705A;ZNF740;ZSCAN1	ZBTB33
PO4F1_HUMAN.H11MO.0.D	90	0.06423982869379015	0.787235349058737	1.2242097066359279	0.9870179865815494	0.9565535732800879	1	POU domain factors{3.1.10}	POU4 (Brn-3-like factors){3.1.10.4}	CDX1;CDX2;CDX4;EVX1;EVX2;GBX1;GBX2;GSX1;GSX2;HDX;HMBOX1;HNF1A;HNF1B;HOXA1;HOXA10;HOXA11;HOXA13;HOXA2;HOXA3;HOXA4;HOXA5;HOXA6;HOXA7;HOXA9;HOXB1;HOXB13;HOXB2;HOXB3;HOXB4;HOXB5;HOXB6;HOXB7;HOXB8;HOXB9;HOXC10;HOXC11;HOXC12;HOXC13;HOXC4;HOXC5;HOXC6;HOXC8;HOXC9;HOXD1;HOXD10;HOXD11;HOXD12;HOXD13;HOXD3;HOXD4;HOXD8;HOXD9;MEOX1;MEOX2;MNX1;PDX1;POU1F1;POU2F1;POU2F2;POU2F3;POU3F1;POU3F2;POU3F3;POU3F4;POU4F1;…	POU4F1;POU4F2;POU4F3
SOX8_HUMAN.H11MO.0.D	66	0.047109207708779445	0.7870181144827617	1.314907140540476	1.0250760363027895	0.8473493640809979	0.9504240289357295	SOX-related factors{4.1.1}	Group E{4.1.1.5}	BBX;CIC;HBP1;SOX1;SOX10;SOX11;SOX12;SOX13;SOX14;SOX15;SOX17;SOX18;SOX2;SOX21;SOX3;SOX30;SOX4;SOX5;SOX6;SOX7;SOX8;SOX9;SRY	SOX10;SOX8;SOX9
PKNX1_HUMAN.H11MO.0.B	172	0.12276945039257674	0.7868620509379352	1.0918550031429861	0.9292595717579872	0.40256068951808094	0.6207485832368809	TALE-type homeo domain factors{3.1.4}	PKNOX{3.1.4.5}	IRX1;IRX2;IRX3;IRX4;IRX5;IRX6;MEIS1;MEIS2;MEIS3;MKX;PBX1;PBX2;PBX3;PKNOX1;PKNOX2;TGIF1;TGIF2;TGIF2LX;TGIF2LY	PKNOX1
MTF1_HUMAN.H11MO.0.C	275	0.19628836545324768	0.7861995672738068	1.029690255545786	0.9009873279684711	0.13095467914294526	0.3223057657095839	More than 3 adjacent zinc finger factors{2.3.3}	MTF1-like factors{2.3.3.24}	BCL6;BCL6B;CTCF;CTCFL;FEZF1;FEZF2;GFI1;GFI1B;GLI1;GLI2;GLI3;GLI4;GLIS1;GLIS2;GLIS3;HKR1;MTF1;MYNN;MZF1;OSR2;OVOL1;OVOL2;PLAG1;PLAGL1;PLAGL2;PRDM1;PRDM14;PRDM6;SCRT1;SCRT2;SNAI1;SNAI2;SNAI3;WT1;YY1;YY2;ZBTB12;ZBTB14;ZBTB18;ZBTB20;ZBTB26;ZBTB42;ZBTB45;ZBTB47;ZBTB48;ZBTB49;ZBTB6;ZBTB7A;ZBTB7B;ZBTB7C;ZFP14;ZFP2;ZFP28;ZFP30;ZFP37;ZFP42;ZFP64;ZFP69;ZFP69B;ZFP82;ZFP91;ZFX;ZIC1;ZIC2;ZIC3;ZIC4;ZIC5;ZIK1;Z…	MTF1;ZNF410
CREB5_HUMAN.H11MO.0.D	103	0.07351891506067094	0.7854006830512129	1.188260385073389	0.9705456131177761	0.8388121974338008	0.9481363020981834	Jun-related factors{1.1.1}	ATF-2-like factors{1.1.1.3}	ATF2;ATF7;BACH1;BACH2;CREB5;JUN;JUNB;JUND;NFE2;NFE2L1;NFE2L2;NFE2L3	ATF2;ATF7;CREB5
ZN274_HUMAN.H11MO.0.A	115	0.08208422555317631	0.7841054131996211	1.1618180622872147	0.9583458542840362	0.7004905774496663	0.8753293925667628	More than 3 adjacent zinc finger factors{2.3.3}	unclassified{2.3.3.0}	BCL6;BCL6B;CTCF;CTCFL;FEZF1;FEZF2;GFI1;GFI1B;GLI1;GLI2;GLI3;GLI4;GLIS1;GLIS2;GLIS3;HKR1;MTF1;MYNN;MZF1;OSR2;OVOL1;OVOL2;PLAG1;PLAGL1;PLAGL2;PRDM1;PRDM14;PRDM6;SCRT1;SCRT2;SNAI1;SNAI2;SNAI3;WT1;YY1;YY2;ZBTB12;ZBTB14;ZBTB18;ZBTB20;ZBTB26;ZBTB42;ZBTB45;ZBTB47;ZBTB48;ZBTB49;ZBTB6;ZBTB7A;ZBTB7B;ZBTB7C;ZFP14;ZFP2;ZFP28;ZFP30;ZFP37;ZFP42;ZFP64;ZFP69;ZFP69B;ZFP82;ZFP91;ZFX;ZIC1;ZIC2;ZIC3;ZIC4;ZIC5;ZIK1;Z…	MYNN;MZF1;OSR2;PRDM14;PRDM6;WT1;ZBTB14;ZBTB48;ZBTB49;ZFP64;ZFP28;ZIM3;ZNF121;ZNF250;ZNF257;ZNF263;ZNF274;ZNF317;ZNF320;ZNF329;ZNF331;ZNF394;ZNF449;ZNF502;ZNF528;ZNF547;ZNF549;ZNF554;ZNF586;ZNF589;ZNF667;ZNF680;ZNF708;ZNF713;ZNF768;ZNF18;ZNF85;ZSCAN16;ZSCAN22
PRDM4_HUMAN.H11MO.0.D	111	0.07922912205567452	0.7839532200975389	1.1692707287976096	0.9614743089628217	0.7319893067074171	0.8901636521631209	Factors with multiple dispersed zinc fingers{2.3.4}	unclassified{2.3.4.0}	BCL11A;E4F1;MECOM;HIC1;HIC2;HINFP;IKZF1;INSM1;MAZ;PATZ1;PRDM4;REST;RREB1;SALL4;VEZF1;ZBTB17;ZBTB4;HIVEP1;HIVEP2;ZNF134;ZNF219;ZNF335;ZNF341;ZNF382;ZNF418;ZNF423;ZNF467;ZNF770;ZNF784;ZNF8	E4F1;PRDM4;REST;RREB1;ZBTB17;ZBTB4;ZNF335;ZNF341;ZNF467;ZNF770;ZNF784;ZNF8
TWST1_HUMAN.H11MO.1.A	156	0.11134903640256959	0.7838841769697239	1.1035758465775323	0.9327713547463241	0.4296068115251098	0.6431589353123489	Tal-related factors{1.2.3}	Twist-like factors{1.2.3.2}	ATOH1;ATOH7;ATOH8;BHLHA15;BHLHA9;BHLHE22;BHLHE23;FERD3L;FIGLA;HAND1;HAND2;LYL1;MESP1;MESP2;MSC;MSGN1;NEUROD1;NEUROD2;NEUROD4;NEUROD6;NEUROG1;NEUROG2;NEUROG3;NHLH1;NHLH2;OLIG1;OLIG2;OLIG3;PTF1A;SCX;TAL1;TAL2;TCF15;TCF21;TCF23;TWIST1;TWIST2	FIGLA;HAND1;PTF1A;TWIST1
ARI3A_HUMAN.H11MO.0.D	135	0.09635974304068523	0.7838076309366636	1.1293169104940985	0.9440352894725988	0.5628729787356488	0.758697668890184	ARID-related factors{3.7.1}	ARID3{3.7.1.3}	ARID2;ARID3A;ARID5A;ARID5B;KDM5B	ARID3A
ARX_HUMAN.H11MO.0.D	58	0.04139900071377588	0.7834522767393002	1.3538927162185912	1.0390202003318045	0.7318682385713192	0.8901636521631209	Paired-related HD factors{3.1.3}	ARX{3.1.3.3}	ALX1;ALX3;ALX4;ARGFX;ARX;CRX;DMBX1;DPRX;DRGX;DUX4;DUXA;ESX1;GSC;GSC2;HESX1;ISX;LEUTX;MIXL1;NOBOX;OTP;OTX1;OTX2;PHOX2A;PHOX2B;PITX1;PITX2;PITX3;PROP1;PRRX1;PRRX2;RAX;RAX2;RHOXF1;RHOXF2;SEBOX;SHOX;SHOX2;TPRX1;UNCX;VSX1;VSX2	ARX
FOXP3_HUMAN.H11MO.0.D	73	0.052105638829407566	0.7821790559599001	1.2748817606470906	1.0054295887674902	0.9516616462801962	1	Forkhead box (FOX) factors{3.3.1}	FOXP{3.3.1.16}	FOXA1;FOXA2;FOXA3;FOXB1;FOXB2;FOXC1;FOXC2;FOXD1;FOXD2;FOXD3;FOXD4;FOXD4L1;FOXD4L3;FOXD4L4;FOXD4L5;FOXD4L6;FOXE1;FOXE3;FOXF1;FOXF2;FOXG1;FOXH1;FOXI1;FOXI2;FOXI3;FOXJ1;FOXJ2;FOXJ3;FOXK1;FOXK2;FOXL1;FOXL2;FOXM1;FOXN1;FOXN2;FOXN3;FOXN4;FOXO1;FOXO3;FOXO4;FOXO6;FOXP1;FOXP2;FOXP3;FOXP4;FOXQ1;FOXR1;FOXR2;FOXS1	FOXP1;FOXP2;FOXP3
DLX4_HUMAN.H11MO.0.D	74	0.05281941470378301	0.7805455664600986	1.2681139881241623	1.0016070232819463	0.9521101154914795	1	NK-related factors{3.1.2}	DLX{3.1.2.5}	BARHL1;BARHL2;BARX1;BARX2;BSX;DBX1;DBX2;DLX1;DLX2;DLX3;DLX4;DLX5;DLX6;EMX1;EMX2;EN1;EN2;HHEX;HLX;HMX1;HMX2;HMX3;LBX1;LBX2;MSX1;MSX2;NANOG;NKX1-1;NKX1-2;NKX2-1;NKX2-2;NKX2-3;NKX2-4;NKX2-5;NKX2-6;NKX2-8;NKX3-1;NKX3-2;NKX6-1;NKX6-2;NKX6-3;NOTO;TLX1;TLX2;TLX3;VAX1;VAX2;VENTX	DLX1;DLX2;DLX3;DLX4;DLX5;DLX6
GLI3_HUMAN.H11MO.0.B	186	0.13276231263383298	0.7804771872561804	1.0712231656205307	0.9164497821446568	0.28255592495433546	0.5066293445111456	More than 3 adjacent zinc finger factors{2.3.3}	GLI-like factors{2.3.3.1}	BCL6;BCL6B;CTCF;CTCFL;FEZF1;FEZF2;GFI1;GFI1B;GLI1;GLI2;GLI3;GLI4;GLIS1;GLIS2;GLIS3;HKR1;MTF1;MYNN;MZF1;OSR2;OVOL1;OVOL2;PLAG1;PLAGL1;PLAGL2;PRDM1;PRDM14;PRDM6;SCRT1;SCRT2;SNAI1;SNAI2;SNAI3;WT1;YY1;YY2;ZBTB12;ZBTB14;ZBTB18;ZBTB20;ZBTB26;ZBTB42;ZBTB45;ZBTB47;ZBTB48;ZBTB49;ZBTB6;ZBTB7A;ZBTB7B;ZBTB7C;ZFP14;ZFP2;ZFP28;ZFP30;ZFP37;ZFP42;ZFP64;ZFP69;ZFP69B;ZFP82;ZFP91;ZFX;ZIC1;ZIC2;ZIC3;ZIC4;ZIC5;ZIK1;Z…	GLI1;GLI2;GLI3;GLIS1;GLIS2;GLIS3;ZIC1;ZIC2;ZIC3;ZIC4
DLX6_HUMAN.H11MO.0.D	76	0.05424696645253391	0.7801058010667383	1.2594975866397513	0.9977201675470394	1	1	NK-related factors{3.1.2}	DLX{3.1.2.5}	BARHL1;BARHL2;BARX1;BARX2;BSX;DBX1;DBX2;DLX1;DLX2;DLX3;DLX4;DLX5;DLX6;EMX1;EMX2;EN1;EN2;HHEX;HLX;HMX1;HMX2;HMX3;LBX1;LBX2;MSX1;MSX2;NANOG;NKX1-1;NKX1-2;NKX2-1;NKX2-2;NKX2-3;NKX2-4;NKX2-5;NKX2-6;NKX2-8;NKX3-1;NKX3-2;NKX6-1;NKX6-2;NKX6-3;NOTO;TLX1;TLX2;TLX3;VAX1;VAX2;VENTX	DLX1;DLX2;DLX3;DLX4;DLX5;DLX6
ISL1_HUMAN.H11MO.0.A	65	0.046395431834404	0.7784628948397482	1.3055794406532701	1.0160206920103703	0.8975550860745687	0.9788047685480799	HD-LIM factors{3.1.5}	ISL{3.1.5.1}	ISL1;ISL2;LHX1;LHX2;LHX3;LHX4;LHX5;LHX6;LHX8;LHX9;LMX1A;LMX1B	ISL1;ISL2
OTX1_HUMAN.H11MO.0.D	70	0.049964311206281226	0.7778132367634623	1.2806451926314293	1.0052148064119795	0.950700348810887	1	Paired-related HD factors{3.1.3}	OTX{3.1.3.17}	ALX1;ALX3;ALX4;ARGFX;ARX;CRX;DMBX1;DPRX;DRGX;DUX4;DUXA;ESX1;GSC;GSC2;HESX1;ISX;LEUTX;MIXL1;NOBOX;OTP;OTX1;OTX2;PHOX2A;PHOX2B;PITX1;PITX2;PITX3;PROP1;PRRX1;PRRX2;RAX;RAX2;RHOXF1;RHOXF2;SEBOX;SHOX;SHOX2;TPRX1;UNCX;VSX1;VSX2	CRX;OTX1;OTX2
Z354A_HUMAN.H11MO.0.C	134	0.09564596716630978	0.7770739621190208	1.1209746317189273	0.9365318467018344	0.5043555058654011	0.7095950639091684	More than 3 adjacent zinc finger factors{2.3.3}	ZNF354A-like factors{2.3.3.64}	BCL6;BCL6B;CTCF;CTCFL;FEZF1;FEZF2;GFI1;GFI1B;GLI1;GLI2;GLI3;GLI4;GLIS1;GLIS2;GLIS3;HKR1;MTF1;MYNN;MZF1;OSR2;OVOL1;OVOL2;PLAG1;PLAGL1;PLAGL2;PRDM1;PRDM14;PRDM6;SCRT1;SCRT2;SNAI1;SNAI2;SNAI3;WT1;YY1;YY2;ZBTB12;ZBTB14;ZBTB18;ZBTB20;ZBTB26;ZBTB42;ZBTB45;ZBTB47;ZBTB48;ZBTB49;ZBTB6;ZBTB7A;ZBTB7B;ZBTB7C;ZFP14;ZFP2;ZFP28;ZFP30;ZFP37;ZFP42;ZFP64;ZFP69;ZFP69B;ZFP82;ZFP91;ZFX;ZIC1;ZIC2;ZIC3;ZIC4;ZIC5;ZIK1;Z…	ZNF354A
ZN667_HUMAN.H11MO.0.C	185	0.13204853675945752	0.7768898003328246	1.067034390095278	0.9125837901139712	0.26524309196060436	0.4987863997600633	More than 3 adjacent zinc finger factors{2.3.3}	unclassified{2.3.3.0}	BCL6B;BCL6;CTCFL;CTCF;FEZF1;GFI1B;GFI1;GLI1;GLI2;GLI3;GLIS1;GLIS2;GLIS3;MTF1;MYNN;MZF1;OSR2;OVOL1;OVOL2;ZNF146;PLAG1;PLAGL1;PRDM14;PRDM1;PRDM6;SCRT1;SCRT2;SNAI1;SNAI2;YY1;YY2;WT1;ZNF324;ZNF354A;ZBTB14;ZBTB18;ZBTB48;ZBTB49;ZBTB7A;ZBTB7B;ZBTB6;ZFP64;ZFP28;ZFP42;ZFP82;ZFX;ZIC1;ZIC2;ZIC3;ZIC4;ZIM3;ZKSCAN1;ZKSCAN3;ZNF121;ZNF136;ZNF140;ZNF143;ZNF148;ZNF214;ZNF232;ZNF250;ZNF257;ZNF260;ZNF263;ZNF264;ZNF2…	MYNN;MZF1;OSR2;PRDM14;PRDM6;WT1;ZBTB14;ZBTB48;ZBTB49;ZFP64;ZFP28;ZIM3;ZNF121;ZNF250;ZNF257;ZNF263;ZNF274;ZNF317;ZNF320;ZNF329;ZNF331;ZNF394;ZNF449;ZNF502;ZNF528;ZNF547;ZNF549;ZNF554;ZNF586;ZNF589;ZNF667;ZNF680;ZNF708;ZNF713;ZNF768;ZNF18;ZNF85;ZSCAN16;ZSCAN22
GSX2_HUMAN.H11MO.0.D	77	0.054960742326909354	0.77677120097365	1.2503134969566425	0.9918643154239101	1	1	HOX-related factors{3.1.1}	GSX{3.1.1.12}	CDX1;CDX2;CDX4;EVX1;EVX2;GBX1;GBX2;GSX1;GSX2;HDX;HMBOX1;HNF1A;HNF1B;HOXA1;HOXA10;HOXA11;HOXA13;HOXA2;HOXA3;HOXA4;HOXA5;HOXA6;HOXA7;HOXA9;HOXB1;HOXB13;HOXB2;HOXB3;HOXB4;HOXB5;HOXB6;HOXB7;HOXB8;HOXB9;HOXC10;HOXC11;HOXC12;HOXC13;HOXC4;HOXC5;HOXC6;HOXC8;HOXC9;HOXD1;HOXD10;HOXD11;HOXD12;HOXD13;HOXD3;HOXD4;HOXD8;HOXD9;MEOX1;MEOX2;MNX1;PDX1;POU1F1;POU2F1;POU2F2;POU2F3;POU3F1;POU3F2;POU3F3;POU3F4;POU4F1;…	GSX1;GSX2
CTCF_HUMAN.H11MO.0.A	457	0.3261955745895789	0.7761635608848296	0.975095385139588	0.8704246230783846	0.015715072778085478	0.07127247712884649	More than 3 adjacent zinc finger factors{2.3.3}	CTCF-like factors{2.3.3.50}	BCL6;BCL6B;CTCF;CTCFL;FEZF1;FEZF2;GFI1;GFI1B;GLI1;GLI2;GLI3;GLI4;GLIS1;GLIS2;GLIS3;HKR1;MTF1;MYNN;MZF1;OSR2;OVOL1;OVOL2;PLAG1;PLAGL1;PLAGL2;PRDM1;PRDM14;PRDM6;SCRT1;SCRT2;SNAI1;SNAI2;SNAI3;WT1;YY1;YY2;ZBTB12;ZBTB14;ZBTB18;ZBTB20;ZBTB26;ZBTB42;ZBTB45;ZBTB47;ZBTB48;ZBTB49;ZBTB6;ZBTB7A;ZBTB7B;ZBTB7C;ZFP14;ZFP2;ZFP28;ZFP30;ZFP37;ZFP42;ZFP64;ZFP69;ZFP69B;ZFP82;ZFP91;ZFX;ZIC1;ZIC2;ZIC3;ZIC4;ZIC5;ZIK1;Z…	CTCFL;CTCF
BATF_HUMAN.H11MO.0.A	76	0.05424696645253391	0.775839866250956	1.2525953311853337	0.9922682310545217	1	1	B-ATF-related factors{1.1.4}	B-ATF{1.1.4.0.1}	BATF;BATF2;BATF3	BATF
MXI1_HUMAN.H11MO.0.A	525	0.3747323340471092	0.7753573704568438	0.9671077939628452	0.8662851062054779	0.010033118134364642	0.049586756933302174	bHLH-ZIP factors{1.2.6}	Mad-like factors{1.2.6.7}	MAX;MITF;MLX;MLXIP;MLXIPL;MNT;MXD1;MXD3;MXD4;MXI1;MYC;MYCL;MYCN;REPIN1;SREBF1;SREBF2;TFAP4;TFE3;TFEB;TFEC;USF1;USF2	MXI1
HIC1_HUMAN.H11MO.0.C	173	0.12348322626695217	0.7753139381755555	1.0749554997127886	0.9152123161423021	0.28601672017315727	0.5092615953063466	Factors with multiple dispersed zinc fingers{2.3.4}	Hypermethylated in Cancer proteins{2.3.4.17}	BCL11A;BCL11B;BNC1;BNC2;E4F1;HIC1;HIC2;HINFP;HIVEP1;HIVEP2;HIVEP3;IKZF1;IKZF2;IKZF3;IKZF4;IKZF5;INSM1;INSM2;MAZ;MECOM;PATZ1;PRDM16;PRDM4;REST;RLF;RREB1;SALL1;SALL2;SALL3;SALL4;VEZF1;ZBTB1;ZBTB17;ZBTB2;ZBTB25;ZBTB4;ZFAT;ZNF134;ZNF211;ZNF217;ZNF219;ZNF248;ZNF256;ZNF292;ZNF296;ZNF319;ZNF334;ZNF335;ZNF341;ZNF37A;ZNF382;ZNF417;ZNF418;ZNF423;ZNF467;ZNF510;ZNF512;ZNF512B;ZNF516;ZNF518A;ZNF518B;ZNF521;ZN…	HIC1;HIC2
DPRX_HUMAN.H11MO.0.D	62	0.04425410421127766	0.7717933626739224	1.3102287184336303	1.0138566495905328	0.895379045709095	0.9778147935435016	Paired-related HD factors{3.1.3}	DPRX{3.1.3.5}	ALX1;ALX3;ALX4;ARGFX;ARX;CRX;DMBX1;DPRX;DRGX;DUX4;DUXA;ESX1;GSC;GSC2;HESX1;ISX;LEUTX;MIXL1;NOBOX;OTP;OTX1;OTX2;PHOX2A;PHOX2B;PITX1;PITX2;PITX3;PROP1;PRRX1;PRRX2;RAX;RAX2;RHOXF1;RHOXF2;SEBOX;SHOX;SHOX2;TPRX1;UNCX;VSX1;VSX2	DPRX
MYBB_HUMAN.H11MO.0.D	68	0.04853675945753034	0.7717718111705381	1.2797495921171615	1.0011832686688455	0.9501796702344483	1	Myb/SANT domain factors{3.5.1}	Myb-like factors{3.5.1.1}	CDC5L;DMTF1;MYB;MYBL1;MYBL2;SMARCA1;SMARCA5;SNAPC4;TRERF1;ZNF541	CDC5L;MYBL1;MYBL2;MYB
PRGR_HUMAN.H11MO.0.A	113	0.08065667380442541	0.7711189597784508	1.1462584586806976	0.9440817173233149	0.5961542973444687	0.78756805704262145	Steroid hormone receptors (NR3){2.1.1}	GR-like receptors (NR3C){2.1.1.1}	AR;ESR1;ESR2;ESRRA;ESRRB;ESRRG;NR3C1;NR3C2;PGR	AR;NR3C1;NR3C2;PGR
ATF4_HUMAN.H11MO.0.A	71	0.05067808708065667	0.7706674198169773	1.2644794935622303	0.994137462960467	1	1	ATF-4-related factors{1.1.6}	ATF-4{1.1.6.0.1}	ATF4;ATF5	ATF4
ZN260_HUMAN.H11MO.0.C	78	0.055674518201284794	0.7705984893713219	1.236655305143001	0.9824077464404456	0.9536175049989007	1	More than 3 adjacent zinc finger factors{2.3.3}	ZNF146-like factors{2.3.3.55}	BCL6;BCL6B;CTCF;CTCFL;FEZF1;FEZF2;GFI1;GFI1B;GLI1;GLI2;GLI3;GLI4;GLIS1;GLIS2;GLIS3;HKR1;MTF1;MYNN;MZF1;OSR2;OVOL1;OVOL2;PLAG1;PLAGL1;PLAGL2;PRDM1;PRDM14;PRDM6;SCRT1;SCRT2;SNAI1;SNAI2;SNAI3;WT1;YY1;YY2;ZBTB12;ZBTB14;ZBTB18;ZBTB20;ZBTB26;ZBTB42;ZBTB45;ZBTB47;ZBTB48;ZBTB49;ZBTB6;ZBTB7A;ZBTB7B;ZBTB7C;ZFP14;ZFP2;ZFP28;ZFP30;ZFP37;ZFP42;ZFP64;ZFP69;ZFP69B;ZFP82;ZFP91;ZFX;ZIC1;ZIC2;ZIC3;ZIC4;ZIC5;ZIK1;Z…	ZNF146;ZNF260
CTCFL_HUMAN.H11MO.0.A	538	0.38401142041399	0.7698302605162397	0.9592091421937332	0.8596239337459696	0.006364732055488886	0.037460514722482935	More than 3 adjacent zinc finger factors{2.3.3}	CTCF-like factors{2.3.3.50}	BCL6;BCL6B;CTCF;CTCFL;FEZF1;FEZF2;GFI1;GFI1B;GLI1;GLI2;GLI3;GLI4;GLIS1;GLIS2;GLIS3;HKR1;MTF1;MYNN;MZF1;OSR2;OVOL1;OVOL2;PLAG1;PLAGL1;PLAGL2;PRDM1;PRDM14;PRDM6;SCRT1;SCRT2;SNAI1;SNAI2;SNAI3;WT1;YY1;YY2;ZBTB12;ZBTB14;ZBTB18;ZBTB20;ZBTB26;ZBTB42;ZBTB45;ZBTB47;ZBTB48;ZBTB49;ZBTB6;ZBTB7A;ZBTB7B;ZBTB7C;ZFP14;ZFP2;ZFP28;ZFP30;ZFP37;ZFP42;ZFP64;ZFP69;ZFP69B;ZFP82;ZFP91;ZFX;ZIC1;ZIC2;ZIC3;ZIC4;ZIC5;ZIK1;Z…	CTCFL;CTCF
ZFX_HUMAN.H11MO.1.A	723	0.5160599571734475	0.7697591848442538	0.9537515026182806	0.8567816711051367	0.004383900182669898	0.031009055420536617	More than 3 adjacent zinc finger factors{2.3.3}	ZFX/ZFY factors{2.3.3.65}	BCL6;BCL6B;CTCF;CTCFL;FEZF1;FEZF2;GFI1;GFI1B;GLI1;GLI2;GLI3;GLI4;GLIS1;GLIS2;GLIS3;HKR1;MTF1;MYNN;MZF1;OSR2;OVOL1;OVOL2;PLAG1;PLAGL1;PLAGL2;PRDM1;PRDM14;PRDM6;SCRT1;SCRT2;SNAI1;SNAI2;SNAI3;WT1;YY1;YY2;ZBTB12;ZBTB14;ZBTB18;ZBTB20;ZBTB26;ZBTB42;ZBTB45;ZBTB47;ZBTB48;ZBTB49;ZBTB6;ZBTB7A;ZBTB7B;ZBTB7C;ZFP14;ZFP2;ZFP28;ZFP30;ZFP37;ZFP42;ZFP64;ZFP69;ZFP69B;ZFP82;ZFP91;ZFX;ZIC1;ZIC2;ZIC3;ZIC4;ZIC5;ZIK1;Z…	ZFX
VSX1_HUMAN.H11MO.0.D	66	0.047109207708779445	0.7692194499849986	1.2851009533787858	1.0018785408493884	0.9494386782213778	1	Paired-related HD factors{3.1.3}	VSX{3.1.3.28}	ALX1;ALX3;ALX4;ARGFX;ARX;CRX;DMBX1;DPRX;DRGX;DUX4;DUXA;ESX1;GSC;GSC2;HESX1;ISX;LEUTX;MIXL1;NOBOX;OTP;OTX1;OTX2;PHOX2A;PHOX2B;PITX1;PITX2;PITX3;PROP1;PRRX1;PRRX2;RAX;RAX2;RHOXF1;RHOXF2;SEBOX;SHOX;SHOX2;TPRX1;UNCX;VSX1;VSX2	VSX1;VSX2
AP2D_HUMAN.H11MO.0.D	702	0.5010706638115632	0.7686934632180045	0.9522782101817575	0.8555634297161281	0.0041309427278869056	0.029490341140748187	AP-2{1.3.1}	AP-2delta{1.3.1.0.4}	TFAP2A;TFAP2B;TFAP2C;TFAP2D	TFAP2D
THAP1_HUMAN.H11MO.0.C	738	0.5267665952890792	0.7686431455772172	0.9525946873653846	0.8556151726189271	0.003931641801977724	0.02859713046532854	THAP-related factors{2.9.1}	THAP1{2.9.1.0.1}	THAP1;THAP10;THAP11;THAP12;THAP2;THAP3;THAP4;THAP5;THAP6;THAP7;THAP8;THAP9	THAP1
TAF1_HUMAN.H11MO.0.A	536	0.38258386866523914	0.7670657847383049	0.9559119722848645	0.8566068261049238	0.00537397719927876	0.034557564612685124	TCF-7-related factors{4.1.3}	TAF-1 (TAF-2A, TAF(II)250) [1]{4.1.3.0.5}	LEF1;TAF1;TCF7;TCF7L1;TCF7L2	TAF1
HXA13_HUMAN.H11MO.0.C	67	0.04782298358315489	0.7636661308972041	1.2709578051299968	0.9926098454531986	0.9999999999999999	1	HOX-related factors{3.1.1}	HOX9-13{3.1.1.8}	CDX1;CDX2;CDX4;EVX1;EVX2;GBX1;GBX2;GSX1;GSX2;HDX;HMBOX1;HNF1A;HNF1B;HOXA1;HOXA10;HOXA11;HOXA13;HOXA2;HOXA3;HOXA4;HOXA5;HOXA6;HOXA7;HOXA9;HOXB1;HOXB13;HOXB2;HOXB3;HOXB4;HOXB5;HOXB6;HOXB7;HOXB8;HOXB9;HOXC10;HOXC11;HOXC12;HOXC13;HOXC4;HOXC5;HOXC6;HOXC8;HOXC9;HOXD1;HOXD10;HOXD11;HOXD12;HOXD13;HOXD3;HOXD4;HOXD8;HOXD9;MEOX1;MEOX2;MNX1;PDX1;POU1F1;POU2F1;POU2F2;POU2F3;POU3F1;POU3F2;POU3F3;POU3F4;POU4F1;…	HOXA10;HOXA11;HOXA13;HOXA9;HOXB13;HOXC10;HOXC11;HOXC12;HOXC13;HOXC9;HOXD10;HOXD11;HOXD12;HOXD13;HOXD9
ZN250_HUMAN.H11MO.0.C	86	0.06138472519628837	0.7620586859768097	1.1966120613469389	0.9603669670535705	0.783233531985453	0.9276083765910665	More than 3 adjacent zinc finger factors{2.3.3}	unclassified{2.3.3.0}	BCL6B;BCL6;CTCFL;CTCF;FEZF1;GFI1B;GFI1;GLI1;GLI2;GLI3;GLIS1;GLIS2;GLIS3;MTF1;MYNN;MZF1;OSR2;OVOL1;OVOL2;ZNF146;PLAG1;PLAGL1;PRDM14;PRDM1;PRDM6;SCRT1;SCRT2;SNAI1;SNAI2;YY1;YY2;WT1;ZNF324;ZNF354A;ZBTB14;ZBTB18;ZBTB48;ZBTB49;ZBTB7A;ZBTB7B;ZBTB6;ZFP64;ZFP28;ZFP42;ZFP82;ZFX;ZIC1;ZIC2;ZIC3;ZIC4;ZIM3;ZKSCAN1;ZKSCAN3;ZNF121;ZNF136;ZNF140;ZNF143;ZNF148;ZNF214;ZNF232;ZNF250;ZNF257;ZNF260;ZNF263;ZNF264;ZNF2…	MYNN;MZF1;OSR2;PRDM14;PRDM6;WT1;ZBTB14;ZBTB48;ZBTB49;ZFP64;ZFP28;ZIM3;ZNF121;ZNF250;ZNF257;ZNF263;ZNF274;ZNF317;ZNF320;ZNF329;ZNF331;ZNF394;ZNF449;ZNF502;ZNF528;ZNF547;ZNF549;ZNF554;ZNF586;ZNF589;ZNF667;ZNF680;ZNF708;ZNF713;ZNF768;ZNF18;ZNF85;ZSCAN16;ZSCAN22
E4F1_HUMAN.H11MO.0.D	189	0.1349036402569593	0.7609020111033552	1.0420600750172122	0.8924783562203608	0.15119703499306908	0.3469431963680246	Factors with multiple dispersed zinc fingers{2.3.4}	unclassified{2.3.4.0}	BCL11A;E4F1;MECOM;HIC1;HIC2;HINFP;IKZF1;INSM1;MAZ;PATZ1;PRDM4;REST;RREB1;SALL4;VEZF1;ZBTB17;ZBTB4;HIVEP1;HIVEP2;ZNF134;ZNF219;ZNF335;ZNF341;ZNF382;ZNF418;ZNF423;ZNF467;ZNF770;ZNF784;ZNF8	E4F1;PRDM4;REST;RREB1;ZBTB17;ZBTB4;ZNF335;ZNF341;ZNF467;ZNF770;ZNF784;ZNF8
ZN589_HUMAN.H11MO.0.D	161	0.11491791577444682	0.7602564038655834	1.0651488122081758	0.9023372382180705	0.23965406588900479	0.4725659457811322	More than 3 adjacent zinc finger factors{2.3.3}	unclassified{2.3.3.0}	BCL6B;BCL6;CTCFL;CTCF;FEZF1;GFI1B;GFI1;GLI1;GLI2;GLI3;GLIS1;GLIS2;GLIS3;MTF1;MYNN;MZF1;OSR2;OVOL1;OVOL2;ZNF146;PLAG1;PLAGL1;PRDM14;PRDM1;PRDM6;SCRT1;SCRT2;SNAI1;SNAI2;YY1;YY2;WT1;ZNF324;ZNF354A;ZBTB14;ZBTB18;ZBTB48;ZBTB49;ZBTB7A;ZBTB7B;ZBTB6;ZFP64;ZFP28;ZFP42;ZFP82;ZFX;ZIC1;ZIC2;ZIC3;ZIC4;ZIM3;ZKSCAN1;ZKSCAN3;ZNF121;ZNF136;ZNF140;ZNF143;ZNF148;ZNF214;ZNF232;ZNF250;ZNF257;ZNF260;ZNF263;ZNF264;ZNF2…	MYNN;MZF1;OSR2;PRDM14;PRDM6;WT1;ZBTB14;ZBTB48;ZBTB49;ZFP64;ZFP28;ZIM3;ZNF121;ZNF250;ZNF257;ZNF263;ZNF274;ZNF317;ZNF320;ZNF329;ZNF331;ZNF394;ZNF449;ZNF502;ZNF528;ZNF547;ZNF549;ZNF554;ZNF586;ZNF589;ZNF667;ZNF680;ZNF708;ZNF713;ZNF768;ZNF18;ZNF85;ZSCAN16;ZSCAN22
KAISO_HUMAN.H11MO.1.A	245	0.1748750892219843	0.7597729387440486	1.0075446256864518	0.8763475067509968	0.06185599512368221	0.1962591450220534	Other factors with up to three adjacent zinc fingers{2.3.2}	Factors with 2-3 adjacent zinc fingersand a BTB/POZ domain{2.3.2.1}	AEBP2;OSR1;OVOL3;ZBTB22;ZBTB32;ZBTB33;ZBTB34;ZBTB37;ZBTB43;ZBTB46;ZBTB5;ZBTB8B;ZFPM2;ZNF174;ZNF396;ZNF414;ZNF446;ZNF487;ZNF511;ZNF580;ZNF705A;ZNF740;ZSCAN1	ZBTB33
NANOG_HUMAN.H11MO.1.B	81	0.057815845824411134	0.7597597887661109	1.2088482160477316	0.9641846125822269	0.8206455989788726	0.9455059101318788	NK-related factors{3.1.2}	NANOG{3.1.2.12}	BARHL1;BARHL2;BARX1;BARX2;BSX;DBX1;DBX2;DLX1;DLX2;DLX3;DLX4;DLX5;DLX6;EMX1;EMX2;EN1;EN2;HHEX;HLX;HMX1;HMX2;HMX3;LBX1;LBX2;MSX1;MSX2;NANOG;NKX1-1;NKX1-2;NKX2-1;NKX2-2;NKX2-3;NKX2-4;NKX2-5;NKX2-6;NKX2-8;NKX3-1;NKX3-2;NKX6-1;NKX6-2;NKX6-3;NOTO;TLX1;TLX2;TLX3;VAX1;VAX2;VENTX	NANOG
NANOG_HUMAN.H11MO.0.A	90	0.06423982869379015	0.758980955613093	1.1802446888915472	0.9515731851099022	0.7072216470494731	0.88088512096146	NK-related factors{3.1.2}	NANOG{3.1.2.12}	BARHL1;BARHL2;BARX1;BARX2;BSX;DBX1;DBX2;DLX1;DLX2;DLX3;DLX4;DLX5;DLX6;EMX1;EMX2;EN1;EN2;HHEX;HLX;HMX1;HMX2;HMX3;LBX1;LBX2;MSX1;MSX2;NANOG;NKX1-1;NKX1-2;NKX2-1;NKX2-2;NKX2-3;NKX2-4;NKX2-5;NKX2-6;NKX2-8;NKX3-1;NKX3-2;NKX6-1;NKX6-2;NKX6-3;NOTO;TLX1;TLX2;TLX3;VAX1;VAX2;VENTX	NANOG
NOBOX_HUMAN.H11MO.0.C	49	0.03497501784439686	0.7582983805581444	1.3745589425476779	1.0318155502435633	0.823687085332989	0.9455059101318788	Paired-related HD factors{3.1.3}	NOBOX{3.1.3.15}	ALX1;ALX3;ALX4;ARGFX;ARX;CRX;DMBX1;DPRX;DRGX;DUX4;DUXA;ESX1;GSC;GSC2;HESX1;ISX;LEUTX;MIXL1;NOBOX;OTP;OTX1;OTX2;PHOX2A;PHOX2B;PITX1;PITX2;PITX3;PROP1;PRRX1;PRRX2;RAX;RAX2;RHOXF1;RHOXF2;SEBOX;SHOX;SHOX2;TPRX1;UNCX;VSX1;VSX2	NOBOX
NKX28_HUMAN.H11MO.0.C	53	0.03783012134189864	0.7582893383777672	1.3434900630246485	1.0191632838776732	0.8869231769251277	0.9740993866228967	NK-related factors{3.1.2}	NK-2.2{3.1.2.15}	BARHL1;BARHL2;BARX1;BARX2;BSX;DBX1;DBX2;DLX1;DLX2;DLX3;DLX4;DLX5;DLX6;EMX1;EMX2;EN1;EN2;HHEX;HLX;HMX1;HMX2;HMX3;LBX1;LBX2;MSX1;MSX2;NANOG;NKX1-1;NKX1-2;NKX2-1;NKX2-2;NKX2-3;NKX2-4;NKX2-5;NKX2-6;NKX2-8;NKX3-1;NKX3-2;NKX6-1;NKX6-2;NKX6-3;NOTO;TLX1;TLX2;TLX3;VAX1;VAX2;VENTX	NKX2-2;NKX2-8
NRF1_HUMAN.H11MO.0.A	446	0.31834403997144894	0.7577609849296166	0.9533633570919641	0.8504683826665338	0.004891944696034404	0.03279729878819587	NRF{0.0.6}	NRF-1 (alpha-pal){0.0.6.0.1}	NRF1	NRF1
CDX2_HUMAN.H11MO.0.A	73	0.052105638829407566	0.7575666726720162	1.2346734339027778	0.9737757828304261	0.9048333940604917	0.9839584581391243	HOX-related factors{3.1.1}	CDX (Caudal type homeobox){3.1.1.9}	CDX1;CDX2;CDX4;EVX1;EVX2;GBX1;GBX2;GSX1;GSX2;HDX;HMBOX1;HNF1A;HNF1B;HOXA1;HOXA10;HOXA11;HOXA13;HOXA2;HOXA3;HOXA4;HOXA5;HOXA6;HOXA7;HOXA9;HOXB1;HOXB13;HOXB2;HOXB3;HOXB4;HOXB5;HOXB6;HOXB7;HOXB8;HOXB9;HOXC10;HOXC11;HOXC12;HOXC13;HOXC4;HOXC5;HOXC6;HOXC8;HOXC9;HOXD1;HOXD10;HOXD11;HOXD12;HOXD13;HOXD3;HOXD4;HOXD8;HOXD9;MEOX1;MEOX2;MNX1;PDX1;POU1F1;POU2F1;POU2F2;POU2F3;POU3F1;POU3F2;POU3F3;POU3F4;POU4F1;…	CDX1;CDX2
ZN232_HUMAN.H11MO.0.D	65	0.046395431834404	0.7558684635375382	1.2675724046451293	0.9864590039284369	1	1	More than 3 adjacent zinc finger factors{2.3.3}	ZNF24-like factors{2.3.3.10}	BCL6;BCL6B;CTCF;CTCFL;FEZF1;FEZF2;GFI1;GFI1B;GLI1;GLI2;GLI3;GLI4;GLIS1;GLIS2;GLIS3;HKR1;MTF1;MYNN;MZF1;OSR2;OVOL1;OVOL2;PLAG1;PLAGL1;PLAGL2;PRDM1;PRDM14;PRDM6;SCRT1;SCRT2;SNAI1;SNAI2;SNAI3;WT1;YY1;YY2;ZBTB12;ZBTB14;ZBTB18;ZBTB20;ZBTB26;ZBTB42;ZBTB45;ZBTB47;ZBTB48;ZBTB49;ZBTB6;ZBTB7A;ZBTB7B;ZBTB7C;ZFP14;ZFP2;ZFP28;ZFP30;ZFP37;ZFP42;ZFP64;ZFP69;ZFP69B;ZFP82;ZFP91;ZFX;ZIC1;ZIC2;ZIC3;ZIC4;ZIC5;ZIK1;Z…	ZKSCAN1;ZNF232;ZSCAN31
MYOD1_HUMAN.H11MO.0.A	332	0.2369735902926481	0.7556555761817574	0.9719915062669261	0.8579147516108944	0.01484318948538377	0.06852753948042446	MyoD / ASC-related factors{1.2.2}	Myogenic transcription factors{1.2.2.1}	ASCL1;ASCL2;ASCL3;ASCL4;ASCL5;MYF5;MYF6;MYOD1;MYOG	MYF6;MYOD1;MYOG
MYCN_HUMAN.H11MO.0.A	366	0.26124197002141325	0.7547376148176845	0.9629457366571504	0.853272752167171	0.009274610832216723	0.04755587162679539	bHLH-ZIP factors{1.2.6}	Myc / Max factors{1.2.6.5}	MAX;MITF;MLX;MLXIP;MLXIPL;MNT;MXD1;MXD3;MXD4;MXI1;MYC;MYCL;MYCN;REPIN1;SREBF1;SREBF2;TFAP4;TFE3;TFEB;TFEC;USF1;USF2	MAX;MYCN;MYC
ALX3_HUMAN.H11MO.0.D	64	0.04568165596002855	0.7545603000746847	1.2704090281664258	0.986847197357003	1	1	Paired-related HD factors{3.1.3}	ALX{3.1.3.1}	ALX1;ALX3;ALX4;ARGFX;ARX;CRX;DMBX1;DPRX;DRGX;DUX4;DUXA;ESX1;GSC;GSC2;HESX1;ISX;LEUTX;MIXL1;NOBOX;OTP;OTX1;OTX2;PHOX2A;PHOX2B;PITX1;PITX2;PITX3;PROP1;PRRX1;PRRX2;RAX;RAX2;RHOXF1;RHOXF2;SEBOX;SHOX;SHOX2;TPRX1;UNCX;VSX1;VSX2	ALX1;ALX3;ALX4
VENTX_HUMAN.H11MO.0.D	67	0.04782298358315489	0.7537584452734153	1.2544850461790946	0.9797170625039664	0.9502284132883371	1	NK-related factors{3.1.2}	VENTX{3.1.2.23}	BARHL1;BARHL2;BARX1;BARX2;BSX;DBX1;DBX2;DLX1;DLX2;DLX3;DLX4;DLX5;DLX6;EMX1;EMX2;EN1;EN2;HHEX;HLX;HMX1;HMX2;HMX3;LBX1;LBX2;MSX1;MSX2;NANOG;NKX1-1;NKX1-2;NKX2-1;NKX2-2;NKX2-3;NKX2-4;NKX2-5;NKX2-6;NKX2-8;NKX3-1;NKX3-2;NKX6-1;NKX6-2;NKX6-3;NOTO;TLX1;TLX2;TLX3;VAX1;VAX2;VENTX	VENTX
LBX2_HUMAN.H11MO.0.D	47	0.03354746609564597	0.7519447523000387	1.3801757471609055	1.0301320190277	0.8203709366689091	0.9455059101318788	NK-related factors{3.1.2}	LBX{3.1.2.10}	BARHL1;BARHL2;BARX1;BARX2;BSX;DBX1;DBX2;DLX1;DLX2;DLX3;DLX4;DLX5;DLX6;EMX1;EMX2;EN1;EN2;HHEX;HLX;HMX1;HMX2;HMX3;LBX1;LBX2;MSX1;MSX2;NANOG;NKX1-1;NKX1-2;NKX2-1;NKX2-2;NKX2-3;NKX2-4;NKX2-5;NKX2-6;NKX2-8;NKX3-1;NKX3-2;NKX6-1;NKX6-2;NKX6-3;NOTO;TLX1;TLX2;TLX3;VAX1;VAX2;VENTX	LBX2
PIT1_HUMAN.H11MO.0.C	79	0.05638829407566024	0.7514039467353368	1.2023171818329288	0.9564438174222735	0.7750745931057965	0.9207742854924024	POU domain factors{3.1.10}	POU1 (Pit-1-like factors){3.1.10.1}	CDX1;CDX2;CDX4;EVX1;EVX2;GBX1;GBX2;GSX1;GSX2;HDX;HMBOX1;HNF1A;HNF1B;HOXA1;HOXA10;HOXA11;HOXA13;HOXA2;HOXA3;HOXA4;HOXA5;HOXA6;HOXA7;HOXA9;HOXB1;HOXB13;HOXB2;HOXB3;HOXB4;HOXB5;HOXB6;HOXB7;HOXB8;HOXB9;HOXC10;HOXC11;HOXC12;HOXC13;HOXC4;HOXC5;HOXC6;HOXC8;HOXC9;HOXD1;HOXD10;HOXD11;HOXD12;HOXD13;HOXD3;HOXD4;HOXD8;HOXD9;MEOX1;MEOX2;MNX1;PDX1;POU1F1;POU2F1;POU2F2;POU2F3;POU3F1;POU3F2;POU3F3;POU3F4;POU4F1;…	POU1F1
ZBED1_HUMAN.H11MO.0.D	114	0.08137044967880086	0.7507747457074777	1.1141317833541882	0.9183727026708268	0.4197372909179754	0.6370532255581177	BED zinc finger factors{2.3.5}	ZBED1 (ALTE, DREF, TRAMP){2.3.5.0.1}	ZBED1;ZBED2;ZBED3;ZBED4;ZBED5;ZBED6	ZBED1
HEN1_HUMAN.H11MO.0.C	448	0.31977159172019987	0.7507721250805679	0.9443275662670348	0.8425134643760012	0.0029138245385866247	0.022939364105520128	Tal-related factors{1.2.3}	Tal / HEN-like factors{1.2.3.1}	ATOH1;ATOH7;ATOH8;BHLHA15;BHLHA9;BHLHE22;BHLHE23;FERD3L;FIGLA;HAND1;HAND2;LYL1;MESP1;MESP2;MSC;MSGN1;NEUROD1;NEUROD2;NEUROD4;NEUROD6;NEUROG1;NEUROG2;NEUROG3;NHLH1;NHLH2;OLIG1;OLIG2;OLIG3;PTF1A;SCX;TAL1;TAL2;TCF15;TCF21;TCF23;TWIST1;TWIST2	NHLH1;LYL1;TAL1
VAX1_HUMAN.H11MO.0.D	66	0.047109207708779445	0.7495845074888144	1.2522305331132755	0.976244786134037	0.9002285872699403	0.9803336734253163	NK-related factors{3.1.2}	VAX{3.1.2.22}	BARHL1;BARHL2;BARX1;BARX2;BSX;DBX1;DBX2;DLX1;DLX2;DLX3;DLX4;DLX5;DLX6;EMX1;EMX2;EN1;EN2;HHEX;HLX;HMX1;HMX2;HMX3;LBX1;LBX2;MSX1;MSX2;NANOG;NKX1-1;NKX1-2;NKX2-1;NKX2-2;NKX2-3;NKX2-4;NKX2-5;NKX2-6;NKX2-8;NKX3-1;NKX3-2;NKX6-1;NKX6-2;NKX6-3;NOTO;TLX1;TLX2;TLX3;VAX1;VAX2;VENTX	VAX1;VAX2
OLIG3_HUMAN.H11MO.0.D	59	0.042112776588151324	0.7491619915059565	1.2885013663667453	0.9910170739386084	1	1	Tal-related factors{1.2.3}	Neurogenin / Atonal-like factors{1.2.3.4}	ATOH1;ATOH7;ATOH8;BHLHA15;BHLHA9;BHLHE22;BHLHE23;FERD3L;FIGLA;HAND1;HAND2;LYL1;MESP1;MESP2;MSC;MSGN1;NEUROD1;NEUROD2;NEUROD4;NEUROD6;NEUROG1;NEUROG2;NEUROG3;NHLH1;NHLH2;OLIG1;OLIG2;OLIG3;PTF1A;SCX;TAL1;TAL2;TCF15;TCF21;TCF23;TWIST1;TWIST2	ATOH1;BHLHA15;BHLHE22;BHLHE23;NEUROD1;NEUROD2;NEUROG2;OLIG1;OLIG2;OLIG3
LMX1B_HUMAN.H11MO.0.D	96	0.06852248394004283	0.7490773365667265	1.1493141633634896	0.9325171114058385	0.5359430158939542	0.7329315590572534	HD-LIM factors{3.1.5}	Lmx{3.1.5.6}	ISL1;ISL2;LHX1;LHX2;LHX3;LHX4;LHX5;LHX6;LHX8;LHX9;LMX1A;LMX1B	LMX1A;LMX1B
OZF_HUMAN.H11MO.0.C	78	0.055674518201284794	0.7490661301540971	1.202056558064639	0.9549349922186142	0.7307088545376849	0.8901636521631209	More than 3 adjacent zinc finger factors{2.3.3}	ZNF146-like factors{2.3.3.55}	BCL6;BCL6B;CTCF;CTCFL;FEZF1;FEZF2;GFI1;GFI1B;GLI1;GLI2;GLI3;GLI4;GLIS1;GLIS2;GLIS3;HKR1;MTF1;MYNN;MZF1;OSR2;OVOL1;OVOL2;PLAG1;PLAGL1;PLAGL2;PRDM1;PRDM14;PRDM6;SCRT1;SCRT2;SNAI1;SNAI2;SNAI3;WT1;YY1;YY2;ZBTB12;ZBTB14;ZBTB18;ZBTB20;ZBTB26;ZBTB42;ZBTB45;ZBTB47;ZBTB48;ZBTB49;ZBTB6;ZBTB7A;ZBTB7B;ZBTB7C;ZFP14;ZFP2;ZFP28;ZFP30;ZFP37;ZFP42;ZFP64;ZFP69;ZFP69B;ZFP82;ZFP91;ZFX;ZIC1;ZIC2;ZIC3;ZIC4;ZIC5;ZIK1;Z…	ZNF146;ZNF260
LMX1A_HUMAN.H11MO.0.D	105	0.07494646680942184	0.7472690849650859	1.1263082506716815	0.9215648329628009	0.45938466400274924	0.6695379507488084	HD-LIM factors{3.1.5}	Lmx{3.1.5.6}	ISL1;ISL2;LHX1;LHX2;LHX3;LHX4;LHX5;LHX6;LHX8;LHX9;LMX1A;LMX1B	LMX1A;LMX1B
HXB3_HUMAN.H11MO.0.D	69	0.04925053533190578	0.7472105640240218	1.234520501484936	0.9674204356701285	0.8543526307599567	0.9518871073929576	HOX-related factors{3.1.1}	HOX3{3.1.1.3}	CDX1;CDX2;CDX4;EVX1;EVX2;GBX1;GBX2;GSX1;GSX2;HDX;HMBOX1;HNF1A;HNF1B;HOXA1;HOXA10;HOXA11;HOXA13;HOXA2;HOXA3;HOXA4;HOXA5;HOXA6;HOXA7;HOXA9;HOXB1;HOXB13;HOXB2;HOXB3;HOXB4;HOXB5;HOXB6;HOXB7;HOXB8;HOXB9;HOXC10;HOXC11;HOXC12;HOXC13;HOXC4;HOXC5;HOXC6;HOXC8;HOXC9;HOXD1;HOXD10;HOXD11;HOXD12;HOXD13;HOXD3;HOXD4;HOXD8;HOXD9;MEOX1;MEOX2;MNX1;PDX1;POU1F1;POU2F1;POU2F2;POU2F3;POU3F1;POU3F2;POU3F3;POU3F4;POU4F1;…	HOXB3;HOXD3
CDC5L_HUMAN.H11MO.0.D	75	0.05353319057815846	0.7433546018658753	1.203801359244384	0.9522623950446276	0.7261158243936903	0.8872191768740653	Myb/SANT domain factors{3.5.1}	Myb-like factors{3.5.1.1}	CDC5L;DMTF1;MYB;MYBL1;MYBL2;SMARCA1;SMARCA5;SNAPC4;TRERF1;ZNF541	CDC5L;MYBL1;MYBL2;MYB
IKZF1_HUMAN.H11MO.0.C	177	0.12633832976445397	0.7426296222922402	1.0262386783829682	0.8751527947224198	0.1054025772268157	0.2764128810948126	Factors with multiple dispersed zinc fingers{2.3.4}	Ikaros{2.3.4.4}	BCL11A;BCL11B;BNC1;BNC2;E4F1;HIC1;HIC2;HINFP;HIVEP1;HIVEP2;HIVEP3;IKZF1;IKZF2;IKZF3;IKZF4;IKZF5;INSM1;INSM2;MAZ;MECOM;PATZ1;PRDM16;PRDM4;REST;RLF;RREB1;SALL1;SALL2;SALL3;SALL4;VEZF1;ZBTB1;ZBTB17;ZBTB2;ZBTB25;ZBTB4;ZFAT;ZNF134;ZNF211;ZNF217;ZNF219;ZNF248;ZNF256;ZNF292;ZNF296;ZNF319;ZNF334;ZNF335;ZNF341;ZNF37A;ZNF382;ZNF417;ZNF418;ZNF423;ZNF467;ZNF510;ZNF512;ZNF512B;ZNF516;ZNF518A;ZNF518B;ZNF521;ZN…	IKZF1
CEBPD_HUMAN.H11MO.0.C	68	0.04853675945753034	0.7421464261008094	1.2305826449382338	0.9627262224596563	0.8059528780187866	0.9388913922532679	C/EBP-related{1.1.8}	C/EBP{1.1.8.1}	CEBPA;CEBPB;CEBPD;CEBPE;CEBPG;DBP;DDIT3;HLF;NFIL3;TEF	CEBPA;CEBPB;CEBPD;CEBPE;CEBPG;DDIT3
ZSC16_HUMAN.H11MO.0.D	91	0.0649536045681656	0.7408686958290884	1.1493536883276263	0.9277066836341455	0.5264681412537221	0.7313638502821977	More than 3 adjacent zinc finger factors{2.3.3}	unclassified{2.3.3.0}	BCL6B;BCL6;CTCFL;CTCF;FEZF1;GFI1B;GFI1;GLI1;GLI2;GLI3;GLIS1;GLIS2;GLIS3;MTF1;MYNN;MZF1;OSR2;OVOL1;OVOL2;ZNF146;PLAG1;PLAGL1;PRDM14;PRDM1;PRDM6;SCRT1;SCRT2;SNAI1;SNAI2;YY1;YY2;WT1;ZNF324;ZNF354A;ZBTB14;ZBTB18;ZBTB48;ZBTB49;ZBTB7A;ZBTB7B;ZBTB6;ZFP64;ZFP28;ZFP42;ZFP82;ZFX;ZIC1;ZIC2;ZIC3;ZIC4;ZIM3;ZKSCAN1;ZKSCAN3;ZNF121;ZNF136;ZNF140;ZNF143;ZNF148;ZNF214;ZNF232;ZNF250;ZNF257;ZNF260;ZNF263;ZNF264;ZNF2…	MYNN;MZF1;OSR2;PRDM14;PRDM6;WT1;ZBTB14;ZBTB48;ZBTB49;ZFP64;ZFP28;ZIM3;ZNF121;ZNF250;ZNF257;ZNF263;ZNF274;ZNF317;ZNF320;ZNF329;ZNF331;ZNF394;ZNF449;ZNF502;ZNF528;ZNF547;ZNF549;ZNF554;ZNF586;ZNF589;ZNF667;ZNF680;ZNF708;ZNF713;ZNF768;ZNF18;ZNF85;ZSCAN16;ZSCAN22
PBX1_HUMAN.H11MO.1.C	44	0.03140613847251963	0.7404102106360994	1.387141912295986	1.025632932249352	0.81542086562693	0.9453977254110721	TALE-type homeo domain factors{3.1.4}	PBX{3.1.4.4}	IRX2;IRX3;MEIS1;MEIS2;MEIS3;PBX1;PBX2;PBX3;PKNOX1;TGIF2LX;TGIF1;TGIF2	PBX1;PBX2;PBX3
MLXPL_HUMAN.H11MO.0.D	321	0.2291220556745182	0.7393825962762345	0.9539154588458921	0.8407480771692213	0.006404340800143262	0.037460514722482935	bHLH-ZIP factors{1.2.6}	Mondo-like factors{1.2.6.6}	MAX;MITF;MLX;MLXIP;MLXIPL;MNT;MXD1;MXD3;MXD4;MXI1;MYC;MYCL;MYCN;REPIN1;SREBF1;SREBF2;TFAP4;TFE3;TFEB;TFEC;USF1;USF2	MLXIPL;MLX
CREB1_HUMAN.H11MO.0.A	138	0.09850107066381156	0.7378931861547584	1.0591576395849431	0.8869660663261808	0.1967274569299108	0.4121654056873946	CREB-related factors{1.1.7}	CREB-like factors{1.1.7.1}	ATF1;ATF6;ATF6B;CREB1;CREB3;CREB3L1;CREB3L2;CREB3L3;CREB3L4;CREBL2;CREBZF;CREM	ATF1;CREB1;CREM
HNF6_HUMAN.H11MO.0.B	48	0.034261241970021415	0.7372397223310135	1.3445975046138066	1.006482290819558	0.9409190144775911	1	HD-CUT factors{3.1.9}	ONECUT{3.1.9.1}	CUX1;CUX2;ONECUT1;ONECUT2;ONECUT3;SATB1;SATB2	ONECUT1;ONECUT2;ONECUT3
PROP1_HUMAN.H11MO.0.D	64	0.04568165596002855	0.7369658609391219	1.2407714683692854	0.9638166351716739	0.8493364627769763	0.9504240289357295	Paired-related HD factors{3.1.3}	PROP{3.1.3.20}	ALX1;ALX3;ALX4;ARGFX;ARX;CRX;DMBX1;DPRX;DRGX;DUX4;DUXA;ESX1;GSC;GSC2;HESX1;ISX;LEUTX;MIXL1;NOBOX;OTP;OTX1;OTX2;PHOX2A;PHOX2B;PITX1;PITX2;PITX3;PROP1;PRRX1;PRRX2;RAX;RAX2;RHOXF1;RHOXF2;SEBOX;SHOX;SHOX2;TPRX1;UNCX;VSX1;VSX2	PROP1
PBX1_HUMAN.H11MO.0.A	137	0.09778729478943611	0.7359455424162201	1.0576082833507472	0.885163036604425	0.1956081144277747	0.4121654056873946	TALE-type homeo domain factors{3.1.4}	PBX{3.1.4.4}	IRX2;IRX3;MEIS1;MEIS2;MEIS3;PBX1;PBX2;PBX3;PKNOX1;TGIF2LX;TGIF1;TGIF2	PBX1;PBX2;PBX3
PO5F1_HUMAN.H11MO.1.A	93	0.06638115631691649	0.7316341490507152	1.1298640517575382	0.9139368535455831	0.43593886490718764	0.6451123707439284	POU domain factors{3.1.10}	POU5 (Oct-3/4-like factors){3.1.10.5}	CDX1;CDX2;CDX4;EVX1;EVX2;GBX1;GBX2;GSX1;GSX2;HDX;HMBOX1;HNF1A;HNF1B;HOXA1;HOXA10;HOXA11;HOXA13;HOXA2;HOXA3;HOXA4;HOXA5;HOXA6;HOXA7;HOXA9;HOXB1;HOXB13;HOXB2;HOXB3;HOXB4;HOXB5;HOXB6;HOXB7;HOXB8;HOXB9;HOXC10;HOXC11;HOXC12;HOXC13;HOXC4;HOXC5;HOXC6;HOXC8;HOXC9;HOXD1;HOXD10;HOXD11;HOXD12;HOXD13;HOXD3;HOXD4;HOXD8;HOXD9;MEOX1;MEOX2;MNX1;PDX1;POU1F1;POU2F1;POU2F2;POU2F3;POU3F1;POU3F2;POU3F3;POU3F4;POU4F1;…	POU5F1B;POU5F1
PHX2A_HUMAN.H11MO.0.D	60	0.042826552462526764	0.7314021721348372	1.252315318867084	0.9652067387430153	0.8447602847160741	0.9504240289357295	Paired-related HD factors{3.1.3}	PHOX{3.1.3.18}	ALX1;ALX3;ALX4;ARGFX;ARX;CRX;DMBX1;DPRX;DRGX;DUX4;DUXA;ESX1;GSC;GSC2;HESX1;ISX;LEUTX;MIXL1;NOBOX;OTP;OTX1;OTX2;PHOX2A;PHOX2B;PITX1;PITX2;PITX3;PROP1;PRRX1;PRRX2;RAX;RAX2;RHOXF1;RHOXF2;SEBOX;SHOX;SHOX2;TPRX1;UNCX;VSX1;VSX2	PHOX2A;PHOX2B
ERR3_HUMAN.H11MO.0.B	81	0.057815845824411134	0.7308542311756164	1.1627838292905177	0.9274788639392858	0.5772681754777844	0.7671590674037313	Steroid hormone receptors (NR3){2.1.1}	ER-like receptors (NR3A&B){2.1.1.2}	AR;ESR1;ESR2;ESRRA;ESRRB;ESRRG;NR3C1;NR3C2;PGR	ESRRA;ESRRB;ESRRG;ESR1;ESR2
PLAL1_HUMAN.H11MO.0.D	324	0.23126338329764454	0.7304516044755608	0.9415926764070127	0.8302244262460924	0.003450063940167288	0.02607842448891156	More than 3 adjacent zinc finger factors{2.3.3}	PLAG factors{2.3.3.25}	BCL6;BCL6B;CTCF;CTCFL;FEZF1;FEZF2;GFI1;GFI1B;GLI1;GLI2;GLI3;GLI4;GLIS1;GLIS2;GLIS3;HKR1;MTF1;MYNN;MZF1;OSR2;OVOL1;OVOL2;PLAG1;PLAGL1;PLAGL2;PRDM1;PRDM14;PRDM6;SCRT1;SCRT2;SNAI1;SNAI2;SNAI3;WT1;YY1;YY2;ZBTB12;ZBTB14;ZBTB18;ZBTB20;ZBTB26;ZBTB42;ZBTB45;ZBTB47;ZBTB48;ZBTB49;ZBTB6;ZBTB7A;ZBTB7B;ZBTB7C;ZFP14;ZFP2;ZFP28;ZFP30;ZFP37;ZFP42;ZFP64;ZFP69;ZFP69B;ZFP82;ZFP91;ZFX;ZIC1;ZIC2;ZIC3;ZIC4;ZIC5;ZIK1;Z…	PLAG1;PLAGL1
ZBT7A_HUMAN.H11MO.0.A	287	0.20485367594575304	0.7295533157170507	0.9513049581705246	0.8341621495595626	0.0064134733377013585	0.037460514722482935	More than 3 adjacent zinc finger factors{2.3.3}	ZBTB7 factors{2.3.3.8}	BCL6;BCL6B;CTCF;CTCFL;FEZF1;FEZF2;GFI1;GFI1B;GLI1;GLI2;GLI3;GLI4;GLIS1;GLIS2;GLIS3;HKR1;MTF1;MYNN;MZF1;OSR2;OVOL1;OVOL2;PLAG1;PLAGL1;PLAGL2;PRDM1;PRDM14;PRDM6;SCRT1;SCRT2;SNAI1;SNAI2;SNAI3;WT1;YY1;YY2;ZBTB12;ZBTB14;ZBTB18;ZBTB20;ZBTB26;ZBTB42;ZBTB45;ZBTB47;ZBTB48;ZBTB49;ZBTB6;ZBTB7A;ZBTB7B;ZBTB7C;ZFP14;ZFP2;ZFP28;ZFP30;ZFP37;ZFP42;ZFP64;ZFP69;ZFP69B;ZFP82;ZFP91;ZFX;ZIC1;ZIC2;ZIC3;ZIC4;ZIC5;ZIK1;Z…	ZBTB7A;ZBTB7B
PO3F1_HUMAN.H11MO.0.C	70	0.049964311206281226	0.7288734791530697	1.1998530939144563	0.9418648883381576	0.6743361232851904	0.8579424934866037	POU domain factors{3.1.10}	POU3 (Oct-6-like factors){3.1.10.3}	CDX1;CDX2;CDX4;EVX1;EVX2;GBX1;GBX2;GSX1;GSX2;HDX;HMBOX1;HNF1A;HNF1B;HOXA1;HOXA10;HOXA11;HOXA13;HOXA2;HOXA3;HOXA4;HOXA5;HOXA6;HOXA7;HOXA9;HOXB1;HOXB13;HOXB2;HOXB3;HOXB4;HOXB5;HOXB6;HOXB7;HOXB8;HOXB9;HOXC10;HOXC11;HOXC12;HOXC13;HOXC4;HOXC5;HOXC6;HOXC8;HOXC9;HOXD1;HOXD10;HOXD11;HOXD12;HOXD13;HOXD3;HOXD4;HOXD8;HOXD9;MEOX1;MEOX2;MNX1;PDX1;POU1F1;POU2F1;POU2F2;POU2F3;POU3F1;POU3F2;POU3F3;POU3F4;POU4F1;…	POU3F1;POU3F2;POU3F3;POU3F4
MEOX1_HUMAN.H11MO.0.D	66	0.047109207708779445	0.7268327855430524	1.21410490860556	0.9465963686124643	0.7106314111129747	0.8837045451098444	HOX-related factors{3.1.1}	MEOX{3.1.1.14}	CDX1;CDX2;CDX4;EVX1;EVX2;GBX1;GBX2;GSX1;GSX2;HDX;HMBOX1;HNF1A;HNF1B;HOXA1;HOXA10;HOXA11;HOXA13;HOXA2;HOXA3;HOXA4;HOXA5;HOXA6;HOXA7;HOXA9;HOXB1;HOXB13;HOXB2;HOXB3;HOXB4;HOXB5;HOXB6;HOXB7;HOXB8;HOXB9;HOXC10;HOXC11;HOXC12;HOXC13;HOXC4;HOXC5;HOXC6;HOXC8;HOXC9;HOXD1;HOXD10;HOXD11;HOXD12;HOXD13;HOXD3;HOXD4;HOXD8;HOXD9;MEOX1;MEOX2;MNX1;PDX1;POU1F1;POU2F1;POU2F2;POU2F3;POU3F1;POU3F2;POU3F3;POU3F4;POU4F1;…	MEOX1;MEOX2
HXB1_HUMAN.H11MO.0.D	65	0.046395431834404	0.72660762939367185	1.2184591759933527	0.948259061163961	0.7549925979928163	0.9024795241123432	HOX-related factors{3.1.1}	HOX1{3.1.1.1}	CDX1;CDX2;CDX4;EVX1;EVX2;GBX1;GBX2;GSX1;GSX2;HDX;HMBOX1;HNF1A;HNF1B;HOXA1;HOXA10;HOXA11;HOXA13;HOXA2;HOXA3;HOXA4;HOXA5;HOXA6;HOXA7;HOXA9;HOXB1;HOXB13;HOXB2;HOXB3;HOXB4;HOXB5;HOXB6;HOXB7;HOXB8;HOXB9;HOXC10;HOXC11;HOXC12;HOXC13;HOXC4;HOXC5;HOXC6;HOXC8;HOXC9;HOXD1;HOXD10;HOXD11;HOXD12;HOXD13;HOXD3;HOXD4;HOXD8;HOXD9;MEOX1;MEOX2;MNX1;PDX1;POU1F1;POU2F1;POU2F2;POU2F3;POU3F1;POU3F2;POU3F3;POU3F4;POU4F1;…	HOXA1;HOXB1
ASCL1_HUMAN.H11MO.0.A	340	0.2426837972876517	0.7261957797929584	0.9321480795002076	0.8235744466465174	0.0018240602210419278	0.01616494747613019	MyoD / ASC-related factors{1.2.2}	Achaete-Scute-like factors{1.2.2.2}	ASCL1;ASCL2;ASCL3;ASCL4;ASCL5;MYF5;MYF6;MYOD1;MYOG	ASCL1;ASCL2
ZN770_HUMAN.H11MO.1.C	463	0.3304782298358315	0.7260429906622425	0.911432328627328	0.8139225048404035	3.0344961837206033e-4	0.0036556196213259145	Factors with multiple dispersed zinc fingers{2.3.4}	unclassified{2.3.4.0}	BCL11A;E4F1;MECOM;HIC1;HIC2;HINFP;IKZF1;INSM1;MAZ;PATZ1;PRDM4;REST;RREB1;SALL4;VEZF1;ZBTB17;ZBTB4;HIVEP1;HIVEP2;ZNF134;ZNF219;ZNF335;ZNF341;ZNF382;ZNF418;ZNF423;ZNF467;ZNF770;ZNF784;ZNF8	E4F1;PRDM4;REST;RREB1;ZBTB17;ZBTB4;ZNF335;ZNF341;ZNF467;ZNF770;ZNF784;ZNF8
GATA1_HUMAN.H11MO.0.A	84	0.059957173447537475	0.7223415609488064	1.1399691902684672	0.9127484209079815	0.44653282564936586	0.6545186474822454	GATA-type zinc fingers{2.2.1}	Two zinc-finger GATA factors{2.2.1.1}	GATA1;GATA2;GATA3;GATA4;GATA5;GATA6;GATAD2A;GATAD2B;TRPS1;ZGLP1	GATA1;GATA2;GATA3;GATA4;GATA5;GATA6
BCL6B_HUMAN.H11MO.0.D	104	0.07423269093504639	0.7212478396864053	1.0890353907269743	0.8903473448843003	0.28254019907836125	0.5066293445111456	More than 3 adjacent zinc finger factors{2.3.3}	BCL6 factors{2.3.3.22}	BCL6;BCL6B;CTCF;CTCFL;FEZF1;FEZF2;GFI1;GFI1B;GLI1;GLI2;GLI3;GLI4;GLIS1;GLIS2;GLIS3;HKR1;MTF1;MYNN;MZF1;OSR2;OVOL1;OVOL2;PLAG1;PLAGL1;PLAGL2;PRDM1;PRDM14;PRDM6;SCRT1;SCRT2;SNAI1;SNAI2;SNAI3;WT1;YY1;YY2;ZBTB12;ZBTB14;ZBTB18;ZBTB20;ZBTB26;ZBTB42;ZBTB45;ZBTB47;ZBTB48;ZBTB49;ZBTB6;ZBTB7A;ZBTB7B;ZBTB7C;ZFP14;ZFP2;ZFP28;ZFP30;ZFP37;ZFP42;ZFP64;ZFP69;ZFP69B;ZFP82;ZFP91;ZFX;ZIC1;ZIC2;ZIC3;ZIC4;ZIC5;ZIK1;Z…	BCL6B;BCL6
BHE23_HUMAN.H11MO.0.D	103	0.07351891506067094	0.7203055981438221	1.0896499807051536	0.8900594859517228	0.2805564670833093	0.5066293445111456	Tal-related factors{1.2.3}	Neurogenin / Atonal-like factors{1.2.3.4}	ATOH1;ATOH7;ATOH8;BHLHA15;BHLHA9;BHLHE22;BHLHE23;FERD3L;FIGLA;HAND1;HAND2;LYL1;MESP1;MESP2;MSC;MSGN1;NEUROD1;NEUROD2;NEUROD4;NEUROD6;NEUROG1;NEUROG2;NEUROG3;NHLH1;NHLH2;OLIG1;OLIG2;OLIG3;PTF1A;SCX;TAL1;TAL2;TCF15;TCF21;TCF23;TWIST1;TWIST2	ATOH1;BHLHA15;BHLHE22;BHLHE23;NEUROD1;NEUROD2;NEUROG2;OLIG1;OLIG2;OLIG3
HMX2_HUMAN.H11MO.0.D	56	0.03997144896502498	0.7194987279742446	1.255073678089936	0.9590072945069311	0.8399184102893117	0.9481363020981834	NK-related factors{3.1.2}	NK-5/HMX{3.1.2.18}	BARHL1;BARHL2;BARX1;BARX2;BSX;DBX1;DBX2;DLX1;DLX2;DLX3;DLX4;DLX5;DLX6;EMX1;EMX2;EN1;EN2;HHEX;HLX;HMX1;HMX2;HMX3;LBX1;LBX2;MSX1;MSX2;NANOG;NKX1-1;NKX1-2;NKX2-1;NKX2-2;NKX2-3;NKX2-4;NKX2-5;NKX2-6;NKX2-8;NKX3-1;NKX3-2;NKX6-1;NKX6-2;NKX6-3;NOTO;TLX1;TLX2;TLX3;VAX1;VAX2;VENTX	HMX1;HMX2;HMX3
SCRT2_HUMAN.H11MO.0.D	89	0.0635260528194147	0.7159975106412345	1.115858451663874	0.8987215543912175	0.3708015142956556	0.5890908260445793	More than 3 adjacent zinc finger factors{2.3.3}	Snail-like factors{2.3.3.2}	BCL6;BCL6B;CTCF;CTCFL;FEZF1;FEZF2;GFI1;GFI1B;GLI1;GLI2;GLI3;GLI4;GLIS1;GLIS2;GLIS3;HKR1;MTF1;MYNN;MZF1;OSR2;OVOL1;OVOL2;PLAG1;PLAGL1;PLAGL2;PRDM1;PRDM14;PRDM6;SCRT1;SCRT2;SNAI1;SNAI2;SNAI3;WT1;YY1;YY2;ZBTB12;ZBTB14;ZBTB18;ZBTB20;ZBTB26;ZBTB42;ZBTB45;ZBTB47;ZBTB48;ZBTB49;ZBTB6;ZBTB7A;ZBTB7B;ZBTB7C;ZFP14;ZFP2;ZFP28;ZFP30;ZFP37;ZFP42;ZFP64;ZFP69;ZFP69B;ZFP82;ZFP91;ZFX;ZIC1;ZIC2;ZIC3;ZIC4;ZIC5;ZIK1;Z…	SCRT1;SCRT2;SNAI1;SNAI2
CUX2_HUMAN.H11MO.0.D	54	0.03854389721627409	0.7159546731246991	1.2616032054021535	0.9594895515530916	0.8371804156564823	0.9481363020981834	HD-CUT factors{3.1.9}	CUX{3.1.9.2}	CUX1;CUX2;ONECUT1;ONECUT2;ONECUT3;SATB1;SATB2	CUX1;CUX2
GLIS1_HUMAN.H11MO.0.D	213	0.15203426124197003	0.7150562399672236	0.9640613163059408	0.8318987102423604	0.013660578645930357	0.06501423540748337	More than 3 adjacent zinc finger factors{2.3.3}	GLI-like factors{2.3.3.1}	BCL6;BCL6B;CTCF;CTCFL;FEZF1;FEZF2;GFI1;GFI1B;GLI1;GLI2;GLI3;GLI4;GLIS1;GLIS2;GLIS3;HKR1;MTF1;MYNN;MZF1;OSR2;OVOL1;OVOL2;PLAG1;PLAGL1;PLAGL2;PRDM1;PRDM14;PRDM6;SCRT1;SCRT2;SNAI1;SNAI2;SNAI3;WT1;YY1;YY2;ZBTB12;ZBTB14;ZBTB18;ZBTB20;ZBTB26;ZBTB42;ZBTB45;ZBTB47;ZBTB48;ZBTB49;ZBTB6;ZBTB7A;ZBTB7B;ZBTB7C;ZFP14;ZFP2;ZFP28;ZFP30;ZFP37;ZFP42;ZFP64;ZFP69;ZFP69B;ZFP82;ZFP91;ZFX;ZIC1;ZIC2;ZIC3;ZIC4;ZIC5;ZIK1;Z…	GLI1;GLI2;GLI3;GLIS1;GLIS2;GLIS3;ZIC1;ZIC2;ZIC3;ZIC4
E2F2_HUMAN.H11MO.0.B	256	0.1827266238401142	0.7149245009646366	0.9434460208117438	0.8225367590952735	0.004750788196838155	0.03241466990940015	E2F-related factors{3.3.2}	E2F{3.3.2.1}	E2F1;E2F2;E2F3;E2F4;E2F5;E2F6;E2F7;E2F8;TFDP1;TFDP2	E2F1;E2F2;E2F3;E2F4;E2F5;E2F6;E2F7;E2F8
GCM2_HUMAN.H11MO.0.D	221	0.15774446823697358	0.711970172060423	0.9555979446612092	0.8263613661184508	0.009313795869839306	0.04755587162679539	GCM factors{7.2.1}	GCMb (GCM2){7.2.1.0.2}	GCM1;GCM2	GCM2
ZFP42_HUMAN.H11MO.0.A	112	0.07994289793004997	0.7109993283133001	1.0584901841401775	0.871160981713792	0.17448966553627657	0.3831527044313972	More than 3 adjacent zinc finger factors{2.3.3}	YY1-like factors{2.3.3.9}	BCL6;BCL6B;CTCF;CTCFL;FEZF1;FEZF2;GFI1;GFI1B;GLI1;GLI2;GLI3;GLI4;GLIS1;GLIS2;GLIS3;HKR1;MTF1;MYNN;MZF1;OSR2;OVOL1;OVOL2;PLAG1;PLAGL1;PLAGL2;PRDM1;PRDM14;PRDM6;SCRT1;SCRT2;SNAI1;SNAI2;SNAI3;WT1;YY1;YY2;ZBTB12;ZBTB14;ZBTB18;ZBTB20;ZBTB26;ZBTB42;ZBTB45;ZBTB47;ZBTB48;ZBTB49;ZBTB6;ZBTB7A;ZBTB7B;ZBTB7C;ZFP14;ZFP2;ZFP28;ZFP30;ZFP37;ZFP42;ZFP64;ZFP69;ZFP69B;ZFP82;ZFP91;ZFX;ZIC1;ZIC2;ZIC3;ZIC4;ZIC5;ZIK1;Z…	YY1;YY2;ZFP42
FOXI1_HUMAN.H11MO.0.B	64	0.04568165596002855	0.7099128861843016	1.1950678751463637	0.9283872895463341	0.618466904112428	0.8041112699336965	Forkhead box (FOX) factors{3.3.1}	FOXI{3.3.1.9}	FOXA1;FOXA2;FOXA3;FOXB1;FOXB2;FOXC1;FOXC2;FOXD1;FOXD2;FOXD3;FOXD4;FOXD4L1;FOXD4L3;FOXD4L4;FOXD4L5;FOXD4L6;FOXE1;FOXE3;FOXF1;FOXF2;FOXG1;FOXH1;FOXI1;FOXI2;FOXI3;FOXJ1;FOXJ2;FOXJ3;FOXK1;FOXK2;FOXL1;FOXL2;FOXM1;FOXN1;FOXN2;FOXN3;FOXN4;FOXO1;FOXO3;FOXO4;FOXO6;FOXP1;FOXP2;FOXP3;FOXP4;FOXQ1;FOXR1;FOXR2;FOXS1	FOXI1
CXXC1_HUMAN.H11MO.0.D	268	0.19129193433261957	0.7089921524744573	0.9309946671858991	0.8136061152459143	0.002213783103815274	0.018810100836279965	CpG-binding proteins{2.6.1}	CpG-binding protein (CXXC1, CFP1, CGBP, PCCX1, PHF18){2.6.1.0.1}	CXXC1;DNMT1;KDM2A;KMT2A;KMT2B;MBD1;TET1	CXXC1
ZN214_HUMAN.H11MO.0.C	68	0.04853675945753034	0.7079693692466864	1.1737671507273622	0.9183280542307882	0.5470729815864631	0.7465367589436515	More than 3 adjacent zinc finger factors{2.3.3}	ZNF214-like factors{2.3.3.56}	BCL6;BCL6B;CTCF;CTCFL;FEZF1;FEZF2;GFI1;GFI1B;GLI1;GLI2;GLI3;GLI4;GLIS1;GLIS2;GLIS3;HKR1;MTF1;MYNN;MZF1;OSR2;OVOL1;OVOL2;PLAG1;PLAGL1;PLAGL2;PRDM1;PRDM14;PRDM6;SCRT1;SCRT2;SNAI1;SNAI2;SNAI3;WT1;YY1;YY2;ZBTB12;ZBTB14;ZBTB18;ZBTB20;ZBTB26;ZBTB42;ZBTB45;ZBTB47;ZBTB48;ZBTB49;ZBTB6;ZBTB7A;ZBTB7B;ZBTB7C;ZFP14;ZFP2;ZFP28;ZFP30;ZFP37;ZFP42;ZFP64;ZFP69;ZFP69B;ZFP82;ZFP91;ZFX;ZIC1;ZIC2;ZIC3;ZIC4;ZIC5;ZIK1;Z…	ZNF214
DUXA_HUMAN.H11MO.0.D	49	0.03497501784439686	0.7073542691856757	1.2819592034478036	0.9624130436765509	0.8856314445803382	0.9740682507438527	Paired-related HD factors{3.1.3}	DUX{3.1.3.7}	ALX1;ALX3;ALX4;ARGFX;ARX;CRX;DMBX1;DPRX;DRGX;DUX4;DUXA;ESX1;GSC;GSC2;HESX1;ISX;LEUTX;MIXL1;NOBOX;OTP;OTX1;OTX2;PHOX2A;PHOX2B;PITX1;PITX2;PITX3;PROP1;PRRX1;PRRX2;RAX;RAX2;RHOXF1;RHOXF2;SEBOX;SHOX;SHOX2;TPRX1;UNCX;VSX1;VSX2	DUX4;DUXA
PO3F3_HUMAN.H11MO.0.D	112	0.07994289793004997	0.7041431215959019	1.0482865469957254	0.862765304347028	0.14809802108185618	0.3428936163787121	POU domain factors{3.1.10}	POU3 (Oct-6-like factors){3.1.10.3}	CDX1;CDX2;CDX4;EVX1;EVX2;GBX1;GBX2;GSX1;GSX2;HDX;HMBOX1;HNF1A;HNF1B;HOXA1;HOXA10;HOXA11;HOXA13;HOXA2;HOXA3;HOXA4;HOXA5;HOXA6;HOXA7;HOXA9;HOXB1;HOXB13;HOXB2;HOXB3;HOXB4;HOXB5;HOXB6;HOXB7;HOXB8;HOXB9;HOXC10;HOXC11;HOXC12;HOXC13;HOXC4;HOXC5;HOXC6;HOXC8;HOXC9;HOXD1;HOXD10;HOXD11;HOXD12;HOXD13;HOXD3;HOXD4;HOXD8;HOXD9;MEOX1;MEOX2;MNX1;PDX1;POU1F1;POU2F1;POU2F2;POU2F3;POU3F1;POU3F2;POU3F3;POU3F4;POU4F1;…	POU3F1;POU3F2;POU3F3;POU3F4
MCR_HUMAN.H11MO.0.D	93	0.06638115631691649	0.7012057016200102	1.0827903727704453	0.8758781472985546	0.24046387496821295	0.4729531826543168	Steroid hormone receptors (NR3){2.1.1}	GR-like receptors (NR3C){2.1.1.1}	AR;ESR1;ESR2;ESRRA;ESRRB;ESRRG;NR3C1;NR3C2;PGR	AR;NR3C1;NR3C2;PGR
HME1_HUMAN.H11MO.0.D	57	0.04068522483940043	0.7010938537315301	1.21694020827513	0.9320063688753515	0.645114253891757	0.8262177570607053	NK-related factors{3.1.2}	EN (Engrailed-like factors){3.1.2.7}	BARHL1;BARHL2;BARX1;BARX2;BSX;DBX1;DBX2;DLX1;DLX2;DLX3;DLX4;DLX5;DLX6;EMX1;EMX2;EN1;EN2;HHEX;HLX;HMX1;HMX2;HMX3;LBX1;LBX2;MSX1;MSX2;NANOG;NKX1-1;NKX1-2;NKX2-1;NKX2-2;NKX2-3;NKX2-4;NKX2-5;NKX2-6;NKX2-8;NKX3-1;NKX3-2;NKX6-1;NKX6-2;NKX6-3;NOTO;TLX1;TLX2;TLX3;VAX1;VAX2;VENTX	EN1;EN2
NKX31_HUMAN.H11MO.0.C	72	0.05139186295503212	0.7000271744586544	1.1444774199469407	0.9012976260461203	0.4162316779390961	0.6363430100179885	NK-related factors{3.1.2}	NK-3{3.1.2.16}	BARHL1;BARHL2;BARX1;BARX2;BSX;DBX1;DBX2;DLX1;DLX2;DLX3;DLX4;DLX5;DLX6;EMX1;EMX2;EN1;EN2;HHEX;HLX;HMX1;HMX2;HMX3;LBX1;LBX2;MSX1;MSX2;NANOG;NKX1-1;NKX1-2;NKX2-1;NKX2-2;NKX2-3;NKX2-4;NKX2-5;NKX2-6;NKX2-8;NKX3-1;NKX3-2;NKX6-1;NKX6-2;NKX6-3;NOTO;TLX1;TLX2;TLX3;VAX1;VAX2;VENTX	NKX3-1;NKX3-2
HINFP_HUMAN.H11MO.0.C	218	0.15560314061384725	0.6988844035477565	0.9395697419415266	0.8118663971057977	0.004485254445513791	0.031387211534269537	Factors with multiple dispersed zinc fingers{2.3.4}	HINFP-like factors{2.3.4.21}	BCL11A;BCL11B;BNC1;BNC2;E4F1;HIC1;HIC2;HINFP;HIVEP1;HIVEP2;HIVEP3;IKZF1;IKZF2;IKZF3;IKZF4;IKZF5;INSM1;INSM2;MAZ;MECOM;PATZ1;PRDM16;PRDM4;REST;RLF;RREB1;SALL1;SALL2;SALL3;SALL4;VEZF1;ZBTB1;ZBTB17;ZBTB2;ZBTB25;ZBTB4;ZFAT;ZNF134;ZNF211;ZNF217;ZNF219;ZNF248;ZNF256;ZNF292;ZNF296;ZNF319;ZNF334;ZNF335;ZNF341;ZNF37A;ZNF382;ZNF417;ZNF418;ZNF423;ZNF467;ZNF510;ZNF512;ZNF512B;ZNF516;ZNF518A;ZNF518B;ZNF521;ZN…	HINFP
GATA2_HUMAN.H11MO.1.A	83	0.05924339757316203	0.698503237435627	1.1051499416766082	0.8838204238776824	0.305164712420874	0.5271334687010633	GATA-type zinc fingers{2.2.1}	Two zinc-finger GATA factors{2.2.1.1}	GATA1;GATA2;GATA3;GATA4;GATA5;GATA6;GATAD2A;GATAD2B;TRPS1;ZGLP1	GATA1;GATA2;GATA3;GATA4;GATA5;GATA6
HMGA2_HUMAN.H11MO.0.D	53	0.03783012134189864	0.6960543375407825	1.2329660174582233	0.9354536422376919	0.6822042845566288	0.8594436329953609	HMGA factors{8.2.1}	HMGA2 (HMGI-C){8.2.1.0.2}	HMGA1;HMGA2	HMGA2
HSF4_HUMAN.H11MO.0.D	97	0.06923625981441828	0.695737475264814	1.065047894089848	0.8650771980678408	0.17890594319444653	0.38637670084851056	HSF factors{3.4.1}	HSF4 (HSTF4){3.4.1.0.3}	HSF1;HSF2;HSF4;HSF5;HSFX1;HSFY1;HSFY1; HSFY2	HSF4
GATA4_HUMAN.H11MO.0.A	72	0.05139186295503212	0.6933681519095463	1.1336172007918714	0.8927572658717461	0.3851773359240949	0.6060647469336269	GATA-type zinc fingers{2.2.1}	Two zinc-finger GATA factors{2.2.1.1}	GATA1;GATA2;GATA3;GATA4;GATA5;GATA6;GATAD2A;GATAD2B;TRPS1;ZGLP1	GATA1;GATA2;GATA3;GATA4;GATA5;GATA6
LHX9_HUMAN.H11MO.0.D	62	0.04425410421127766	0.6929861778404434	1.1761383022679917	0.9102305855238387	0.5308752092169138	0.7322089200469419	HD-LIM factors{3.1.5}	Lhx-2-like factors{3.1.5.3}	ISL1;ISL2;LHX1;LHX2;LHX3;LHX4;LHX5;LHX6;LHX8;LHX9;LMX1A;LMX1B	LHX2;LHX9
GMEB2_HUMAN.H11MO.0.D	140	0.09992862241256245	0.6928741865726945	0.9921368022763624	0.8318437964675061	0.04081887768537492	0.14875696521605344	GMEB{5.3.3}	GMEB{5.3.3.1}	GMEB1;GMEB2	GMEB2
FIGLA_HUMAN.H11MO.0.D	157	0.11206281227694503	0.6915175613362888	0.9724490898823326	0.8223765759795995	0.021566706803083518	0.09289346896747147	Tal-related factors{1.2.3}	Twist-like factors{1.2.3.2}	ATOH1;ATOH7;ATOH8;BHLHA15;BHLHA9;BHLHE22;BHLHE23;FERD3L;FIGLA;HAND1;HAND2;LYL1;MESP1;MESP2;MSC;MSGN1;NEUROD1;NEUROD2;NEUROD4;NEUROD6;NEUROG1;NEUROG2;NEUROG3;NHLH1;NHLH2;OLIG1;OLIG2;OLIG3;PTF1A;SCX;TAL1;TAL2;TCF15;TCF21;TCF23;TWIST1;TWIST2	FIGLA;HAND1;PTF1A;TWIST1
ZN784_HUMAN.H11MO.0.D	147	0.10492505353319058	0.6902081378911175	0.9805725212478964	0.8252214421372499	0.027731136888458813	0.10964464892821409	Factors with multiple dispersed zinc fingers{2.3.4}	unclassified{2.3.4.0}	BCL11A;E4F1;MECOM;HIC1;HIC2;HINFP;IKZF1;INSM1;MAZ;PATZ1;PRDM4;REST;RREB1;SALL4;VEZF1;ZBTB17;ZBTB4;HIVEP1;HIVEP2;ZNF134;ZNF219;ZNF335;ZNF341;ZNF382;ZNF418;ZNF423;ZNF467;ZNF770;ZNF784;ZNF8	E4F1;PRDM4;REST;RREB1;ZBTB17;ZBTB4;ZNF335;ZNF341;ZNF467;ZNF770;ZNF784;ZNF8
AHR_HUMAN.H11MO.0.B	374	0.2669521770164168	0.6897945713479682	0.8785998103141102	0.7791807013249783	3.1407303910896035e-5	5.703059402500356e-4	PAS domain factors{1.2.5}	Ahr-like factors{1.2.5.1}	AHR;AHRR;ARNT;ARNT2;ARNTL;ARNTL2;CLOCK;EPAS1;HIF1A;HIF3A;NCOA1;NCOA2;NCOA3;NPAS1;NPAS2;NPAS3;NPAS4;SIM1;SIM2;SOHLH1;SOHLH2;TCFL5	AHR;EPAS1;HIF1A
ZBT14_HUMAN.H11MO.0.C	480	0.3426124197002141	0.6889069219905999	0.8630557545962607	0.7714593673350807	3.909889362656359e-6	1.0048415662026841e-4	More than 3 adjacent zinc finger factors{2.3.3}	unclassified{2.3.3.0}	BCL6B;BCL6;CTCFL;CTCF;FEZF1;GFI1B;GFI1;GLI1;GLI2;GLI3;GLIS1;GLIS2;GLIS3;MTF1;MYNN;MZF1;OSR2;OVOL1;OVOL2;ZNF146;PLAG1;PLAGL1;PRDM14;PRDM1;PRDM6;SCRT1;SCRT2;SNAI1;SNAI2;YY1;YY2;WT1;ZNF324;ZNF354A;ZBTB14;ZBTB18;ZBTB48;ZBTB49;ZBTB7A;ZBTB7B;ZBTB6;ZFP64;ZFP28;ZFP42;ZFP82;ZFX;ZIC1;ZIC2;ZIC3;ZIC4;ZIM3;ZKSCAN1;ZKSCAN3;ZNF121;ZNF136;ZNF140;ZNF143;ZNF148;ZNF214;ZNF232;ZNF250;ZNF257;ZNF260;ZNF263;ZNF264;ZNF2…	MYNN;MZF1;OSR2;PRDM14;PRDM6;WT1;ZBTB14;ZBTB48;ZBTB49;ZFP64;ZFP28;ZIM3;ZNF121;ZNF250;ZNF257;ZNF263;ZNF274;ZNF317;ZNF320;ZNF329;ZNF331;ZNF394;ZNF449;ZNF502;ZNF528;ZNF547;ZNF549;ZNF554;ZNF586;ZNF589;ZNF667;ZNF680;ZNF708;ZNF713;ZNF768;ZNF18;ZNF85;ZSCAN16;ZSCAN22
ZBTB4_HUMAN.H11MO.1.D	185	0.13204853675945752	0.6878383782033708	0.9446440138770815	0.8079542443504524	0.006408520205039551	0.037460514722482935	Factors with multiple dispersed zinc fingers{2.3.4}	unclassified{2.3.4.0}	BCL11A;E4F1;MECOM;HIC1;HIC2;HINFP;IKZF1;INSM1;MAZ;PATZ1;PRDM4;REST;RREB1;SALL4;VEZF1;ZBTB17;ZBTB4;HIVEP1;HIVEP2;ZNF134;ZNF219;ZNF335;ZNF341;ZNF382;ZNF418;ZNF423;ZNF467;ZNF770;ZNF784;ZNF8	E4F1;PRDM4;REST;RREB1;ZBTB17;ZBTB4;ZNF335;ZNF341;ZNF467;ZNF770;ZNF784;ZNF8
ARI5B_HUMAN.H11MO.0.C	66	0.047109207708779445	0.6875939876183599	1.1484483528061884	0.8954546745419244	0.43229642355080095	0.6439770313454908	ARID-related factors{3.7.1}	ARID5{3.7.1.5}	ARID2;ARID3A;ARID5A;ARID5B;KDM5B	ARID5B
EOMES_HUMAN.H11MO.0.D	104	0.07423269093504639	0.6818837382493994	1.029517343312891	0.8416991598074783	0.09490956725724715	0.25408082067825544	TBrain-related factors{6.5.2}	TBR-2 (EOMES){6.5.2.0.2}	EOMES;TBR1;TBX21	EOMES
HXB13_HUMAN.H11MO.0.A	63	0.044967880085653104	0.6773773490698601	1.1448291390241843	0.8877300174527486	0.3895525586916165	0.6101872260497077	HOX-related factors{3.1.1}	HOX9-13{3.1.1.8}	CDX1;CDX2;CDX4;EVX1;EVX2;GBX1;GBX2;GSX1;GSX2;HDX;HMBOX1;HNF1A;HNF1B;HOXA1;HOXA10;HOXA11;HOXA13;HOXA2;HOXA3;HOXA4;HOXA5;HOXA6;HOXA7;HOXA9;HOXB1;HOXB13;HOXB2;HOXB3;HOXB4;HOXB5;HOXB6;HOXB7;HOXB8;HOXB9;HOXC10;HOXC11;HOXC12;HOXC13;HOXC4;HOXC5;HOXC6;HOXC8;HOXC9;HOXD1;HOXD10;HOXD11;HOXD12;HOXD13;HOXD3;HOXD4;HOXD8;HOXD9;MEOX1;MEOX2;MNX1;PDX1;POU1F1;POU2F1;POU2F2;POU2F3;POU3F1;POU3F2;POU3F3;POU3F4;POU4F1;…	HOXA10;HOXA11;HOXA13;HOXA9;HOXB13;HOXC10;HOXC11;HOXC12;HOXC13;HOXC9;HOXD10;HOXD11;HOXD12;HOXD13;HOXD9
ZN140_HUMAN.H11MO.0.C	93	0.06638115631691649	0.6736134218206781	1.040025652076136	0.8413626372118266	0.11969373264331754	0.3073586366524298	More than 3 adjacent zinc finger factors{2.3.3}	ZNF302-like factors{2.3.3.44}	BCL6;BCL6B;CTCF;CTCFL;FEZF1;FEZF2;GFI1;GFI1B;GLI1;GLI2;GLI3;GLI4;GLIS1;GLIS2;GLIS3;HKR1;MTF1;MYNN;MZF1;OSR2;OVOL1;OVOL2;PLAG1;PLAGL1;PLAGL2;PRDM1;PRDM14;PRDM6;SCRT1;SCRT2;SNAI1;SNAI2;SNAI3;WT1;YY1;YY2;ZBTB12;ZBTB14;ZBTB18;ZBTB20;ZBTB26;ZBTB42;ZBTB45;ZBTB47;ZBTB48;ZBTB49;ZBTB6;ZBTB7A;ZBTB7B;ZBTB7C;ZFP14;ZFP2;ZFP28;ZFP30;ZFP37;ZFP42;ZFP64;ZFP69;ZFP69B;ZFP82;ZFP91;ZFX;ZIC1;ZIC2;ZIC3;ZIC4;ZIC5;ZIK1;Z…	ZNF140
BRCA1_HUMAN.H11MO.0.D	81	0.057815845824411134	0.6689126012448035	1.0640188030415454	0.8487759255492482	0.16324088762253125	0.36375353860396414			BRCA1	BRCA1
NR1I2_HUMAN.H11MO.0.C	80	0.05710206995003569	0.6675948738581157	1.064891716611923	0.8483601476175275	0.1611371945680489	0.36115342154641195	Thyroid hormone receptor-related factors (NR1){2.1.2}	Vitamin D receptor (NR1I){2.1.2.4}	NR1D1;NR1D2;NR1H2;NR1H3;NR1H4;NR1I2;NR1I3;PPARA;PPARD;PPARG;RARA;RARB;RARG;RORA;RORB;RORC;THRA;THRB;VDR	NR1I2;NR1I3;VDR
HXB2_HUMAN.H11MO.0.D	83	0.05924339757316203	0.6648322181551233	1.051797622164418	0.8411709781990163	0.13892614623959598	0.3326461451885978	HOX-related factors{3.1.1}	HOX2{3.1.1.2}	CDX1;CDX2;CDX4;EVX1;EVX2;GBX1;GBX2;GSX1;GSX2;HDX;HMBOX1;HNF1A;HNF1B;HOXA1;HOXA10;HOXA11;HOXA13;HOXA2;HOXA3;HOXA4;HOXA5;HOXA6;HOXA7;HOXA9;HOXB1;HOXB13;HOXB2;HOXB3;HOXB4;HOXB5;HOXB6;HOXB7;HOXB8;HOXB9;HOXC10;HOXC11;HOXC12;HOXC13;HOXC4;HOXC5;HOXC6;HOXC8;HOXC9;HOXD1;HOXD10;HOXD11;HOXD12;HOXD13;HOXD3;HOXD4;HOXD8;HOXD9;MEOX1;MEOX2;MNX1;PDX1;POU1F1;POU2F1;POU2F2;POU2F3;POU3F1;POU3F2;POU3F3;POU3F4;POU4F1;…	HOXA2;HOXB2
BSH_HUMAN.H11MO.0.D	55	0.039257673090649536	0.6638043013530568	1.1634803377678593	0.8870577589955533	0.4315137973744455	0.6439770313454908	NK-related factors{3.1.2}	BSX{3.1.2.3}	BARHL1;BARHL2;BARX1;BARX2;BSX;DBX1;DBX2;DLX1;DLX2;DLX3;DLX4;DLX5;DLX6;EMX1;EMX2;EN1;EN2;HHEX;HLX;HMX1;HMX2;HMX3;LBX1;LBX2;MSX1;MSX2;NANOG;NKX1-1;NKX1-2;NKX2-1;NKX2-2;NKX2-3;NKX2-4;NKX2-5;NKX2-6;NKX2-8;NKX3-1;NKX3-2;NKX6-1;NKX6-2;NKX6-3;NOTO;TLX1;TLX2;TLX3;VAX1;VAX2;VENTX	BSX
GATA6_HUMAN.H11MO.0.A	66	0.047109207708779445	0.6637723895737185	1.1085616780389145	0.8643946165657626	0.28434772244877876	0.5079875322865949	GATA-type zinc fingers{2.2.1}	Two zinc-finger GATA factors{2.2.1.1}	GATA1;GATA2;GATA3;GATA4;GATA5;GATA6;GATAD2A;GATAD2B;TRPS1;ZGLP1	GATA1;GATA2;GATA3;GATA4;GATA5;GATA6
DRGX_HUMAN.H11MO.0.D	56	0.03997144896502498	0.663037035776764	1.156326744130367	0.8836571546340334	0.39932416537909204	0.6169918467079759	Paired-related HD factors{3.1.3}	DRGX{3.1.3.6}	ALX1;ALX3;ALX4;ARGFX;ARX;CRX;DMBX1;DPRX;DRGX;DUX4;DUXA;ESX1;GSC;GSC2;HESX1;ISX;LEUTX;MIXL1;NOBOX;OTP;OTX1;OTX2;PHOX2A;PHOX2B;PITX1;PITX2;PITX3;PROP1;PRRX1;PRRX2;RAX;RAX2;RHOXF1;RHOXF2;SEBOX;SHOX;SHOX2;TPRX1;UNCX;VSX1;VSX2	DRGX
TBX2_HUMAN.H11MO.0.D	150	0.10706638115631692	0.6615229107926875	0.936822408116148	0.7895832079310438	0.006042793720119278	0.037460514722482935	TBX2-related factors{6.5.4}	TBX2{6.5.4.0.1}	TBX2;TBX3;TBX4;TBX5	TBX2
ZN136_HUMAN.H11MO.0.C	65	0.046395431834404	0.661278164652449	1.10859771725139	0.8628726290170188	0.2812819740740884	0.5066293445111456	More than 3 adjacent zinc finger factors{2.3.3}	ZNF763-like factors{2.3.3.33}	BCL6;BCL6B;CTCF;CTCFL;FEZF1;FEZF2;GFI1;GFI1B;GLI1;GLI2;GLI3;GLI4;GLIS1;GLIS2;GLIS3;HKR1;MTF1;MYNN;MZF1;OSR2;OVOL1;OVOL2;PLAG1;PLAGL1;PLAGL2;PRDM1;PRDM14;PRDM6;SCRT1;SCRT2;SNAI1;SNAI2;SNAI3;WT1;YY1;YY2;ZBTB12;ZBTB14;ZBTB18;ZBTB20;ZBTB26;ZBTB42;ZBTB45;ZBTB47;ZBTB48;ZBTB49;ZBTB6;ZBTB7A;ZBTB7B;ZBTB7C;ZFP14;ZFP2;ZFP28;ZFP30;ZFP37;ZFP42;ZFP64;ZFP69;ZFP69B;ZFP82;ZFP91;ZFX;ZIC1;ZIC2;ZIC3;ZIC4;ZIC5;ZIK1;Z…	ZNF136;ZNF490;ZNF563
PITX2_HUMAN.H11MO.0.D	96	0.06852248394004283	0.6605867349852788	1.0132716476889474	0.82223983714548	0.06974686154376875	0.21254873616697909	Paired-related HD factors{3.1.3}	PITX{3.1.3.19}	ALX1;ALX3;ALX4;ARGFX;ARX;CRX;DMBX1;DPRX;DRGX;DUX4;DUXA;ESX1;GSC;GSC2;HESX1;ISX;LEUTX;MIXL1;NOBOX;OTP;OTX1;OTX2;PHOX2A;PHOX2B;PITX1;PITX2;PITX3;PROP1;PRRX1;PRRX2;RAX;RAX2;RHOXF1;RHOXF2;SEBOX;SHOX;SHOX2;TPRX1;UNCX;VSX1;VSX2	PITX1;PITX2;PITX3
HBP1_HUMAN.H11MO.0.D	40	0.028551034975017844	0.6600871406503568	1.2749954841390305	0.9296292153845379	0.754794570674663	0.9024795241123432	SOX-related factors{4.1.1}	Further Sox-related factors{4.1.1.9}	BBX;CIC;HBP1;SOX1;SOX10;SOX11;SOX12;SOX13;SOX14;SOX15;SOX17;SOX18;SOX2;SOX21;SOX3;SOX30;SOX4;SOX5;SOX6;SOX7;SOX8;SOX9;SRY	HBP1
SHOX2_HUMAN.H11MO.0.D	57	0.04068522483940043	0.6583015985670609	1.1424760647737051	0.8750578864383823	0.3697024405440746	0.5890908260445793	Paired-related HD factors{3.1.3}	SHOX{3.1.3.25}	ALX1;ALX3;ALX4;ARGFX;ARX;CRX;DMBX1;DPRX;DRGX;DUX4;DUXA;ESX1;GSC;GSC2;HESX1;ISX;LEUTX;MIXL1;NOBOX;OTP;OTX1;OTX2;PHOX2A;PHOX2B;PITX1;PITX2;PITX3;PROP1;PRRX1;PRRX2;RAX;RAX2;RHOXF1;RHOXF2;SEBOX;SHOX;SHOX2;TPRX1;UNCX;VSX1;VSX2	SHOX2;SHOX
SHOX_HUMAN.H11MO.0.D	58	0.04139900071377588	0.6579195196108477	1.136460598610874	0.8723345898339406	0.3414348050773017	0.5685663816730012	Paired-related HD factors{3.1.3}	SHOX{3.1.3.25}	ALX1;ALX3;ALX4;ARGFX;ARX;CRX;DMBX1;DPRX;DRGX;DUX4;DUXA;ESX1;GSC;GSC2;HESX1;ISX;LEUTX;MIXL1;NOBOX;OTP;OTX1;OTX2;PHOX2A;PHOX2B;PITX1;PITX2;PITX3;PROP1;PRRX1;PRRX2;RAX;RAX2;RHOXF1;RHOXF2;SEBOX;SHOX;SHOX2;TPRX1;UNCX;VSX1;VSX2	SHOX2;SHOX
IRX3_HUMAN.H11MO.0.D	66	0.047109207708779445	0.6569397950097465	1.0970715499940606	0.8554580229447504	0.23663113843739866	0.46900413299546106	TALE-type homeo domain factors{3.1.4}	IRX (Iroquois){3.1.4.1}	IRX1;IRX2;IRX3;IRX4;IRX5;IRX6;MEIS1;MEIS2;MEIS3;MKX;PBX1;PBX2;PBX3;PKNOX1;PKNOX2;TGIF1;TGIF2;TGIF2LX;TGIF2LY	IRX2;IRX3
GATA2_HUMAN.H11MO.0.A	79	0.05638829407566024	0.6564044370399844	1.0499827907451065	0.8353732361441351	0.13126330795435714	0.3223057657095839	GATA-type zinc fingers{2.2.1}	Two zinc-finger GATA factors{2.2.1.1}	GATA1;GATA2;GATA3;GATA4;GATA5;GATA6;GATAD2A;GATAD2B;TRPS1;ZGLP1	GATA1;GATA2;GATA3;GATA4;GATA5;GATA6
GBX2_HUMAN.H11MO.0.D	56	0.03997144896502498	0.6555635469644683	1.1432976747586092	0.8737212089943959	0.36605588869667083	0.5881068250450219	HOX-related factors{3.1.1}	GBX (Gastrulation brain homeobox){3.1.1.11}	CDX1;CDX2;CDX4;EVX1;EVX2;GBX1;GBX2;GSX1;GSX2;HDX;HMBOX1;HNF1A;HNF1B;HOXA1;HOXA10;HOXA11;HOXA13;HOXA2;HOXA3;HOXA4;HOXA5;HOXA6;HOXA7;HOXA9;HOXB1;HOXB13;HOXB2;HOXB3;HOXB4;HOXB5;HOXB6;HOXB7;HOXB8;HOXB9;HOXC10;HOXC11;HOXC12;HOXC13;HOXC4;HOXC5;HOXC6;HOXC8;HOXC9;HOXD1;HOXD10;HOXD11;HOXD12;HOXD13;HOXD3;HOXD4;HOXD8;HOXD9;MEOX1;MEOX2;MNX1;PDX1;POU1F1;POU2F1;POU2F2;POU2F3;POU3F1;POU3F2;POU3F3;POU3F4;POU4F1;…	GBX1;GBX2
DMBX1_HUMAN.H11MO.0.D	63	0.044967880085653104	0.6552138350060589	1.107260997931706	0.8586346658213336	0.2752446967782101	0.5052706219428571	Paired-related HD factors{3.1.3}	DMBX{3.1.3.4}	ALX1;ALX3;ALX4;ARGFX;ARX;CRX;DMBX1;DPRX;DRGX;DUX4;DUXA;ESX1;GSC;GSC2;HESX1;ISX;LEUTX;MIXL1;NOBOX;OTP;OTX1;OTX2;PHOX2A;PHOX2B;PITX1;PITX2;PITX3;PROP1;PRRX1;PRRX2;RAX;RAX2;RHOXF1;RHOXF2;SEBOX;SHOX;SHOX2;TPRX1;UNCX;VSX1;VSX2	DMBX1
ZEB1_HUMAN.H11MO.0.A	225	0.16059957173447537	0.6551647114800768	0.8774059258235398	0.7595639461458928	1.281388564442995e-4	0.0019759011663710983	HD-ZF factors{3.1.8}	ZEB{3.1.8.3}	ADNP;ADNP2;HOMEZ;NANOGNB;TSHZ1;TSHZ2;TSHZ3;ZEB1;ZEB2;ZFHX2;ZFHX3;ZFHX4;ZHX1;ZHX2;ZHX3	ZEB1
CEBPZ_HUMAN.H11MO.0.D	66	0.047109207708779445	0.6539438359249352	1.0921120120036216	0.8515559557717145	0.2152915152419694	0.43796769987218576			CEBPZ	CEBPZ
TAL1_HUMAN.H11MO.0.A	87	0.06209850107066381	0.6535420526479867	1.0233271118019336	0.8223728091448126	0.08155906035806883	0.23463446095548907	Tal-related factors{1.2.3}	Tal / HEN-like factors{1.2.3.1}	ATOH1;ATOH7;ATOH8;BHLHA15;BHLHA9;BHLHE22;BHLHE23;FERD3L;FIGLA;HAND1;HAND2;LYL1;MESP1;MESP2;MSC;MSGN1;NEUROD1;NEUROD2;NEUROD4;NEUROD6;NEUROG1;NEUROG2;NEUROG3;NHLH1;NHLH2;OLIG1;OLIG2;OLIG3;PTF1A;SCX;TAL1;TAL2;TCF15;TCF21;TCF23;TWIST1;TWIST2	NHLH1;LYL1;TAL1
SCRT1_HUMAN.H11MO.0.D	82	0.05852962169878658	0.6529306615810331	1.0357406722399665	0.827281332956355	0.1019495417476562	0.26918868728576345	More than 3 adjacent zinc finger factors{2.3.3}	Snail-like factors{2.3.3.2}	BCL6;BCL6B;CTCF;CTCFL;FEZF1;FEZF2;GFI1;GFI1B;GLI1;GLI2;GLI3;GLI4;GLIS1;GLIS2;GLIS3;HKR1;MTF1;MYNN;MZF1;OSR2;OVOL1;OVOL2;PLAG1;PLAGL1;PLAGL2;PRDM1;PRDM14;PRDM6;SCRT1;SCRT2;SNAI1;SNAI2;SNAI3;WT1;YY1;YY2;ZBTB12;ZBTB14;ZBTB18;ZBTB20;ZBTB26;ZBTB42;ZBTB45;ZBTB47;ZBTB48;ZBTB49;ZBTB6;ZBTB7A;ZBTB7B;ZBTB7C;ZFP14;ZFP2;ZFP28;ZFP30;ZFP37;ZFP42;ZFP64;ZFP69;ZFP69B;ZFP82;ZFP91;ZFX;ZIC1;ZIC2;ZIC3;ZIC4;ZIC5;ZIK1;Z…	SCRT1;SCRT2;SNAI1;SNAI2
GBX1_HUMAN.H11MO.0.D	57	0.04068522483940043	0.6489781592112607	1.1262569725284222	0.8626554448824931	0.30849071638472486	0.5285474274058286	HOX-related factors{3.1.1}	GBX (Gastrulation brain homeobox){3.1.1.11}	CDX1;CDX2;CDX4;EVX1;EVX2;GBX1;GBX2;GSX1;GSX2;HDX;HMBOX1;HNF1A;HNF1B;HOXA1;HOXA10;HOXA11;HOXA13;HOXA2;HOXA3;HOXA4;HOXA5;HOXA6;HOXA7;HOXA9;HOXB1;HOXB13;HOXB2;HOXB3;HOXB4;HOXB5;HOXB6;HOXB7;HOXB8;HOXB9;HOXC10;HOXC11;HOXC12;HOXC13;HOXC4;HOXC5;HOXC6;HOXC8;HOXC9;HOXD1;HOXD10;HOXD11;HOXD12;HOXD13;HOXD3;HOXD4;HOXD8;HOXD9;MEOX1;MEOX2;MNX1;PDX1;POU1F1;POU2F1;POU2F2;POU2F3;POU3F1;POU3F2;POU3F3;POU3F4;POU4F1;…	GBX1;GBX2
ESX1_HUMAN.H11MO.0.D	54	0.03854389721627409	0.6475752297106645	1.140825065429315	0.8677608535854882	0.3591180224853868	0.5816806624710782	Paired-related HD factors{3.1.3}	ESX{3.1.3.8}	ALX1;ALX3;ALX4;ARGFX;ARX;CRX;DMBX1;DPRX;DRGX;DUX4;DUXA;ESX1;GSC;GSC2;HESX1;ISX;LEUTX;MIXL1;NOBOX;OTP;OTX1;OTX2;PHOX2A;PHOX2B;PITX1;PITX2;PITX3;PROP1;PRRX1;PRRX2;RAX;RAX2;RHOXF1;RHOXF2;SEBOX;SHOX;SHOX2;TPRX1;UNCX;VSX1;VSX2	ESX1
HXD4_HUMAN.H11MO.0.D	37	0.026409707351891507	0.6467580427523708	1.2827159480612067	0.9240816894929085	0.7463371507742376	0.8992464834001781	HOX-related factors{3.1.1}	HOX4{3.1.1.4}	CDX1;CDX2;CDX4;EVX1;EVX2;GBX1;GBX2;GSX1;GSX2;HDX;HMBOX1;HNF1A;HNF1B;HOXA1;HOXA10;HOXA11;HOXA13;HOXA2;HOXA3;HOXA4;HOXA5;HOXA6;HOXA7;HOXA9;HOXB1;HOXB13;HOXB2;HOXB3;HOXB4;HOXB5;HOXB6;HOXB7;HOXB8;HOXB9;HOXC10;HOXC11;HOXC12;HOXC13;HOXC4;HOXC5;HOXC6;HOXC8;HOXC9;HOXD1;HOXD10;HOXD11;HOXD12;HOXD13;HOXD3;HOXD4;HOXD8;HOXD9;MEOX1;MEOX2;MNX1;PDX1;POU1F1;POU2F1;POU2F2;POU2F3;POU3F1;POU3F2;POU3F3;POU3F4;POU4F1;…	HOXB4;HOXD4
LHX6_HUMAN.H11MO.0.D	53	0.03783012134189864	0.6458928481130546	1.143915066337331	0.8679898780344754	0.35493177531505127	0.5774306239229897	HD-LIM factors{3.1.5}	Lhx-6-like factors{3.1.5.5}	ISL1;ISL2;LHX1;LHX2;LHX3;LHX4;LHX5;LHX6;LHX8;LHX9;LMX1A;LMX1B	LHX6;LHX8
ALX1_HUMAN.H11MO.0.B	56	0.03997144896502498	0.6451302178355545	1.1250612896527272	0.8598062829588999	0.3050570037481561	0.5271334687010633	Paired-related HD factors{3.1.3}	ALX{3.1.3.1}	ALX1;ALX3;ALX4;ARGFX;ARX;CRX;DMBX1;DPRX;DRGX;DUX4;DUXA;ESX1;GSC;GSC2;HESX1;ISX;LEUTX;MIXL1;NOBOX;OTP;OTX1;OTX2;PHOX2A;PHOX2B;PITX1;PITX2;PITX3;PROP1;PRRX1;PRRX2;RAX;RAX2;RHOXF1;RHOXF2;SEBOX;SHOX;SHOX2;TPRX1;UNCX;VSX1;VSX2	ALX1;ALX3;ALX4
SNAI1_HUMAN.H11MO.0.C	245	0.1748750892219843	0.6429747021178186	0.852556100642792	0.7415887158939222	1.4205999296580167e-5	3.129378702189517e-4	More than 3 adjacent zinc finger factors{2.3.3}	Snail-like factors{2.3.3.2}	BCL6;BCL6B;CTCF;CTCFL;FEZF1;FEZF2;GFI1;GFI1B;GLI1;GLI2;GLI3;GLI4;GLIS1;GLIS2;GLIS3;HKR1;MTF1;MYNN;MZF1;OSR2;OVOL1;OVOL2;PLAG1;PLAGL1;PLAGL2;PRDM1;PRDM14;PRDM6;SCRT1;SCRT2;SNAI1;SNAI2;SNAI3;WT1;YY1;YY2;ZBTB12;ZBTB14;ZBTB18;ZBTB20;ZBTB26;ZBTB42;ZBTB45;ZBTB47;ZBTB48;ZBTB49;ZBTB6;ZBTB7A;ZBTB7B;ZBTB7C;ZFP14;ZFP2;ZFP28;ZFP30;ZFP37;ZFP42;ZFP64;ZFP69;ZFP69B;ZFP82;ZFP91;ZFX;ZIC1;ZIC2;ZIC3;ZIC4;ZIC5;ZIK1;Z…	SCRT1;SCRT2;SNAI1;SNAI2
CENPB_HUMAN.H11MO.0.D	154	0.10992148465381871	0.638322371454732	0.9002192459944107	0.7602648524550892	0.0011065691785032462	0.010938010725974395			CENPB	CENPB
HXD13_HUMAN.H11MO.0.D	76	0.05424696645253391	0.6379103138561726	1.0295245905768615	0.8156922071685142	0.09218928354807292	0.2529463972084136	HOX-related factors{3.1.1}	HOX9-13{3.1.1.8}	CDX1;CDX2;CDX4;EVX1;EVX2;GBX1;GBX2;GSX1;GSX2;HDX;HMBOX1;HNF1A;HNF1B;HOXA1;HOXA10;HOXA11;HOXA13;HOXA2;HOXA3;HOXA4;HOXA5;HOXA6;HOXA7;HOXA9;HOXB1;HOXB13;HOXB2;HOXB3;HOXB4;HOXB5;HOXB6;HOXB7;HOXB8;HOXB9;HOXC10;HOXC11;HOXC12;HOXC13;HOXC4;HOXC5;HOXC6;HOXC8;HOXC9;HOXD1;HOXD10;HOXD11;HOXD12;HOXD13;HOXD3;HOXD4;HOXD8;HOXD9;MEOX1;MEOX2;MNX1;PDX1;POU1F1;POU2F1;POU2F2;POU2F3;POU3F1;POU3F2;POU3F3;POU3F4;POU4F1;…	HOXA10;HOXA11;HOXA13;HOXA9;HOXB13;HOXC10;HOXC11;HOXC12;HOXC13;HOXC9;HOXD10;HOXD11;HOXD12;HOXD13;HOXD9
ID4_HUMAN.H11MO.0.D	216	0.15417558886509636	0.6364027874999791	0.8564815253408725	0.7396758228836415	3.1806946083983826e-5	5.703059402500356e-4	HLH domain only{1.2.8}	Id4{1.2.8.0.4}	ID4	ID4
SNAI2_HUMAN.H11MO.0.A	234	0.1670235546038544	0.6350269782941188	0.8464546366241222	0.7344272528309318	1.09030066675956e-5	2.4724171002106493e-4	More than 3 adjacent zinc finger factors{2.3.3}	Snail-like factors{2.3.3.2}	BCL6;BCL6B;CTCF;CTCFL;FEZF1;FEZF2;GFI1;GFI1B;GLI1;GLI2;GLI3;GLI4;GLIS1;GLIS2;GLIS3;HKR1;MTF1;MYNN;MZF1;OSR2;OVOL1;OVOL2;PLAG1;PLAGL1;PLAGL2;PRDM1;PRDM14;PRDM6;SCRT1;SCRT2;SNAI1;SNAI2;SNAI3;WT1;YY1;YY2;ZBTB12;ZBTB14;ZBTB18;ZBTB20;ZBTB26;ZBTB42;ZBTB45;ZBTB47;ZBTB48;ZBTB49;ZBTB6;ZBTB7A;ZBTB7B;ZBTB7C;ZFP14;ZFP2;ZFP28;ZFP30;ZFP37;ZFP42;ZFP64;ZFP69;ZFP69B;ZFP82;ZFP91;ZFX;ZIC1;ZIC2;ZIC3;ZIC4;ZIC5;ZIK1;Z…	SCRT1;SCRT2;SNAI1;SNAI2
GATA1_HUMAN.H11MO.1.A	73	0.052105638829407566	0.6315437167935064	1.028907457535737	0.811614383637493	0.08707393536267485	0.2441236515077175	GATA-type zinc fingers{2.2.1}	Two zinc-finger GATA factors{2.2.1.1}	GATA1;GATA2;GATA3;GATA4;GATA5;GATA6;GATAD2A;GATAD2B;TRPS1;ZGLP1	GATA1;GATA2;GATA3;GATA4;GATA5;GATA6
PBX2_HUMAN.H11MO.0.C	46	0.03283369022127052	0.6297100126572274	1.162914534780481	0.8655398689084254	0.3966766972724447	0.615141500888596	TALE-type homeo domain factors{3.1.4}	PBX{3.1.4.4}	IRX2;IRX3;MEIS1;MEIS2;MEIS3;PBX1;PBX2;PBX3;PKNOX1;TGIF2LX;TGIF1;TGIF2	PBX1;PBX2;PBX3
MESP1_HUMAN.H11MO.0.D	241	0.17201998572448252	0.6256550585569202	0.8311534633410026	0.7223407513032891	2.7057804049317617e-6	8.0236795853938e-5	Tal-related factors{1.2.3}	Mesp-like factors{1.2.3.3}	ATOH1;ATOH7;ATOH8;BHLHA15;BHLHA9;BHLHE22;BHLHE23;FERD3L;FIGLA;HAND1;HAND2;LYL1;MESP1;MESP2;MSC;MSGN1;NEUROD1;NEUROD2;NEUROD4;NEUROD6;NEUROG1;NEUROG2;NEUROG3;NHLH1;NHLH2;OLIG1;OLIG2;OLIG3;PTF1A;SCX;TAL1;TAL2;TCF15;TCF21;TCF23;TWIST1;TWIST2	MESP1
ISX_HUMAN.H11MO.0.D	52	0.037116345467523196	0.6216183099208804	1.1067534784357953	0.8377053601097212	0.237558259811675	0.4696344059353883	Paired-related HD factors{3.1.3}	ISX{3.1.3.12}	ALX1;ALX3;ALX4;ARGFX;ARX;CRX;DMBX1;DPRX;DRGX;DUX4;DUXA;ESX1;GSC;GSC2;HESX1;ISX;LEUTX;MIXL1;NOBOX;OTP;OTX1;OTX2;PHOX2A;PHOX2B;PITX1;PITX2;PITX3;PROP1;PRRX1;PRRX2;RAX;RAX2;RHOXF1;RHOXF2;SEBOX;SHOX;SHOX2;TPRX1;UNCX;VSX1;VSX2	ISX
ZN582_HUMAN.H11MO.0.C	76	0.05424696645253391	0.6157781508938646	0.9936757221670678	0.7873263913665587	0.04217914976598247	0.1519631984559462	More than 3 adjacent zinc finger factors{2.3.3}	ZNF620-like factors{2.3.3.35}	BCL6;BCL6B;CTCF;CTCFL;FEZF1;FEZF2;GFI1;GFI1B;GLI1;GLI2;GLI3;GLI4;GLIS1;GLIS2;GLIS3;HKR1;MTF1;MYNN;MZF1;OSR2;OVOL1;OVOL2;PLAG1;PLAGL1;PLAGL2;PRDM1;PRDM14;PRDM6;SCRT1;SCRT2;SNAI1;SNAI2;SNAI3;WT1;YY1;YY2;ZBTB12;ZBTB14;ZBTB18;ZBTB20;ZBTB26;ZBTB42;ZBTB45;ZBTB47;ZBTB48;ZBTB49;ZBTB6;ZBTB7A;ZBTB7B;ZBTB7C;ZFP14;ZFP2;ZFP28;ZFP30;ZFP37;ZFP42;ZFP64;ZFP69;ZFP69B;ZFP82;ZFP91;ZFX;ZIC1;ZIC2;ZIC3;ZIC4;ZIC5;ZIK1;Z…	ZNF582
CEBPE_HUMAN.H11MO.0.A	53	0.03783012134189864	0.6153046801034845	1.0895614724860656	0.826804789573786	0.19602788495796336	0.4121654056873946	C/EBP-related{1.1.8}	C/EBP{1.1.8.1}	CEBPA;CEBPB;CEBPD;CEBPE;CEBPG;DBP;DDIT3;HLF;NFIL3;TEF	CEBPA;CEBPB;CEBPD;CEBPE;CEBPG;DDIT3
TGIF2_HUMAN.H11MO.0.D	108	0.07708779443254818	0.6125462040114577	0.9180184502978512	0.7532138567920857	0.004046972173032665	0.029160892947740043	TALE-type homeo domain factors{3.1.4}	TGIF{3.1.4.6}	IRX1;IRX2;IRX3;IRX4;IRX5;IRX6;MEIS1;MEIS2;MEIS3;MKX;PBX1;PBX2;PBX3;PKNOX1;PKNOX2;TGIF1;TGIF2;TGIF2LX;TGIF2LY	TGIF2LX;TGIF1;TGIF2
NFYC_HUMAN.H11MO.0.A	53	0.03783012134189864	0.6123874427004152	1.0843898407191122	0.8228909075714138	0.17592225339651701	0.3831527044313972	Heteromeric CCAAT-binding factors{4.2.1}	NF-YC{4.2.1.0.3}	NFYA;NFYB;NFYC	NFYC
TYY2_HUMAN.H11MO.0.D	120	0.08565310492505353	0.6025475521791565	0.8856493787350485	0.7333709444221055	9.156364022581681e-4	0.00916825540442919	More than 3 adjacent zinc finger factors{2.3.3}	YY1-like factors{2.3.3.9}	BCL6;BCL6B;CTCF;CTCFL;FEZF1;FEZF2;GFI1;GFI1B;GLI1;GLI2;GLI3;GLI4;GLIS1;GLIS2;GLIS3;HKR1;MTF1;MYNN;MZF1;OSR2;OVOL1;OVOL2;PLAG1;PLAGL1;PLAGL2;PRDM1;PRDM14;PRDM6;SCRT1;SCRT2;SNAI1;SNAI2;SNAI3;WT1;YY1;YY2;ZBTB12;ZBTB14;ZBTB18;ZBTB20;ZBTB26;ZBTB42;ZBTB45;ZBTB47;ZBTB48;ZBTB49;ZBTB6;ZBTB7A;ZBTB7B;ZBTB7C;ZFP14;ZFP2;ZFP28;ZFP30;ZFP37;ZFP42;ZFP64;ZFP69;ZFP69B;ZFP82;ZFP91;ZFX;ZIC1;ZIC2;ZIC3;ZIC4;ZIC5;ZIK1;Z…	YY1;YY2;ZFP42
ZN410_HUMAN.H11MO.0.D	48	0.034261241970021415	0.5986938208899186	1.0912614344103257	0.817111701439291	0.17841753792622292	0.38637670084851056	More than 3 adjacent zinc finger factors{2.3.3}	MTF1-like factors{2.3.3.24}	BCL6;BCL6B;CTCF;CTCFL;FEZF1;FEZF2;GFI1;GFI1B;GLI1;GLI2;GLI3;GLI4;GLIS1;GLIS2;GLIS3;HKR1;MTF1;MYNN;MZF1;OSR2;OVOL1;OVOL2;PLAG1;PLAGL1;PLAGL2;PRDM1;PRDM14;PRDM6;SCRT1;SCRT2;SNAI1;SNAI2;SNAI3;WT1;YY1;YY2;ZBTB12;ZBTB14;ZBTB18;ZBTB20;ZBTB26;ZBTB42;ZBTB45;ZBTB47;ZBTB48;ZBTB49;ZBTB6;ZBTB7A;ZBTB7B;ZBTB7C;ZFP14;ZFP2;ZFP28;ZFP30;ZFP37;ZFP42;ZFP64;ZFP69;ZFP69B;ZFP82;ZFP91;ZFX;ZIC1;ZIC2;ZIC3;ZIC4;ZIC5;ZIK1;Z…	MTF1;ZNF410
HXA1_HUMAN.H11MO.0.C	59	0.042112776588151324	0.5904662162435281	1.0149740042434272	0.7808735274636344	0.06343077255362216	0.20043084278214213	HOX-related factors{3.1.1}	HOX1{3.1.1.1}	CDX1;CDX2;CDX4;EVX1;EVX2;GBX1;GBX2;GSX1;GSX2;HDX;HMBOX1;HNF1A;HNF1B;HOXA1;HOXA10;HOXA11;HOXA13;HOXA2;HOXA3;HOXA4;HOXA5;HOXA6;HOXA7;HOXA9;HOXB1;HOXB13;HOXB2;HOXB3;HOXB4;HOXB5;HOXB6;HOXB7;HOXB8;HOXB9;HOXC10;HOXC11;HOXC12;HOXC13;HOXC4;HOXC5;HOXC6;HOXC8;HOXC9;HOXD1;HOXD10;HOXD11;HOXD12;HOXD13;HOXD3;HOXD4;HOXD8;HOXD9;MEOX1;MEOX2;MNX1;PDX1;POU1F1;POU2F1;POU2F2;POU2F3;POU3F1;POU3F2;POU3F3;POU3F4;POU4F1;…	HOXA1;HOXB1
EVI1_HUMAN.H11MO.0.B	61	0.04354032833690221	0.5840180673067026	0.9950223018456185	0.7686808783304313	0.04629717227963224	0.1558738857100282	Factors with multiple dispersed zinc fingers{2.3.4}	Evi-1-like factors{2.3.4.14}	BCL11A;BCL11B;BNC1;BNC2;E4F1;HIC1;HIC2;HINFP;HIVEP1;HIVEP2;HIVEP3;IKZF1;IKZF2;IKZF3;IKZF4;IKZF5;INSM1;INSM2;MAZ;MECOM;PATZ1;PRDM16;PRDM4;REST;RLF;RREB1;SALL1;SALL2;SALL3;SALL4;VEZF1;ZBTB1;ZBTB17;ZBTB2;ZBTB25;ZBTB4;ZFAT;ZNF134;ZNF211;ZNF217;ZNF219;ZNF248;ZNF256;ZNF292;ZNF296;ZNF319;ZNF334;ZNF335;ZNF341;ZNF37A;ZNF382;ZNF417;ZNF418;ZNF423;ZNF467;ZNF510;ZNF512;ZNF512B;ZNF516;ZNF518A;ZNF518B;ZNF521;ZN…	MECOM
CUX1_HUMAN.H11MO.0.C	52	0.037116345467523196	0.5833169322835368	1.038417502026504	0.7860598139830848	0.09723770658841395	0.2584425469281778	HD-CUT factors{3.1.9}	CUX{3.1.9.2}	CUX1;CUX2;ONECUT1;ONECUT2;ONECUT3;SATB1;SATB2	CUX1;CUX2
PBX3_HUMAN.H11MO.1.A	51	0.03640256959314775	0.5755373876149482	1.0303377191327192	0.7779594645345868	0.083712907829700825	0.23904685902481237	TALE-type homeo domain factors{3.1.4}	PBX{3.1.4.4}	IRX2;IRX3;MEIS1;MEIS2;MEIS3;PBX1;PBX2;PBX3;PKNOX1;TGIF2LX;TGIF1;TGIF2	PBX1;PBX2;PBX3
NFYA_HUMAN.H11MO.0.A	46	0.03283369022127052	0.5531938040352827	1.0211722565008399	0.7601984859249471	0.07223424527444919	0.21731684433455462	Heteromeric CCAAT-binding factors{4.2.1}	NF-YA (CP1A, CBF-B){4.2.1.0.1}	NFYA;NFYB;NFYC	NFYA
HXA7_HUMAN.H11MO.0.D	34	0.02426837972876517	0.5439689500874425	1.1112395645496267	0.789939185449914	0.2101049681886697	0.4319758145959049	HOX-related factors{3.1.1}	HOX6-7{3.1.1.6}	CDX1;CDX2;CDX4;EVX1;EVX2;GBX1;GBX2;GSX1;GSX2;HDX;HMBOX1;HNF1A;HNF1B;HOXA1;HOXA10;HOXA11;HOXA13;HOXA2;HOXA3;HOXA4;HOXA5;HOXA6;HOXA7;HOXA9;HOXB1;HOXB13;HOXB2;HOXB3;HOXB4;HOXB5;HOXB6;HOXB7;HOXB8;HOXB9;HOXC10;HOXC11;HOXC12;HOXC13;HOXC4;HOXC5;HOXC6;HOXC8;HOXC9;HOXD1;HOXD10;HOXD11;HOXD12;HOXD13;HOXD3;HOXD4;HOXD8;HOXD9;MEOX1;MEOX2;MNX1;PDX1;POU1F1;POU2F1;POU2F2;POU2F3;POU3F1;POU3F2;POU3F3;POU3F4;POU4F1;…	HOXA7;HOXB6;HOXB7;HOXC6
DUX4_HUMAN.H11MO.0.A	39	0.027837259100642397	0.5319784555586377	1.03559836027377	0.7524554782390426	0.08544353210360948	0.24042687318205444	Paired-related HD factors{3.1.3}	DUX{3.1.3.7}	ALX1;ALX3;ALX4;ARGFX;ARX;CRX;DMBX1;DPRX;DRGX;DUX4;DUXA;ESX1;GSC;GSC2;HESX1;ISX;LEUTX;MIXL1;NOBOX;OTP;OTX1;OTX2;PHOX2A;PHOX2B;PITX1;PITX2;PITX3;PROP1;PRRX1;PRRX2;RAX;RAX2;RHOXF1;RHOXF2;SEBOX;SHOX;SHOX2;TPRX1;UNCX;VSX1;VSX2	DUX4;DUXA
AIRE_HUMAN.H11MO.0.C	40	0.028551034975017844	0.513180306431489	0.9905756790049132	0.7225422484284444	0.04375368066047656	0.15333676267830648	AIRE{5.3.1}	AIRE{5.3.1.0.1}	AIRE	AIRE
ETV7_HUMAN.H11MO.0.D	0	0	0	Inf	0	1	1	Ets-related factors{3.5.2}	ETV6-like factors{3.5.2.6}	EHF;ELF1;ELF2;ELF3;ELF4;ELF5;ELK1;ELK3;ELK4;ERF;ERG;ETS1;ETS2;ETV1;ETV2;ETV3;ETV3L;ETV4;ETV5;ETV6;ETV7;FEV;FLI1;GABPA;SPDEF;SPI1;SPIB;SPIC	ETV6;ETV7
HMGA1_HUMAN.H11MO.0.D	0	0	0	Inf	0	1	1	HMGA factors{8.2.1}	HMGA1 (HMGI(Y)){8.2.1.0.1}	HMGA1;HMGA2	HMGA1
MSX2_HUMAN.H11MO.0.D	0	0	0	Inf	0	1	1	NK-related factors{3.1.2}	MSX{3.1.2.11}	BARHL1;BARHL2;BARX1;BARX2;BSX;DBX1;DBX2;DLX1;DLX2;DLX3;DLX4;DLX5;DLX6;EMX1;EMX2;EN1;EN2;HHEX;HLX;HMX1;HMX2;HMX3;LBX1;LBX2;MSX1;MSX2;NANOG;NKX1-1;NKX1-2;NKX2-1;NKX2-2;NKX2-3;NKX2-4;NKX2-5;NKX2-6;NKX2-8;NKX3-1;NKX3-2;NKX6-1;NKX6-2;NKX6-3;NOTO;TLX1;TLX2;TLX3;VAX1;VAX2;VENTX	MSX1;MSX2
NF2L1_HUMAN.H11MO.0.C	0	0	0	Inf	0	1	1	Jun-related factors{1.1.1}	NF-E2-like factors{1.1.1.2}	ATF2;ATF7;BACH1;BACH2;CREB5;JUN;JUNB;JUND;NFE2;NFE2L1;NFE2L2;NFE2L3	BACH1;BACH2;NFE2L1;NFE2L2;NFE2
NFIA_HUMAN.H11MO.1.D	0	0	0	Inf	0	1	1	Nuclear factor 1{7.1.2}	NF-1A (NF-IA){7.1.2.0.1}	NFIA;NFIB;NFIC	NFIA
NKX61_HUMAN.H11MO.1.B	0	0	0	Inf	0	1	1	NK-related factors{3.1.2}	NK-6{3.1.2.19}	BARHL1;BARHL2;BARX1;BARX2;BSX;DBX1;DBX2;DLX1;DLX2;DLX3;DLX4;DLX5;DLX6;EMX1;EMX2;EN1;EN2;HHEX;HLX;HMX1;HMX2;HMX3;LBX1;LBX2;MSX1;MSX2;NANOG;NKX1-1;NKX1-2;NKX2-1;NKX2-2;NKX2-3;NKX2-4;NKX2-5;NKX2-6;NKX2-8;NKX3-1;NKX3-2;NKX6-1;NKX6-2;NKX6-3;NOTO;TLX1;TLX2;TLX3;VAX1;VAX2;VENTX	NKX6-1;NKX6-2
PRRX2_HUMAN.H11MO.0.C	0	0	0	Inf	0	1	1	Paired-related HD factors{3.1.3}	PRRX{3.1.3.21}	ALX1;ALX3;ALX4;ARGFX;ARX;CRX;DMBX1;DPRX;DRGX;DUX4;DUXA;ESX1;GSC;GSC2;HESX1;ISX;LEUTX;MIXL1;NOBOX;OTP;OTX1;OTX2;PHOX2A;PHOX2B;PITX1;PITX2;PITX3;PROP1;PRRX1;PRRX2;RAX;RAX2;RHOXF1;RHOXF2;SEBOX;SHOX;SHOX2;TPRX1;UNCX;VSX1;VSX2	PRRX1;PRRX2
SOX15_HUMAN.H11MO.0.D	0	0	0	Inf	0	1	1	SOX-related factors{4.1.1}	Group G{4.1.1.7}	BBX;CIC;HBP1;SOX1;SOX10;SOX11;SOX12;SOX13;SOX14;SOX15;SOX17;SOX18;SOX2;SOX21;SOX3;SOX30;SOX4;SOX5;SOX6;SOX7;SOX8;SOX9;SRY	SOX15
UBIP1_HUMAN.H11MO.0.D	0	0	0	Inf	0	1	1	CP2-related factors{6.7.2}	UBP-1 (LBP-1, SEF){6.7.2.0.3}	TFCP2;UBP1	UBP1
