# Supplementary material for: Multi-omics analysis of tumor angiogenesis characteristics and potential epigenetic regulation mechanisms in renal clear cell carcinoma
Source: Cell Commun Signal. 2021 Mar 24;19:39. doi: 10.1186/s12964-021-00728-9 (PMC7992844; doi:10.1186/s12964-021-00728-9)
Supplement: Supplementary file 8 — Additional file 8: Table S5. Master transcription factors in regulating angiogenesis signal of TCGA KIRC patients. [file 12964_2021_728_MOESM8_ESM.csv]

motif	top.potential.TF.family	top.potential.TF.subfamily	potential.TF.family	potential.TF.subfamily	top_5percent_TFs
NFIA_HUMAN.H11MO.0.C	NFIB	NFIA	NFIB;NFIA	NFIA	RFX2;THRA;SOX13;ZBTB42;ATOH8;RORC;ZNF395;ZNF711;MXI1;EPAS1;EMX2;TAL1;ZNF768;HIC2;HEY1;KLF9;HOXD8;GTF2IRD2B;ZNF160;POU3F3;ZNF653;ZNF615;BCL6B;ZNF189;ZNF274;ZNF433;TSHZ1;ZNF14;MLXIPL;HOXD3;ERG;ZNF821;TEF;GTF2IRD2;PHF1;HEY2;ZNF704;NR3C2;ZNF823;ZNF830;HOXD9;BARX2;CREB3L4;PATZ1;SOX17;NFIB;NFIA;HLF;ZNF33B;TAL2;ZNF577;ETS2;ZNF470;ZNF181;EBF3;ZNF596;HOXA4;MTERF4;MEIS1;ZNF684;HIF3A;ZBTB16;ZNF205;CXXC1;GAT…
NFIC_HUMAN.H11MO.0.A	NFIA	NA	NFIA;NFIB	NA	RFX2;THRA;SOX13;ATOH8;ZBTB42;RORC;ZNF395;EPAS1;EMX2;MXI1;ZNF711;HEY1;TAL1;HOXD8;ZNF768;HIC2;KLF9;ZNF433;BCL6B;POU3F3;ZNF615;GTF2IRD2B;ZNF160;TSHZ1;ZNF653;HOXD9;ERG;PHF1;HEY2;ZNF821;HOXD3;HOXA4;MLXIPL;ZNF189;SOX17;ZNF704;ZNF14;CREB3L4;ZNF274;ZNF750;BARX2;NFIA;GATA2;GTF2IRD2;TAL2;ETS2;ZNF205;ZNF823;TEF;ZNF33B;ZNF830;NFIB;ZNF577;NR3C2;EBF3;HLF;PATZ1;ZFP37;HIF3A;SOX18;ZNF470;ZNF596;HOXC10;CXXC1;MEIS1…
HNF1B_HUMAN.H11MO.0.A	POU3F3	NA	POU3F3;HOXD8;HOXA4;HOXC10;HOXD9	NA	THRA;RFX2;RORC;ZNF711;MXI1;ZNF395;SOX13;EMX2;ZBTB42;ATOH8;ZNF768;ZNF433;ZNF189;ZNF821;HIC2;POU3F3;ZNF33B;ZNF615;BARX2;HOXD8;HOXA4;ZNF14;MLXIPL;TAL2;NFIA;TSHZ1;GTF2IRD2B;HLF;SALL1;KLF9;ZNF160;ZNF823;EPAS1;ZNF704;HEY1;ZNF274;CREB3L4;ZNF709;GTF2IRD2;ZNF181;ZNF491;SCMH1;KLF6;HOXC10;NFIB;ZNF653;ZNF763;PATZ1;ZNF84;ZNF214;ZNF836;TEF;NR3C2;TAL1;ZFP2;NR1D1;ZNF596;ZNF566;ZNF830;HEY2;ZNF462;ZNF470;RLF;ZNF44…
HNF4A_HUMAN.H11MO.0.A	NA	NA	NA	NA	RFX2;RORC;ZNF395;ZBTB42;SOX13;ATOH8;THRA;MLXIPL;ZNF711;MXI1;ZNF189;EPAS1;HEY1;TAL2;KLF9;HIC2;ZNF768;EMX2;BARX2;TAL1;HOXA4;BCL6B;HSF4;POU3F3;ZNF704;NFIA;TSHZ1;ZNF653;KLF6;ERG;ZNF274;NFIB;HOXC10;ZNF615;GTF2IRD2B;HEY2;ZNF160;HLF;ZNF433;HOXD8;GLIS1;SALL1;ZNF462;FOXF1;ETS2;ZNF821;CREB3L4;ZNF33B;ZNF470;HOXD9;RARA;PHF1;RLF;ZNF205;GTF2IRD2;SCMH1;SOX17;ZNF14;MTERF4;AKAP8;ZNF830;TEF;HES5;EBF3;RORA;NR1D1;ZB…
HNF1B_HUMAN.H11MO.1.A	HOXD8	NA	HOXD8;POU3F3;HOXA4;HOXD9;HOXC10	NA	THRA;RFX2;RORC;ZBTB42;EMX2;ZNF395;ZNF711;SOX13;MXI1;ZNF433;HIC2;ATOH8;ZNF189;HOXD8;POU3F3;ZNF768;ZNF33B;ZNF821;GTF2IRD2B;BARX2;TSHZ1;ZNF14;HLF;ZNF615;ZNF160;TAL2;MLXIPL;ZNF274;ZNF823;EPAS1;ZNF704;ZNF181;HOXA4;KLF9;NFIA;NFIB;KLF6;CREB3L4;GTF2IRD2;HEY1;SALL1;ZNF653;TEF;ZNF709;ZNF470;ZNF763;NR3C2;TAL1;PATZ1;ZNF830;HOXD9;ZNF84;ZNF836;RLF;ZNF596;ZNF397;SCMH1;ZNF214;ETS2;ZFP37;ZNF491;HEY2;ZNF566;ZNF441…
HNF1A_HUMAN.H11MO.0.C	POU3F3	NA	POU3F3;HOXA4;HOXD8;HOXC10;HOXD9	NA	THRA;RFX2;RORC;EMX2;ZBTB42;SOX13;MXI1;ZNF768;ZNF395;ZNF711;ATOH8;POU3F3;HIC2;ZNF821;ZNF433;HOXA4;HLF;ZNF189;ZNF33B;TAL2;GTF2IRD2B;BARX2;ZNF14;ZNF653;GTF2IRD2;ZNF704;MLXIPL;HOXD8;EPAS1;KLF9;ZNF615;TSHZ1;NFIA;SALL1;HOXC10;ZNF274;ZNF823;PATZ1;KLF6;HEY1;ZNF462;TEF;CREB3L4;ZNF830;ZNF181;NR3C2;ZNF709;ZNF205;ZNF160;SCMH1;ZNF491;NR1D1;NFIB;HOXD9;ZNF397;PPARG;GLIS1;HSF4;ETS2;ZNF470;ZNF763;FOXO4;PHF1;TBX6;…
HNF4G_HUMAN.H11MO.0.B	NA	NA	NA	NA	RFX2;ZNF395;MLXIPL;ZBTB42;RORC;MXI1;ATOH8;SOX13;ZNF711;ZNF189;EPAS1;TAL2;BARX2;HIC2;HEY1;ZNF768;TAL1;HOXA4;THRA;BCL6B;HSF4;GLIS1;NFIA;KLF9;HEY2;RARA;ERG;TSHZ1;NFIB;ZNF462;ZNF205;ZNF653;FOXF1;AKAP8;KLF6;ZNF704;ZNF160;RORA;ZNF615;POU3F3;RLF;EMX2;ETS2;HOXC10;CREB3L4;HES5;GTF2IRD2B;HLF;SCMH1;ZNF491;HES4;ZNF830;ZBTB16;ZNF33B;EBF3;GTF2IRD2;ZNF274;ZNF280D;MTERF4;ZNF366;SALL1;PHF1;ZNF821;NR1D1;ZNF470;HNF…
JUND_HUMAN.H11MO.0.A	CREB5	NA	CREB5	NA	RFX2;ZNF395;HEY1;ZNF205;BCL6B;BARX2;MXI1;RARA;ZBTB42;EPAS1;HSF4;MLXIPL;HLX;HOXA4;HEY2;TAL1;DLX5;NFIA;PTF1A;EBF3;AKAP8;HES4;SOX18;DLX1;RORC;ERG;NFIB;DLX6;ZNF532;EBF2;ZNF358;ZNF653;FOXF1;POU5F1;ZNF768;CREB5;RFX8;HIC2;ZNF581;HES5;POU5F1B;GLIS1;CREB3L4;ZNF688;TCF4;KLF8;RLF;BHLHE41;SCMH1;SOX11;MEF2C;EBF1;HEYL;ZNF491;SKI;ZNF232;MAF;ZNF189;ZNF830;ETS1;RORA;ZNF70;IRX3;ZNF337;ZHX2;ETS2;TSHZ1;ZNF160;NFIX;A…
NFIB_HUMAN.H11MO.0.D	NFIA	NFIB	NFIA;NFIB	NFIB	RFX2;ZBTB42;THRA;ZNF395;SOX13;RORC;ATOH8;ZNF711;EPAS1;MXI1;EMX2;HEY1;ZNF768;HIC2;TAL1;KLF9;POU3F3;ZNF653;BARX2;ZNF615;BCL6B;ZNF189;HOXD8;ZNF160;TSHZ1;GTF2IRD2B;HEY2;ZNF433;MLXIPL;ERG;NFIA;ETS2;GTF2IRD2;HOXA4;HOXD3;HOXD9;CREB3L4;PHF1;ZNF821;ZNF830;NFIB;ZNF205;ZNF274;RARA;ZNF470;ZNF704;ZNF14;CXXC1;SOX17;MTERF4;RLF;ZNF596;ZNF33B;SCMH1;ZBTB16;ZNF823;SOX18;TCF7L2;AKAP8;TEF;HSF4;TAL2;SALL1;ZFP37;ZNF181…
JUN_HUMAN.H11MO.0.A	CREB5	NA	CREB5	NA	RFX2;ZNF395;HEY1;ZNF205;RARA;BARX2;HSF4;BCL6B;DLX5;MXI1;ZBTB42;AKAP8;HES4;POU5F1;ZNF581;ZNF532;HLX;DLX6;DLX1;MLXIPL;RFX8;PTF1A;HOXA4;POU5F1B;KLF8;HEY2;CREB5;ZNF358;ZNF337;BHLHE41;EBF3;CREB3L4;SOX11;EPAS1;HIC2;TAL1;SCMH1;GLIS1;ZNF653;NFIA;HES5;RLF;YBX3;ZNF491;NFIB;SOX18;EBF2;ZNF688;ZNF70;FOXF1;ZNF768;RORC;SKOR1;HEYL;ZHX2;ERG;ZNF160;PPARD;ZNF232;NR1D1;TCF4;ATF4;IRX3;SKI;ZNF789;MEF2C;ZNF84;ZNF519;NF…
FOSL2_HUMAN.H11MO.0.A	NA	NA	NA	NA	RFX2;ZNF395;HEY1;ZNF205;RARA;BARX2;HSF4;BCL6B;MXI1;DLX5;ZBTB42;AKAP8;HLX;POU5F1;MLXIPL;DLX6;ZNF581;HES4;HEY2;ZNF532;DLX1;PTF1A;RFX8;HOXA4;POU5F1B;BHLHE41;EPAS1;EBF3;KLF8;ZNF358;CREB5;HIC2;NFIA;TAL1;CREB3L4;RLF;ZNF653;SCMH1;NFIB;RORC;ZNF491;SOX18;GLIS1;HES5;SOX11;EBF2;FOXF1;ZNF337;ZNF70;ZNF688;ZNF768;HEYL;YBX3;ZNF160;ERG;ZHX2;SKOR1;ZNF232;NR1D1;TCF4;MEF2C;PPARD;ERF;IRX3;NFIX;ZNF519;ZNF84;ZNF615;SK…
NFIC_HUMAN.H11MO.1.A	NFIA	NA	NFIA;NFIB	NA	RFX2;ZBTB42;THRA;ZNF395;SOX13;ATOH8;HEY1;RORC;MXI1;ZNF711;EPAS1;HIC2;ZNF768;TAL1;EMX2;BCL6B;KLF9;ZNF160;POU3F3;ZNF653;GTF2IRD2B;MLXIPL;ZNF615;BARX2;HEY2;HOXD8;ZNF189;TSHZ1;HOXA4;PHF1;ERG;ETS2;ZNF433;ZNF821;RARA;NFIA;TAL2;ZNF830;HOXD9;ZNF205;ZNF14;TEF;CREB3L4;GTF2IRD2;CXXC1;ZNF274;EBF3;NFIB;AKAP8;SOX17;ZFP37;HSF4;MTERF4;RLF;HES4;ZNF823;ZNF704;ZNF577;HOXD3;MEIS1;SCMH1;AHDC1;SKI;HOXC10;SOX18;ZNF470;…
FOS_HUMAN.H11MO.0.A	NA	NA	NA	NA	RFX2;ZNF395;HEY1;ZNF205;RARA;BARX2;BCL6B;HSF4;DLX5;MXI1;ZBTB42;HLX;DLX1;AKAP8;POU5F1;MLXIPL;DLX6;RFX8;POU5F1B;ZNF532;ZNF581;EBF3;HES4;HEY2;TAL1;HOXA4;PTF1A;ZNF358;EPAS1;CREB5;NFIA;NFIB;BHLHE41;EBF2;ZNF653;KLF8;SOX18;HIC2;SOX11;FOXF1;SCMH1;HES5;GLIS1;CREB3L4;ZNF491;RORC;ZNF337;ZNF768;YBX3;RLF;ERG;HEYL;ZNF688;ZNF70;NR1D1;SKOR1;ZNF232;TCF4;ZHX2;MEF2C;ZNF160;PPARD;NFIX;ATF4;EBF1;SKI;IRX3;MSX1;FOXC2;F…
RXRG_HUMAN.H11MO.0.B	NA	NA	NA	NA	RFX2;THRA;RORC;ZBTB42;SOX13;ZNF395;MXI1;ATOH8;ZNF711;EMX2;EPAS1;HEY1;ZNF189;MLXIPL;HIC2;TAL1;KLF9;ZNF768;TAL2;BCL6B;ZNF433;ZNF821;GTF2IRD2B;HOXD8;POU3F3;TSHZ1;ZNF160;HOXA4;CREB3L4;ZNF615;ZNF653;ZNF704;ZNF274;ZNF33B;HEY2;PHF1;ZNF830;BARX2;HSF4;ZNF14;NFIB;ZNF205;ERG;NFIA;KLF6;HOXD9;GTF2IRD2;HLF;TEF;ZNF181;AKAP8;ZNF823;RORA;SOX17;RARA;HOXC10;ZFP37;RLF;MTERF4;ZNF470;ZNF397;ZNF596;ZNF491;ETS2;SALL1;ZN…
FOSL1_HUMAN.H11MO.0.A	NA	NA	NA	NA	RFX2;ZNF395;HEY1;ZNF205;RARA;BARX2;HSF4;MXI1;BCL6B;DLX5;AKAP8;MLXIPL;ZBTB42;HLX;POU5F1;DLX1;HES4;ZNF581;DLX6;HOXA4;RFX8;PTF1A;ZNF358;HEY2;ZNF532;EBF3;POU5F1B;CREB5;NFIA;HIC2;BHLHE41;GLIS1;KLF8;ZNF653;CREB3L4;EPAS1;TAL1;NFIB;SCMH1;ZNF491;RORC;SOX11;RLF;ZNF688;ZNF768;ZNF70;EBF2;FOXF1;SOX18;ZNF337;HES5;NR1D1;YBX3;SKOR1;HEYL;ZHX2;ZNF232;ERG;ZNF160;IRX3;ERF;PPARD;TCF4;CREB3L3;MAF;MEF2C;DPF3;ZNF519;ATF…
FOSB_HUMAN.H11MO.0.A	NA	NA	NA	NA	RFX2;ZNF395;HEY1;ZNF205;RARA;BARX2;HSF4;DLX5;BCL6B;MXI1;AKAP8;POU5F1;ZBTB42;MLXIPL;ZNF581;HLX;DLX1;HES4;DLX6;ZNF532;POU5F1B;RFX8;CREB5;KLF8;ZNF358;PTF1A;HOXA4;HEY2;BHLHE41;EBF3;ZNF337;SOX11;CREB3L4;SCMH1;HIC2;GLIS1;NFIA;TAL1;EPAS1;ZNF653;NFIB;YBX3;RLF;ZNF491;EBF2;HES5;ZNF70;ZNF688;FOXF1;RORC;SOX18;SKOR1;ZNF768;HEYL;ZNF232;NR1D1;PPARD;ZHX2;ERG;ZNF160;ATF4;TCF4;ZNF789;ZNF84;ZNF519;SKI;ZNF608;IRX3;M…
PPARA_HUMAN.H11MO.1.B	THRA	NA	THRA;RORC;RORA	NA	THRA;RFX2;SOX13;ZBTB42;RORC;EPAS1;ZNF395;ATOH8;MXI1;EMX2;KLF9;ZNF768;HEY1;TAL1;HOXD8;HIC2;ZNF433;ZNF711;ETS2;TSHZ1;ZNF189;POU3F3;BARX2;ZNF653;NFIA;BCL6B;ZNF615;ERG;MTERF4;ZNF14;ZNF704;SOX17;TAL2;MLXIPL;GTF2IRD2B;HOXA4;TEF;HEY2;ZNF830;ZNF160;ZBTB16;GTF2IRD2;ZNF470;ZNF821;ZFP37;PHF1;EBF3;PATZ1;JDP2;ZNF274;KLF6;ZNF33B;HOXC10;NFIB;CXXC1;HOXD9;HOXD3;CREB3L4;RLF;ZNF205;TCF7L2;TSC22D1;SALL1;ZNF112;HLF;Z…
MAFG_HUMAN.H11MO.0.A	NA	NA	NA	NA	RFX2;THRA;RORC;ZBTB42;ATOH8;MXI1;ZNF395;SOX13;HEY1;ZNF768;ZNF711;EPAS1;EMX2;MLXIPL;KLF9;ZNF189;TSHZ1;TAL1;NFIA;HIC2;BARX2;BCL6B;ZNF653;CREB3L4;TAL2;POU3F3;NFIB;ZNF615;HOXD8;HOXA4;GTF2IRD2B;ERG;ZNF821;HOXC10;HOXD9;HEY2;ZNF205;ZNF433;ZNF704;ZNF160;EBF3;KLF6;ZNF33B;RARA;ZNF274;ETS2;GTF2IRD2;HSF4;TEF;MEIS1;ZNF280D;SCMH1;ZSCAN31;ZBTB16;RLF;ZNF462;FOXF1;HLF;ZNF830;AKAP8;PHF1;ZFP37;ZNF14;MYT1;ZNF181;NR1…
NR4A2_HUMAN.H11MO.0.C	NA	NA	NA	NA	THRA;RFX2;ZBTB42;SOX13;RORC;ATOH8;ZNF395;ZNF711;EMX2;HEY1;HIC2;MXI1;EPAS1;POU3F3;ZNF768;ZNF433;TAL1;KLF9;HOXD8;GTF2IRD2B;ZNF189;BCL6B;ZNF615;ZNF653;TSHZ1;MLXIPL;ZNF274;BARX2;HEY2;ZNF160;PHF1;ZNF14;ZNF821;HOXD3;ZFP37;GTF2IRD2;ZNF704;ERG;PATZ1;ZNF830;EBF3;HLF;HOXA4;CXXC1;NFIA;CREB3L4;HOXD9;ZNF577;ZNF33B;ETS2;SOX17;MTERF4;NR3C2;ZNF823;ZNF470;ZNF205;TEF;ZNF750;NFIB;ZNF219;ZNF596;ZNF181;KLF6;TAL2;MYT1…
TEAD4_HUMAN.H11MO.0.A	NA	NA	NA	NA	THRA;RFX2;ZBTB42;SOX13;RORC;ZNF395;ATOH8;ZNF711;EMX2;HEY1;EPAS1;MXI1;HOXD8;ZNF768;TAL1;KLF9;HIC2;ZNF653;POU3F3;BCL6B;ZNF433;TSHZ1;HOXD3;ERG;HOXD9;HEY2;ZNF189;ZNF615;BARX2;ZNF160;ZNF830;ZNF821;GTF2IRD2B;SOX17;NFIA;ETS2;ZNF14;PATZ1;MLXIPL;GTF2IRD2;EBF3;MTERF4;CXXC1;TEF;PHF1;ZNF596;ZFP37;ZNF274;CREB3L4;ZNF704;TCF7L2;NFIB;GATA2;RLF;HLF;NR3C2;ZNF823;TCF7L1;HOXA4;ZNF205;MEIS1;ZNF112;SOX18;ZNF709;ZNF750…
TEAD1_HUMAN.H11MO.0.A	NA	NA	NA	NA	THRA;RFX2;ZBTB42;SOX13;RORC;ATOH8;ZNF395;ZNF711;EMX2;EPAS1;MXI1;HEY1;HOXD8;ZNF433;ZNF768;TAL1;KLF9;HIC2;TSHZ1;POU3F3;ZNF653;GTF2IRD2B;ZNF615;HEY2;BCL6B;ZNF189;HOXD3;HOXD9;ZNF14;ZFP37;PATZ1;GTF2IRD2;BARX2;TEF;ZNF821;CXXC1;ERG;ETS2;ZNF160;ZNF830;PHF1;NR3C2;MTERF4;NFIA;CREB3L4;ZNF274;ZNF704;HLF;ZNF470;SOX17;MEIS1;ZNF823;NFIB;EBF3;ZNF763;ZNF112;ZNF709;ZNF596;MYT1;ZNF181;MLXIPL;ZNF750;ZNF205;ZNF33B;ZN…
SOX13_HUMAN.H11MO.0.D	SOX13	SOX13	SOX13;SOX17;SOX18	SOX13	RFX2;ZBTB42;ZNF395;THRA;SOX13;HEY1;RORC;MXI1;ATOH8;EPAS1;ZNF711;ZNF768;HIC2;TAL1;BCL6B;KLF9;TSHZ1;ZNF189;BARX2;HOXA4;POU3F3;EMX2;HEY2;ZNF615;NFIA;ERG;HOXD8;ZNF653;ZNF160;TAL2;HOXD9;ZNF433;RLF;ZNF704;NFIB;ETS2;ZNF830;CREB3L4;EBF3;SOX17;ZNF33B;RARA;HOXC10;ZNF491;SOX18;ZFP37;ZNF14;GTF2IRD2B;ZNF205;SKI;ZNF462;PHF1;AKAP8;FOXF1;SALL1;MTERF4;RORA;MLXIPL;ZNF280D;ZNF70;ZNF470;ZNF821;ZBTB16;ZNF596;ZNF274;J…
PPARD_HUMAN.H11MO.0.D	THRA	NA	THRA;RORC;RORA;RARA	NA	RFX2;ZNF395;ZBTB42;THRA;RORC;SOX13;MXI1;ATOH8;ZNF768;EPAS1;EMX2;HEY1;ZNF711;BARX2;HIC2;KLF9;ZNF653;TAL1;POU3F3;ZNF189;MLXIPL;GTF2IRD2B;BCL6B;TSHZ1;ZNF205;HOXA4;HOXD8;CREB3L4;NFIA;ZNF160;ZNF615;ZNF830;ETS2;GTF2IRD2;ERG;ZNF821;HOXD9;TAL2;ZNF433;MTERF4;KLF6;ZNF33B;HEY2;ZNF14;ZNF704;NFIB;ZNF596;RLF;AKAP8;ZNF274;SCMH1;CXXC1;HLF;PHF1;RORA;ZNF462;HSF4;ZNF181;HOXD3;RARA;HOXC10;TCF7L2;ZNF280D;TEF;ZNF823;Z…
COT2_HUMAN.H11MO.1.A	NA	NA	NA	NA	RFX2;ZBTB42;THRA;ZNF395;SOX13;RORC;MXI1;ATOH8;EPAS1;ZNF711;EMX2;HEY1;KLF9;MLXIPL;ZNF189;TAL1;HIC2;BCL6B;ZNF768;POU3F3;ZNF160;GTF2IRD2B;TAL2;TSHZ1;ZNF433;ERG;HOXD8;BARX2;ZNF615;ZNF653;HOXA4;HEY2;NFIA;ZNF274;ETS2;ZNF704;ZNF14;ZNF821;ZNF33B;ZNF830;GTF2IRD2;CREB3L4;ZNF470;TEF;ZBTB16;KLF6;MTERF4;RORA;HOXD9;RLF;ZNF181;NFIB;HSF4;PHF1;HLF;SOX17;ZNF462;ZNF750;SALL1;ZNF205;HOXD3;AKAP8;ZNF596;ZNF280D;ZFP37;…
NR2C1_HUMAN.H11MO.0.C	NA	NA	NA	NA	RFX2;THRA;ZBTB42;SOX13;RORC;ZNF395;ATOH8;ZNF711;EMX2;EPAS1;MLXIPL;MXI1;ZNF189;HEY1;KLF9;HIC2;TAL1;ZNF768;ZNF433;TSHZ1;HOXA4;POU3F3;HOXD8;BCL6B;ZNF615;GTF2IRD2B;ZNF821;NFIA;ZNF653;ZNF160;ERG;ZNF704;TAL2;HEY2;ZNF14;BARX2;GTF2IRD2;ZNF274;NFIB;ETS2;ZNF830;ZNF33B;ZNF596;HLF;HSF4;MTERF4;ZNF470;HOXD3;KLF6;CREB3L4;SOX17;PHF1;SALL1;HOXC10;TEF;ZNF462;ZFP37;ZNF181;HOXD9;ZNF750;RLF;MYT1;NR3C2;ZNF205;ZNF397;E…
TEAD2_HUMAN.H11MO.0.D	NA	NA	NA	NA	RFX2;THRA;ZBTB42;SOX13;RORC;ATOH8;ZNF395;EMX2;HEY1;ZNF711;HOXD8;EPAS1;MXI1;HIC2;TAL1;ZNF768;ZNF433;KLF9;TSHZ1;ZNF615;POU3F3;BCL6B;ZNF653;HOXD9;HEY2;HOXD3;GTF2IRD2B;ZNF160;ZNF821;ZNF189;ERG;BARX2;NFIA;ZFP37;ZNF274;ZNF14;PHF1;GTF2IRD2;MEIS1;ETS2;SOX17;TEF;CREB3L4;PATZ1;EBF3;MLXIPL;ZNF596;ZNF823;NFIB;ZNF830;CXXC1;ZNF470;ZNF704;HOXA4;ZNF577;RLF;RARA;NR3C2;ZNF205;ZNF750;HLF;ZNF33B;ZNF763;ZNF181;TCF7L2…
JUNB_HUMAN.H11MO.0.A	CREB5	NA	CREB5	NA	RFX2;ZNF395;HEY1;ZNF205;RARA;BARX2;BCL6B;MXI1;HSF4;AKAP8;ZBTB42;ZNF532;HLX;DLX5;PTF1A;HEY2;HOXA4;DLX6;EPAS1;HES4;MLXIPL;RLF;POU5F1;NFIA;HIC2;RFX8;DLX1;EBF3;NFIB;TAL1;CREB5;CREB3L4;SCMH1;RORC;ZNF581;ZNF653;POU5F1B;ZNF358;KLF8;EBF2;ERG;ZNF160;FOXF1;ZNF491;SOX18;BHLHE41;GLIS1;ZNF768;ZNF337;TCF4;HES5;SOX11;ZNF70;HEYL;MEF2C;ZHX2;NR1D1;ZNF688;ZNF84;RORA;ZNF232;SKI;EBF1;ERF;ZNF519;SKOR1;YBX3;MAF;PPARD;Z…
TLX1_HUMAN.H11MO.0.D	EMX2	NA	EMX2;BARX2	NA	RFX2;ZBTB42;THRA;ZNF395;RORC;SOX13;MXI1;EMX2;ATOH8;ZNF768;EPAS1;ZNF711;HEY1;HIC2;ZNF653;ZNF189;BARX2;POU3F3;TAL1;KLF9;BCL6B;TSHZ1;HOXA4;HOXD8;GTF2IRD2B;ZNF615;ZNF830;ZNF14;ZNF160;ZNF821;MLXIPL;ZNF433;NFIA;CREB3L4;TAL2;ERG;ZNF704;MTERF4;GTF2IRD2;ZNF33B;HEY2;TEF;ETS2;ZNF823;ZNF596;ZNF205;HOXD9;RLF;ZNF181;ZNF274;HLF;NFIB;AKAP8;SALL1;KLF6;RARA;PATZ1;HOXC10;PHF1;SCMH1;ZBTB16;SOX17;ZNF491;TCF7L2;RORA;C…
SOX4_HUMAN.H11MO.0.B	SOX13	NA	SOX13;SOX17	NA	THRA;RFX2;ZBTB42;SOX13;RORC;HEY1;ZNF395;ZNF711;EPAS1;ATOH8;MXI1;EMX2;TAL1;HIC2;KLF9;HOXD8;POU3F3;ZNF189;ZNF433;ZNF768;ZNF653;TSHZ1;ZNF14;BCL6B;ZNF704;SOX17;HOXD9;ZNF615;ERG;ZNF160;ETS2;GTF2IRD2B;EBF3;NFIA;ZFP37;HOXD3;ZNF470;NFIB;GTF2IRD2;TEF;BARX2;MTERF4;ZNF33B;HEY2;ZNF112;MLXIPL;ZNF462;NR3C2;ZNF709;ZNF830;PHF1;KLF6;TCF7L2;TAL2;ZNF274;ZNF823;HLF;ZNF181;ZNF821;PATZ1;SALL1;TCF7L1;HOXA4;CXXC1;RLF;ZN…
NR1H4_HUMAN.H11MO.1.B	THRA	NA	THRA;RORC;RORA	NA	THRA;SOX13;RFX2;ZBTB42;RORC;ZNF395;ATOH8;EPAS1;EMX2;ZNF711;MXI1;KLF9;POU3F3;TAL1;ZNF189;ZNF768;HIC2;HEY1;HOXD8;TSHZ1;ZNF433;MLXIPL;ETS2;ZNF653;BCL6B;ZNF704;BARX2;TAL2;HOXA4;ERG;ZNF160;SALL1;ZNF14;NFIA;ZNF615;GTF2IRD2B;ZBTB16;MTERF4;SOX17;GTF2IRD2;HOXD3;ZNF821;HLF;ZNF112;HEY2;NFIB;NR3C2;ZNF33B;KLF6;ZNF470;EBF3;TEF;ZNF462;HOXD9;ZNF274;ZNF397;ZNF830;ZNF750;CXXC1;PHF1;AKAP8;ZNF366;TSC22D1;RORA;ZNF205…
STAT3_HUMAN.H11MO.0.A	NA	NA	NA	NA	RFX2;ZNF395;MXI1;ZBTB42;HEY1;RORC;EPAS1;HOXA4;BARX2;NFIA;SOX13;ATOH8;BCL6B;TAL1;HIC2;RARA;ZNF189;ERG;ZNF768;MLXIPL;ZNF653;HEY2;TSHZ1;NFIB;ZNF711;RLF;THRA;ZNF205;GLIS1;TAL2;FOXF1;SCMH1;CREB3L4;HSF4;AKAP8;KLF9;ZNF615;ZNF830;EBF3;ETS2;ZNF160;SKI;NR1D1;ZNF491;RORA;ZNF70;ZNF462;HOXC10;SOX18;HES5;EMX2;HES4;MEIS1;TCF4;ZNF280D;KLF6;MTERF4;GTF2IRD2B;AHDC1;SOX7;ZNF232;JDP2;GTF2IRD2;ZNF704;ERF;KLF8;ZSCAN31;…
ETV4_HUMAN.H11MO.0.B	ERG	NA	ERG;ETS2	NA	RFX2;HEY1;ZBTB42;RORC;ZNF395;THRA;EPAS1;MXI1;SOX13;BCL6B;TAL1;ZNF711;ATOH8;ERG;HIC2;HEY2;TSHZ1;KLF9;BARX2;EMX2;HOXD8;HOXD9;ZNF653;NFIA;EBF3;ZNF615;ZNF189;ZNF160;ZNF768;NFIB;ETS2;SOX17;CREB3L4;HOXA4;RLF;RARA;FOXF1;SOX18;TCF4;ZNF830;ZNF433;TCF7L2;SOX7;GTF2IRD2B;GTF2IRD2;SKI;MTERF4;POU3F3;RORA;ZNF14;ZNF491;ZNF704;ZFP37;MLXIPL;ZNF470;PHF1;AKAP8;TAL2;ZNF33B;ZNF821;JDP2;ZNF280D;MEIS1;KLF6;HOXD3;TEF;ZNF…
PPARA_HUMAN.H11MO.0.B	RORC	NA	RORC;THRA;RARA;RORA;NR1D1	NA	RFX2;ZBTB42;ZNF395;ATOH8;HEY1;MXI1;RORC;MLXIPL;EPAS1;ZNF189;THRA;SOX13;TAL1;ZNF711;HIC2;KLF9;NFIA;TAL2;ZNF768;BCL6B;BARX2;ERG;HOXA4;GLIS1;EMX2;EBF3;HSF4;RARA;NFIB;TSHZ1;ZNF653;ZNF205;HOXC10;RORA;KLF6;AKAP8;RLF;GTF2IRD2B;ZNF704;CREB3L4;ZNF160;HEY2;SCMH1;ZNF615;POU3F3;ZNF462;ZNF830;ZNF33B;GTF2IRD2;ETS2;TCF7L2;HES5;ZNF274;FOXF1;ZBTB16;ZNF470;ZNF491;MTERF4;ZNF280D;NR1D1;HES4;HLF;ZNF821;EBF2;SOX17;SKI…
ZNF85_HUMAN.H11MO.1.C	ZNF768	ZNF768	ZNF768;ZNF274;BCL6B	ZNF768;ZNF274	RFX2;THRA;ZBTB42;RORC;ZNF395;SOX13;EMX2;ZNF768;ATOH8;ZNF711;MXI1;POU3F3;HIC2;HOXD8;HEY1;ZNF433;ZNF653;BARX2;EPAS1;ZNF821;GTF2IRD2B;HOXD9;MLXIPL;ZNF205;HOXA4;GTF2IRD2;ZNF160;NFIA;ZNF615;KLF9;ZNF189;TAL1;TSHZ1;CREB3L4;HOXC10;ZNF274;ZNF14;TAL2;ZNF830;PATZ1;ZNF33B;ZNF823;RARA;BCL6B;CXXC1;SCMH1;HLF;HEY2;TEF;ETS2;HOXD3;ZFP37;NR1D1;ZNF181;ZNF704;PHF1;ZNF763;TBX6;MEIS1;ZNF491;KLF6;HSF4;MTERF4;NFIB;NR3C2;…
PPARG_HUMAN.H11MO.1.A	RORC	NA	RORC;THRA;RARA;RORA	NA	RFX2;ZBTB42;RORC;ZNF395;SOX13;THRA;ATOH8;MXI1;ZNF711;ZNF768;MLXIPL;ZNF189;EPAS1;HEY1;HIC2;EMX2;POU3F3;KLF9;ZNF653;BARX2;TAL1;ZNF205;HOXA4;HSF4;GTF2IRD2B;TSHZ1;BCL6B;ZNF160;TAL2;HOXC10;ZNF821;ZNF830;GTF2IRD2;NFIA;ZNF433;PHF1;CREB3L4;ZNF274;ZNF615;HEY2;KLF6;ETS2;NFIB;ERG;SALL1;HOXD8;AKAP8;MTERF4;CXXC1;GLIS1;ZNF704;ZNF14;ZNF462;HLF;ZNF596;ZNF33B;RARA;SCMH1;ZNF397;RLF;HES5;HES4;EBF3;RORA;ZBTB16;HOXD3…
TF7L2_HUMAN.H11MO.0.A	TCF7L2	TCF7L2	TCF7L2	TCF7L2	RFX2;ZBTB42;THRA;RORC;SOX13;ZNF395;MXI1;EMX2;HOXD8;EPAS1;HEY1;ZNF433;HOXD9;POU3F3;ATOH8;HIC2;TAL1;ZNF711;ZNF768;ZNF653;BARX2;ETS2;ZNF189;KLF9;HOXA4;TSHZ1;ZNF615;BCL6B;ZNF704;ZNF14;MTERF4;HEY2;ZNF160;TAL2;HOXD3;ERG;ZNF830;ZNF821;GTF2IRD2B;NFIA;SOX17;PHF1;CREB3L4;MLXIPL;ZNF274;KLF6;TEF;ZNF33B;ZNF462;ZNF823;NR3C2;AKAP8;SALL1;ZNF491;NFIB;HOXC10;ZNF470;GTF2IRD2;CXXC1;ZFP37;HSF4;RARA;ZNF205;ZNF181;HLF;…
ETV6_HUMAN.H11MO.0.D	ERG	NA	ERG;ETS2;ETS1	NA	RFX2;HEY1;EPAS1;ZNF395;TAL1;ZBTB42;BCL6B;HEY2;MXI1;SOX13;ERG;HIC2;ATOH8;TSHZ1;BARX2;NFIA;ZNF711;RORC;ZNF189;EBF3;NFIB;MLXIPL;SOX18;ZNF653;RARA;THRA;KLF9;TCF4;FOXF1;HOXA4;SKI;RLF;ZNF768;ZNF366;HES4;EBF2;ZNF615;ZNF491;CXXC4;TAL2;ZNF160;ETS2;ZNF205;ZNF462;JDP2;HSF4;AKAP8;AHDC1;ZBTB16;EBF1;MEIS1;ETS1;RORA;CREB3L4;NR2F1;SOX17;ZBTB46;HES5;SOX7;ZNF830;SCMH1;POU3F3;ZNF704;ZNF70;GLIS1;DLX6;EMX2;MEF2C;GTF2…
ESR2_HUMAN.H11MO.1.A	NR3C2	NA	NR3C2	NA	RFX2;ZBTB42;RORC;THRA;SOX13;ATOH8;ZNF395;MLXIPL;EMX2;MXI1;ZNF711;ZNF768;ZNF189;EPAS1;ZNF433;POU3F3;HEY1;HOXD8;HIC2;HOXA4;TSHZ1;ZNF821;KLF9;TAL1;TAL2;BARX2;HSF4;CREB3L4;HOXC10;BCL6B;ZNF653;ZNF274;HOXD9;ZNF205;ZNF615;HEY2;GTF2IRD2B;HOXD3;NFIA;ZNF704;PHF1;ZNF160;KLF6;ETS2;SALL1;ZFP37;HLF;ZNF491;ERG;NFIB;ZNF750;GLIS1;ZNF33B;CXXC1;GTF2IRD2;MTERF4;ZNF14;ZNF830;SOX17;TEF;ZNF577;ZNF596;ZNF219;NR3C2;EBF3;…
NR1H3_HUMAN.H11MO.1.B	THRA	NA	THRA;RORC;RARA	NA	RFX2;THRA;ZBTB42;SOX13;RORC;ATOH8;ZNF395;EMX2;ZNF711;EPAS1;MXI1;ZNF768;TAL1;KLF9;HEY1;POU3F3;MLXIPL;HIC2;HOXD8;ZNF433;ZNF653;GTF2IRD2B;ZNF189;BCL6B;BARX2;TSHZ1;ETS2;HOXD3;ZNF615;ZNF821;HEY2;GTF2IRD2;NFIA;ZNF160;ERG;PHF1;HOXA4;ZNF205;ZNF274;CREB3L4;CXXC1;SOX17;HOXD9;ZNF14;ZNF830;HSF4;MTERF4;TAL2;PATZ1;TEF;ZNF704;HLF;HOXC10;ZNF750;KLF6;ZNF219;NR3C2;NFIB;ZBTB16;ZFP37;ZNF470;EBF3;AKAP8;SALL1;ZNF823;Z…
GCR_HUMAN.H11MO.1.A	NR3C2	NR3C2	NR3C2	NR3C2	THRA;RFX2;ZBTB42;RORC;SOX13;EMX2;ZNF395;MXI1;ATOH8;ZNF711;ZNF768;EPAS1;HEY1;POU3F3;ZNF433;ZNF653;HOXD8;HIC2;GTF2IRD2B;HOXD9;TAL1;TSHZ1;ZNF160;ZNF821;GTF2IRD2;ZNF615;HOXA4;KLF9;BARX2;NFIA;ZNF189;HOXD3;ZNF14;MLXIPL;TEF;BCL6B;CXXC1;ZNF205;ETS2;PHF1;CREB3L4;ZNF823;HEY2;ZNF274;ZNF33B;PATZ1;SCMH1;ZNF704;ZNF470;ERG;TAL2;ZNF181;ZNF709;ZNF830;HLF;NFIB;SOX17;ZFP37;SALL1;RARA;MTERF4;AKAP8;ZNF763;PAX2;TCF7L2…
MAFK_HUMAN.H11MO.0.A	NA	NA	NA	NA	RFX2;HEY1;ZBTB42;ZNF395;RORC;ATOH8;THRA;MXI1;SOX13;EPAS1;ZNF711;ZNF768;TAL1;BCL6B;HIC2;TSHZ1;BARX2;EMX2;ZNF653;MLXIPL;NFIA;CREB3L4;ZNF189;HEY2;ERG;KLF9;RARA;NFIB;ZNF615;HOXD9;ZNF205;EBF3;ZNF160;POU3F3;ZNF821;GTF2IRD2B;FOXF1;HOXA4;RLF;ZNF830;GTF2IRD2;MEIS1;AKAP8;HOXD8;HSF4;SCMH1;AHDC1;RORA;ZNF33B;ETS2;TAL2;SOX17;ZNF280D;CXXC1;SOX18;ZNF704;TCF4;ZNF491;HES4;ZFP37;TCF7L2;HOXC10;PHF1;ZNF462;SKI;KLF6;N…
TF65_HUMAN.H11MO.0.A	NA	NA	NA	NA	RFX2;ZNF395;EPAS1;HEY1;ATOH8;TAL1;ZBTB42;MXI1;BCL6B;MLXIPL;BARX2;HOXA4;SOX13;ZNF189;HEY2;NFIA;ERG;RORC;NFIB;TAL2;HIC2;EBF3;RARA;ZNF711;GLIS1;TSHZ1;HSF4;ZNF653;ZNF205;THRA;FOXF1;ZNF768;HES5;KLF9;ZNF462;SKI;AKAP8;SOX18;TCF4;HES4;RLF;ZNF366;ETS2;ZNF491;CXXC4;JDP2;AHDC1;RORA;ZNF830;CREB3L4;EBF2;MEIS1;SOX7;EBF1;ZNF615;ETS1;SCMH1;ZBTB16;ZNF704;KLF6;NR2F1;ZNF160;ZNF70;PTF1A;HOXC10;SPEN;MTERF4;ZNF280D;ER…
PRDM6_HUMAN.H11MO.0.C	ZNF768	ZNF768	ZNF768;BCL6B;ZNF274	ZNF768;ZNF274	RFX2;THRA;HEY1;ZNF395;RORC;ZBTB42;MXI1;ATOH8;SOX13;EPAS1;ZNF711;TAL1;HIC2;ZNF768;BCL6B;ZNF653;EMX2;BARX2;HOXA4;NFIA;KLF9;ZNF189;HOXD9;HEY2;TSHZ1;ERG;NFIB;HOXD8;CREB3L4;POU3F3;ZNF615;GTF2IRD2B;HOXC10;ZNF821;TAL2;MLXIPL;EBF3;ZNF160;ZNF433;GTF2IRD2;SOX17;ZNF205;ZNF704;ZFP37;ZNF14;PHF1;ZNF491;RARA;AKAP8;ETS2;ZNF830;RLF;MEIS1;HSF4;ZNF280D;ZNF33B;ZNF70;SOX18;SCMH1;FOXF1;TCF7L2;CXXC1;SKI;ZNF274;TEF;MTER…
ETV2_HUMAN.H11MO.0.B	ERG	ERG	ERG;ETS2	ERG;ETS2	RFX2;ZBTB42;HEY1;ZNF395;SOX13;EPAS1;RORC;THRA;MXI1;TAL1;BCL6B;ATOH8;ZNF711;HIC2;KLF9;ERG;ZNF189;BARX2;TSHZ1;HEY2;ZNF653;ZNF768;ZNF160;EMX2;HOXD8;MLXIPL;EBF3;NFIA;ETS2;HOXA4;RARA;ZNF615;NFIB;SOX17;TAL2;MTERF4;SOX18;ZNF830;HOXD9;POU3F3;CREB3L4;ZNF704;FOXF1;RLF;PHF1;TCF4;GTF2IRD2B;RORA;ZBTB16;MEIS1;SOX7;GTF2IRD2;AKAP8;ZNF366;ZNF750;HSF4;SKI;KLF6;ZNF14;AHDC1;JDP2;ZNF205;ZNF462;CXXC4;ZNF274;ZNF433;HOX…
NR1H2_HUMAN.H11MO.0.D	THRA	NA	THRA;RORC;RARA;RORA;NR1D1	NA	RFX2;THRA;RORC;ZNF395;MXI1;SOX13;ATOH8;ZBTB42;ZNF768;TAL2;ZNF711;ZNF189;HEY1;BARX2;MLXIPL;HIC2;EPAS1;KLF9;POU3F3;ZNF653;HOXA4;EMX2;NFIA;TAL1;KLF6;ZNF205;HSF4;HOXC10;TSHZ1;RARA;GTF2IRD2B;GLIS1;ZNF821;ZNF704;ZNF160;ZNF33B;CREB3L4;ZNF615;ETS2;SCMH1;BCL6B;SALL1;ZNF462;AKAP8;HOXD8;HLF;ZNF433;ZNF274;NFIB;ZNF830;RLF;GTF2IRD2;ZNF14;MTERF4;PHF1;ERG;HEY2;RORA;ZBTB16;ZNF70;ZNF470;NR1D1;TEF;ZNF280D;ZNF181;ZN…
ERG_HUMAN.H11MO.0.A	ERG	ERG	ERG;ETS2	ERG;ETS2	RFX2;HEY1;ZBTB42;EPAS1;SOX13;THRA;ZNF395;BCL6B;ATOH8;TAL1;RORC;MXI1;ERG;ZNF711;KLF9;ZNF189;HEY2;HIC2;TSHZ1;EBF3;ZNF653;SOX17;NFIA;ZNF615;HOXD8;ETS2;BARX2;ZNF768;EMX2;SOX18;TCF4;ZNF160;NFIB;HOXA4;HOXD9;SOX7;MTERF4;ZNF366;TAL2;ZNF491;ZNF704;MLXIPL;FOXF1;RLF;RORA;SKI;RARA;CREB3L4;JDP2;POU3F3;NR2F1;ZNF462;EBF2;ZNF830;ZFP37;ZBTB16;ZNF14;ZNF33B;CXXC4;MEIS1;ZNF433;TCF7L2;HOXD3;AKAP8;ZNF280D;KLF6;GTF2IRD…
PAX2_HUMAN.H11MO.0.D	NA	NA	NA	NA	RFX2;THRA;RORC;ZBTB42;ZNF711;SOX13;EMX2;ZNF395;MXI1;ZNF768;ATOH8;ZNF433;HIC2;ZNF821;POU3F3;ZNF189;MLXIPL;TSHZ1;HOXA4;TAL2;BARX2;HOXD8;EPAS1;HEY1;CREB3L4;GTF2IRD2B;HOXC10;ZNF14;ZNF615;NFIA;ZNF653;ZNF274;NR1D1;ZNF823;HOXD9;TEF;GTF2IRD2;HLF;ZNF33B;ZFP37;PATZ1;KLF9;NFIB;ZNF160;ZNF704;HSF4;ZNF205;PHF1;TAL1;ZNF763;ZNF491;HEY2;ZNF181;SALL1;ZNF830;ETS2;RARA;NR3C2;KLF6;ZNF462;SCMH1;MYT1;BCL6B;GLIS1;ZNF709…
RFX5_HUMAN.H11MO.0.A	RFX2	NA	RFX2	NA	RFX2;ZBTB42;THRA;RORC;SOX13;ZNF395;EMX2;ATOH8;MXI1;ZNF768;EPAS1;ZNF711;POU3F3;HEY1;ZNF653;HOXD8;HIC2;TAL1;KLF9;ZNF433;BARX2;GTF2IRD2B;TSHZ1;HOXD9;ZNF821;BCL6B;ZNF189;ZNF615;MLXIPL;GTF2IRD2;CREB3L4;ZNF160;NFIA;HOXD3;ZNF596;ZNF205;HEY2;ZNF274;CXXC1;ERG;ZNF14;ZNF33B;ETS2;NFIB;ZNF823;SOX17;PHF1;ZNF830;PATZ1;HOXA4;ZFP37;TEF;ZNF704;KLF6;ZNF219;RLF;MYT1;ZNF470;TCF7L2;HSF4;SCMH1;PAX2;HLF;MTERF4;RARA;ZNF7…
FOXD3_HUMAN.H11MO.0.D	NA	NA	NA	NA	RFX2;THRA;ZBTB42;SOX13;RORC;ZNF711;ZNF395;EMX2;ATOH8;EPAS1;MXI1;ZNF433;ZNF768;HOXD8;POU3F3;HIC2;ZNF189;HEY1;TAL1;KLF9;HOXA4;TSHZ1;ZNF653;HOXD9;BARX2;ZNF615;ETS2;ZNF14;BCL6B;ZNF160;ZNF704;GTF2IRD2B;HEY2;TAL2;TEF;ZNF821;GTF2IRD2;ZNF274;MLXIPL;HLF;ERG;NR3C2;NFIA;NFIB;ZNF33B;SOX17;PHF1;PATZ1;ZNF470;KLF6;ZNF181;CREB3L4;SALL1;HOXD3;EBF3;ZNF823;ZNF112;ZNF709;MTERF4;ZNF830;ZNF462;ZFP37;ZNF205;ZNF491;ZNF3…
FOXA1_HUMAN.H11MO.0.A	NA	NA	NA	NA	RFX2;THRA;ZBTB42;SOX13;RORC;ATOH8;ZNF711;HIC2;EMX2;ZNF395;HOXD8;EPAS1;HEY1;ZNF433;MXI1;ZNF768;TAL1;TSHZ1;POU3F3;KLF9;ZNF189;HOXD9;ZNF615;BCL6B;ZNF160;ZNF653;ETS2;HOXA4;HOXD3;ZNF821;GTF2IRD2B;ZNF704;HEY2;TAL2;ZNF14;ZNF470;BARX2;NFIA;ZFP37;ZNF274;ERG;GTF2IRD2;SOX17;NFIB;TEF;MLXIPL;PATZ1;EBF3;ZNF33B;ZNF823;MEIS1;ZNF577;CREB3L4;HLF;ZNF709;NR3C2;CXXC1;RARA;ZNF181;PHF1;HOXC10;ZNF205;KLF6;SALL1;ZNF491;R…
PRDM1_HUMAN.H11MO.0.A	ZBTB42	NA	ZBTB42;BCL6B;ZNF653;ZNF768;ZNF615;ZNF160;ZNF14;ZNF33B;ZNF274;ZFP37;ZNF181;ZNF280D;ZNF366;ZNF836;ZNF709	NA	RFX2;THRA;ZBTB42;RORC;SOX13;HEY1;EPAS1;ZNF395;MXI1;ATOH8;EMX2;HIC2;TSHZ1;TAL1;BCL6B;ZNF653;ZNF189;HOXD8;ZNF711;ZNF768;POU3F3;ZNF433;BARX2;KLF9;ETS2;ZNF615;ERG;HOXD9;HEY2;GTF2IRD2B;EBF3;NFIB;NFIA;ZNF704;CREB3L4;ZNF160;ZNF821;SOX17;ZNF14;TAL2;HOXA4;ZNF470;MLXIPL;ZNF462;ZNF830;TEF;ZNF33B;RARA;MTERF4;RLF;CXXC1;ZNF491;HOXD3;KLF6;ZNF274;ZNF70;ZFP37;SOX18;TCF7L2;GTF2IRD2;AKAP8;ZNF181;ZNF280D;PATZ1;ZNF36…
FLI1_HUMAN.H11MO.1.A	ERG	ERG	ERG;ETS2;ETS1	ERG;ETS2;ETS1	HEY1;RFX2;ZBTB42;EPAS1;SOX13;ZNF395;THRA;BCL6B;TAL1;MXI1;ERG;ATOH8;RORC;KLF9;ZNF711;ZNF189;TSHZ1;EBF3;HIC2;HEY2;SOX17;EMX2;BARX2;TCF4;ZNF615;ETS2;HOXD8;NFIA;ZNF653;MTERF4;SOX18;ZNF366;ZNF160;SOX7;NFIB;ZNF768;HOXD9;POU3F3;HOXA4;TCF7L2;MLXIPL;RLF;FOXF1;RARA;SKI;ZNF704;ZNF830;ZNF14;ZNF433;TAL2;JDP2;RORA;ZBTB16;ZNF462;NR2F1;CREB3L4;ZNF491;ZNF470;GTF2IRD2B;CXXC4;HOXD3;EBF2;KLF6;ZNF750;AKAP8;ZNF33B;GAT…
ETV5_HUMAN.H11MO.0.C	ERG	NA	ERG;ETS2	NA	RFX2;THRA;ZBTB42;ZNF395;SOX13;RORC;HEY1;ATOH8;MXI1;EPAS1;ZNF711;ZNF768;TAL1;HIC2;KLF9;ZNF189;NFIA;TAL2;BCL6B;TSHZ1;MLXIPL;EMX2;BARX2;HOXA4;ZNF653;ERG;POU3F3;HEY2;HOXD8;ZNF615;ZNF704;NFIB;CREB3L4;ZNF160;EBF3;ZNF33B;HOXD9;FOXF1;GTF2IRD2B;MTERF4;RLF;ZNF830;HOXC10;ETS2;RORA;ZNF433;SOX17;GTF2IRD2;AKAP8;RARA;ZNF280D;ZNF462;MEIS1;ZNF821;SCMH1;ZNF14;ZNF274;HSF4;GLIS1;ZNF181;ZNF205;ZSCAN31;JDP2;ZBTB16;ZNF…
COT2_HUMAN.H11MO.0.A	NA	NA	NA	NA	RFX2;THRA;SOX13;ZBTB42;RORC;ATOH8;ZNF395;EPAS1;MXI1;ZNF711;KLF9;TAL1;EMX2;ZNF768;HEY1;ZNF189;MLXIPL;HIC2;BARX2;ZNF653;POU3F3;TAL2;BCL6B;ETS2;HOXD8;NFIA;ZNF160;ERG;TSHZ1;ZNF433;ZNF615;ZNF704;HEY2;GTF2IRD2B;ZNF274;KLF6;ZBTB16;MTERF4;ZNF14;HOXA4;ZNF830;ZNF821;GTF2IRD2;ZNF33B;NFIB;SOX17;TEF;PHF1;AKAP8;HLF;ZNF205;EBF3;ZNF462;CREB3L4;ZNF181;HSF4;SALL1;ZNF470;HOXD9;ZNF782;HOXC10;ZNF823;ZNF112;HOXD3;SCMH…
RXRA_HUMAN.H11MO.1.A	NA	NA	NA	NA	THRA;RFX2;ZBTB42;SOX13;ZNF395;RORC;ATOH8;EPAS1;ZNF711;EMX2;MXI1;KLF9;ZNF189;TAL1;HIC2;ETS2;HEY1;ZNF768;BARX2;HOXD8;POU3F3;ZNF433;ZNF160;MLXIPL;BCL6B;TAL2;TSHZ1;ZNF615;GTF2IRD2B;NFIA;ZNF704;ZNF653;MTERF4;ERG;SALL1;ZBTB16;ZNF274;ZNF14;HOXA4;HEY2;KLF6;ZNF470;TEF;SOX17;NFIB;ZNF462;ZNF830;ZNF33B;GTF2IRD2;HOXD3;ZNF112;PHF1;ZNF821;ZNF397;HOXD9;ZNF750;RLF;HLF;PATZ1;RORA;ZNF181;CREB3L4;EBF3;NR3C2;AKAP8;ZN…
STA5A_HUMAN.H11MO.0.A	NA	NA	NA	NA	RFX2;ZBTB42;ZNF395;RORC;THRA;MXI1;SOX13;ATOH8;HEY1;ZNF711;EPAS1;HOXA4;HIC2;ZNF768;TAL1;ZNF653;EMX2;ZNF189;MLXIPL;GTF2IRD2B;TAL2;ZNF160;BARX2;KLF9;NFIA;ZNF205;BCL6B;CREB3L4;ZNF615;HEY2;GTF2IRD2;POU3F3;HSF4;TSHZ1;HOXC10;ERG;ZNF821;ZNF433;SCMH1;ZNF491;EBF3;ZNF704;RARA;ZNF14;HOXD8;NFIB;AKAP8;RLF;ZNF830;GLIS1;ZNF274;HOXD9;TEF;CXXC1;ETS2;PHF1;ZNF33B;ZNF181;ZNF280D;HLF;SALL1;KLF6;SOX17;ZNF219;MEIS1;NR1D…
ZNF41_HUMAN.H11MO.1.C	ZBTB42	NA	ZBTB42;BCL6B;ZNF768;ZNF615;ZNF653;ZNF160;ZNF33B;ZNF14;ZFP37;ZNF366;ZNF280D;ZNF181;ZNF836;ZNF274;ZNF823	NA	RFX2;ZBTB42;THRA;ZNF395;SOX13;HEY1;EPAS1;ATOH8;MXI1;RORC;EMX2;TAL1;ZNF711;BCL6B;HOXA4;KLF9;ZNF189;ERG;HOXD8;ZNF768;HOXD9;HEY2;ZNF615;TSHZ1;NFIA;ZNF433;SOX17;ZNF653;HIC2;POU3F3;TAL2;BARX2;ZNF821;CREB3L4;ZNF160;MLXIPL;HOXC10;ZNF704;ZNF491;ZNF33B;SOX18;ZNF14;ZFP37;ETS2;NFIB;EBF3;ZBTB16;GTF2IRD2B;AKAP8;PHF1;SALL1;ZNF366;ZNF750;ZNF280D;RLF;GATA2;GTF2IRD2;RORA;ZNF205;TEF;ZNF830;MTERF4;HOXD3;HSF4;RARA;Z…
NR4A1_HUMAN.H11MO.0.A	NA	NA	NA	NA	THRA;RFX2;SOX13;RORC;ZBTB42;ATOH8;ZNF395;EMX2;MXI1;KLF9;ZNF768;EPAS1;POU3F3;ZNF189;ZNF711;MLXIPL;HIC2;HEY1;HOXD8;TSHZ1;ZNF433;TAL1;ZNF704;BARX2;NFIA;TAL2;ZNF653;ETS2;MTERF4;SALL1;ZNF14;HOXA4;ZNF33B;ZNF821;GTF2IRD2B;HLF;ZNF615;GTF2IRD2;KLF6;NFIB;ZNF462;ZNF830;ZBTB16;ZNF160;HOXC10;BCL6B;NR3C2;ERG;PATZ1;TSC22D1;ZNF274;TEF;ZNF112;ZNF782;EBF3;RORA;CREB3L4;ZNF470;HOXD3;ZNF397;CXXC1;TCF7L2;ZNF823;AKAP8;…
FOXP1_HUMAN.H11MO.0.A	FOXF1	NA	FOXF1	NA	RFX2;THRA;ZBTB42;SOX13;RORC;ZNF395;EMX2;ATOH8;MXI1;HOXD8;EPAS1;HEY1;ZNF711;HOXD9;ZNF768;ZNF653;POU3F3;TAL1;HIC2;BCL6B;ZNF433;BARX2;HEY2;TSHZ1;KLF9;GTF2IRD2B;ZNF615;ERG;ZNF160;ZNF189;HOXA4;ZNF821;PHF1;HOXD3;CREB3L4;GTF2IRD2;ETS2;SOX17;ZNF14;ZNF205;ZNF830;ZNF274;NFIA;ZNF704;NFIB;TEF;CXXC1;MLXIPL;SOX18;PATZ1;EBF3;ZNF750;ZNF470;ZNF33B;ZNF823;NR3C2;RARA;MTERF4;ZFP37;HLF;GATA2;ZNF181;TAL2;TCF7L2;FOXF1;…
ZFHX3_HUMAN.H11MO.0.D	TSHZ1	NA	TSHZ1	NA	THRA;RFX2;RORC;SOX13;ZNF395;MXI1;ZBTB42;ATOH8;EMX2;ZNF711;HIC2;ZNF768;ZNF821;ZNF189;ZNF433;BARX2;POU3F3;EPAS1;ZNF33B;HOXC10;HOXA4;HEY1;HOXD8;ZNF615;GTF2IRD2B;NFIA;TAL2;KLF9;TSHZ1;PATZ1;MLXIPL;ZNF704;NR1D1;ZNF14;ZNF274;HLF;ZNF653;CREB3L4;NFIB;GTF2IRD2;SCMH1;ZNF160;TEF;KLF6;HEY2;ZNF470;ZNF205;NR3C2;TAL1;HOXD9;SALL1;ZNF823;GLIS1;ZNF491;ZNF830;RLF;PHF1;BCL6B;RARA;ZNF709;ZNF181;ZNF462;ZFP37;ZNF763;ZSC…
NFAC1_HUMAN.H11MO.0.B	NA	NA	NA	NA	THRA;ZBTB42;RFX2;SOX13;RORC;HEY1;ZNF395;EMX2;ATOH8;MXI1;EPAS1;ZNF711;HOXD8;ZNF433;TAL1;KLF9;HIC2;HOXD9;TSHZ1;BCL6B;ZNF615;ZNF768;HEY2;ZNF189;POU3F3;ERG;ZFP37;ZNF14;NFIA;ZNF704;NFIB;ZNF160;SOX17;HOXD3;GTF2IRD2B;TEF;EBF3;ETS2;ZNF653;BARX2;TCF7L2;GTF2IRD2;CREB3L4;MTERF4;ZNF821;ZNF470;PHF1;ZNF709;ZNF830;HOXA4;PATZ1;CXXC1;ZNF823;NR3C2;HLF;ZNF274;ZNF112;RLF;ZNF33B;ZNF181;ZNF596;ZNF750;ZNF491;MLXIPL;ZNF…
PRGR_HUMAN.H11MO.1.A	NA	NA	NA	NA	RFX2;THRA;ZBTB42;RORC;SOX13;ZNF395;MXI1;HEY1;EMX2;ATOH8;ZNF711;EPAS1;ZNF768;HIC2;ZNF653;TAL1;HOXD8;TSHZ1;POU3F3;KLF9;NFIA;BCL6B;ZNF433;ZNF615;BARX2;ZNF189;GTF2IRD2B;ZNF160;HOXA4;HOXD9;GTF2IRD2;ZNF821;ERG;CREB3L4;ZNF14;MLXIPL;ZNF830;ETS2;ZNF704;ZNF205;HEY2;TAL2;TEF;RLF;ZNF33B;NFIB;RARA;CXXC1;PHF1;ZNF823;SOX17;SCMH1;ZNF181;ZNF470;ZNF596;HOXD3;MTERF4;AKAP8;ZNF274;TCF7L2;ZFP37;HLF;EBF3;PATZ1;ZBTB16;R…
NKX62_HUMAN.H11MO.0.D	EMX2	NA	EMX2;BARX2	NA	THRA;ZBTB42;SOX13;EMX2;RFX2;RORC;HEY1;ZNF395;ATOH8;ZNF433;HOXD8;ZNF711;MXI1;EPAS1;HIC2;GTF2IRD2B;ZNF768;ZNF14;ZNF615;NR3C2;TAL1;HOXD3;KLF9;TSHZ1;ZNF709;HOXD9;ZNF160;GTF2IRD2;POU3F3;ZNF653;ZNF704;ZNF189;ZNF823;PATZ1;ZNF821;CXXC1;ZNF596;NFIB;BCL6B;ZNF33B;ERG;ZNF554;CREB3L4;ZNF181;HEY2;ZNF830;ZNF112;ZFP37;EBF3;TCF7L2;ETS2;SOX17;ZNF470;HOXA4;ZNF836;BARX2;ZNF491;ZNF397;ZNF763;MTERF4;ZNF274;TEF;ZNF441;…
TWST1_HUMAN.H11MO.0.A	ATOH8	NA	ATOH8;TAL1;TAL2	NA	THRA;RFX2;ZBTB42;SOX13;RORC;ZNF395;ZNF711;EMX2;EPAS1;HEY1;ATOH8;HOXD8;MXI1;HIC2;TAL1;ZNF768;TSHZ1;KLF9;POU3F3;ZNF433;ZNF653;ZNF189;ZNF615;ZNF160;HOXD9;BARX2;BCL6B;HEY2;NFIA;GTF2IRD2B;ZNF14;GTF2IRD2;NFIB;HOXD3;ZNF821;ERG;ZFP37;ZNF704;ETS2;MEIS1;SOX17;ZNF709;EBF3;CXXC1;TEF;RLF;ZNF823;CREB3L4;ZNF33B;ZNF830;ZNF112;TCF7L2;NR3C2;HOXA4;ZNF181;MTERF4;ZNF70;PATZ1;ZNF596;AHDC1;ZNF750;PHF1;ZNF274;ZNF836;HLF…
ETS1_HUMAN.H11MO.0.A	ERG	ERG	ERG;ETS2	ERG;ETS2	RFX2;ZBTB42;THRA;ZNF395;SOX13;RORC;HEY1;MXI1;ATOH8;EPAS1;ZNF711;EMX2;ZNF768;TAL1;ZNF189;BARX2;HIC2;KLF9;BCL6B;TSHZ1;ZNF653;HOXD8;NFIA;POU3F3;MLXIPL;TAL2;HOXA4;ZNF615;HOXD9;ERG;ZNF433;CREB3L4;ZNF160;ETS2;HEY2;ZNF33B;ZNF704;EBF3;ZNF830;GTF2IRD2B;RLF;ZBTB16;NFIB;RARA;MTERF4;SOX17;ZNF14;ZNF821;ZNF470;ZNF205;HOXD3;AKAP8;ZNF181;GTF2IRD2;TCF7L2;RORA;ZNF491;KLF6;ZNF274;FOXF1;SCMH1;ZSCAN31;HOXC10;SALL1;PH…
ZN282_HUMAN.H11MO.0.D	ZBTB42	NA	ZBTB42;ZNF653;BCL6B;ZNF768;ZNF615;ZNF160;ZNF14;ZNF274;ZNF33B;ZFP37;ZNF181;ZNF709;ZNF280D;ZNF823;ZNF554	NA	THRA;RFX2;ZBTB42;SOX13;RORC;HEY1;ZNF395;ATOH8;ZNF711;EPAS1;MXI1;HIC2;EMX2;TAL1;ZNF653;HOXD8;KLF9;TSHZ1;HEY2;BCL6B;ZNF768;ZNF433;GTF2IRD2B;POU3F3;HOXD9;BARX2;ZNF189;ZNF615;NFIA;ERG;GTF2IRD2;ZNF160;EBF3;ZNF14;SOX17;ZNF274;ZNF830;ZNF470;NFIB;ETS2;TCF7L2;PHF1;ZNF33B;CREB3L4;ZNF704;RLF;ZFP37;HOXA4;HOXD3;ZNF821;CXXC1;TEF;ZNF112;MEIS1;SCMH1;NR3C2;MLXIPL;ZNF181;ZNF709;PATZ1;MTERF4;SKI;ZNF70;TAL2;ZNF280D;…
SOX9_HUMAN.H11MO.1.B	SOX13	NA	SOX13;SOX17;SOX18;SOX7	NA	RFX2;THRA;ZBTB42;SOX13;ZNF395;HEY1;RORC;ATOH8;EPAS1;EMX2;MXI1;HOXD8;TAL1;KLF9;BCL6B;HIC2;TSHZ1;ZNF433;ERG;ZNF711;ZNF768;ZNF189;ZNF615;POU3F3;BARX2;HOXD9;SOX17;ZNF653;HOXA4;HEY2;NFIA;ZNF33B;ZNF160;ZNF704;ETS2;ZNF14;RLF;ZNF470;EBF3;CREB3L4;ZNF830;ZFP37;ZNF821;PHF1;KLF6;HLF;ZNF596;GTF2IRD2;GTF2IRD2B;NR3C2;NFIB;HOXD3;MTERF4;HIF3A;ZNF750;SOX18;TAL2;ZNF274;TEF;JDP2;GATA2;TSC22D1;ZBTB16;ZNF181;SOX7;MLXI…
ANDR_HUMAN.H11MO.0.A	NA	NA	NA	NA	RFX2;THRA;RORC;ZBTB42;ZNF395;SOX13;HEY1;MXI1;ATOH8;ZNF711;BARX2;EPAS1;HIC2;ZNF768;ZNF189;TAL2;EMX2;TAL1;POU3F3;HOXA4;TSHZ1;KLF9;ZNF653;CREB3L4;NFIA;BCL6B;HOXD8;NFIB;ZNF615;MLXIPL;HOXD9;ZNF433;ZNF160;ZNF821;HEY2;HOXC10;ZNF704;ETS2;GTF2IRD2B;HSF4;ZNF491;ERG;RARA;ZNF205;ZNF33B;GTF2IRD2;ZFP37;EBF3;ZNF70;KLF6;AKAP8;ZNF274;ZNF462;RLF;SALL1;ZNF14;PHF1;MEIS1;SOX17;CXXC1;TEF;SCMH1;ZNF280D;FOXF1;SOX18;ZNF8…
FOXJ3_HUMAN.H11MO.0.A	FOXO4	NA	FOXO4	NA	THRA;SOX13;RFX2;ATOH8;ZBTB42;RORC;HEY1;MXI1;EPAS1;ZNF711;ZNF189;ZNF395;EMX2;TAL1;TSHZ1;ZNF433;ZNF768;HIC2;HOXD8;KLF9;ZNF704;POU3F3;HOXA4;BCL6B;TAL2;EBF3;SOX17;NFIA;ERG;NFIB;ZNF653;MLXIPL;HOXC10;ZNF14;NR3C2;ZNF615;ZNF821;HOXD9;HEY2;ZFP37;TEF;PHF1;HLF;BARX2;ETS2;SALL1;ZNF491;ZNF470;GATA2;ZNF33B;SOX18;ZNF462;MTERF4;CREB3L4;MEIS1;ZNF830;GTF2IRD2B;FOXO4;ZNF274;PATZ1;ZNF70;ZNF280D;GLIS1;ZNF160;HOXD3;PP…
COT1_HUMAN.H11MO.0.C	NA	NA	NA	NA	RFX2;ZBTB42;ZNF395;THRA;RORC;SOX13;MXI1;EPAS1;ZNF711;ATOH8;HEY1;ZNF768;EMX2;TAL1;HIC2;BCL6B;KLF9;MLXIPL;ZNF189;POU3F3;BARX2;TSHZ1;HOXA4;ZNF653;GTF2IRD2B;ZNF160;ERG;ZNF615;NFIA;TAL2;HEY2;ETS2;HOXD8;CREB3L4;ZNF830;ZNF433;ZNF14;ZNF704;ZNF274;GTF2IRD2;ZNF205;MTERF4;ZNF821;NFIB;ZNF33B;RORA;AKAP8;TEF;RLF;HOXD9;ZNF181;ZNF462;RARA;ZBTB16;EBF3;PHF1;HLF;ZNF470;HSF4;CXXC1;ZNF491;SOX17;ZNF280D;SCMH1;KLF6;ZNF…
HXA5_HUMAN.H11MO.0.D	HOXD8	NA	HOXD8;POU3F3;HOXD9;HOXD3;HOXA4;HOXC10	NA	THRA;RFX2;ZBTB42;RORC;SOX13;EMX2;HOXD8;ZNF395;ZNF711;HIC2;ZNF433;HEY1;ZNF768;ATOH8;MXI1;POU3F3;EPAS1;GTF2IRD2;BARX2;TSHZ1;ZNF189;KLF9;ZNF653;GTF2IRD2B;HOXD9;ZNF14;ZNF615;ZNF160;ZNF704;PATZ1;ZNF821;ZNF181;TAL1;ZNF274;ZNF823;HOXD3;HOXA4;ETS2;NR3C2;CREB3L4;NFIA;ZNF830;CXXC1;NFIB;ZNF219;PHF1;TEF;HOXC10;ZNF33B;ZNF470;ZNF709;ZFP37;HEY2;MLXIPL;KLF6;ZNF397;MTERF4;BCL6B;TAL2;SALL1;ZNF782;ZNF112;FAM200B;ZN…
NR2F6_HUMAN.H11MO.0.D	NA	NA	NA	NA	RFX2;ZNF395;ZBTB42;RORC;SOX13;MXI1;THRA;HEY1;ATOH8;EPAS1;ZNF711;ZNF768;HOXA4;HIC2;BARX2;TAL2;ZNF189;MLXIPL;BCL6B;TAL1;KLF9;HEY2;TSHZ1;EMX2;POU3F3;HSF4;RARA;ZNF653;NFIA;HOXC10;ZNF160;ERG;ZNF615;ZNF821;ZNF205;CREB3L4;GTF2IRD2B;PHF1;AKAP8;ZNF830;HOXD8;HLF;FOXF1;NFIB;GLIS1;ZNF274;ZNF433;NR1D1;ZNF491;ZNF704;ETS2;ZNF33B;ZNF462;GTF2IRD2;SCMH1;HES5;ZNF280D;KLF6;SALL1;HOXD9;RORA;RLF;ZNF14;EBF3;SOX18;ZBTB1…
IRF3_HUMAN.H11MO.0.B	NA	NA	NA	NA	RFX2;HEY1;ZNF395;MXI1;EPAS1;ZBTB42;ATOH8;RORC;TAL1;ZNF189;SOX13;BARX2;THRA;BCL6B;ZNF711;NFIA;HIC2;ERG;HEY2;NFIB;HOXA4;TSHZ1;ZNF768;ZNF653;TAL2;EBF3;MLXIPL;KLF9;CREB3L4;EMX2;ZNF205;AKAP8;ZNF615;RARA;FOXF1;HOXC10;RLF;HSF4;ZNF33B;RORA;ZNF821;ZNF830;ZNF491;TCF7L2;ZNF160;ZNF70;SCMH1;TCF4;ZNF280D;SOX18;HOXD9;SKI;EBF2;SOX17;ZNF462;MTERF4;ZNF704;GLIS1;HOXD8;AHDC1;ZNF366;JDP2;GTF2IRD2;POU3F3;KLF6;ETS2;MEI…
FOXF1_HUMAN.H11MO.0.D	NA	NA	NA	NA	RFX2;THRA;SOX13;ZBTB42;ZNF711;RORC;ZNF395;EMX2;EPAS1;ATOH8;HIC2;ZNF768;HOXD8;ZNF433;MXI1;POU3F3;ZNF189;TAL1;TSHZ1;ZNF653;HEY1;KLF9;BARX2;ETS2;ZNF615;HOXA4;ZNF470;TEF;ZNF14;ZNF274;GTF2IRD2B;ZNF160;HEY2;HOXD9;PATZ1;MLXIPL;BCL6B;NR3C2;NFIA;PHF1;HLF;TAL2;GTF2IRD2;SOX17;ERG;NFIB;ZNF704;ZNF821;ZNF577;HOXD3;ZNF823;EBF3;KLF6;SALL1;ZNF112;ZNF33B;ZNF181;ZNF462;ZNF830;ZNF709;CXXC1;MTERF4;RARA;SCMH1;ZNF614;Z…
ZN350_HUMAN.H11MO.0.C	ZBTB42	NA	ZBTB42;ZNF768;ZNF653;BCL6B;ZNF33B;ZNF615;ZNF14;ZFP37;ZNF280D;ZNF160;ZNF181;GLIS1;ZNF836;ZNF232;ZNF763;ZNF274;ZNF823	NA	RFX2;THRA;ZBTB42;ZNF395;HEY1;MXI1;RORC;EPAS1;ATOH8;SOX13;ZNF768;TAL2;ZNF189;HOXA4;ZNF711;BARX2;EMX2;NFIA;TSHZ1;HIC2;ZNF433;POU3F3;HOXD8;HOXC10;ZNF653;TAL1;KLF9;ZNF821;CREB3L4;BCL6B;ZNF33B;MLXIPL;ZNF615;HOXD9;ERG;NFIB;ZNF14;ETS2;ZNF704;RARA;ZNF491;ZFP37;HLF;KLF6;RLF;HEY2;EBF3;GTF2IRD2B;NR1D1;SCMH1;TEF;ZNF830;ZNF280D;ZNF160;SOX17;ZNF462;ZNF181;GTF2IRD2;GLIS1;HSF4;AKAP8;SALL1;ZNF205;ZNF836;ZNF470;MT…
SIX2_HUMAN.H11MO.0.A	NA	NA	NA	NA	THRA;RFX2;ZBTB42;SOX13;RORC;EMX2;ATOH8;ZNF433;ZNF395;HOXD8;MXI1;EPAS1;ZNF768;HEY1;ZNF189;ZNF711;TSHZ1;KLF9;POU3F3;HIC2;ZNF653;TEF;TAL1;ZNF14;ZNF615;BARX2;NR3C2;HOXD9;PATZ1;ZNF704;ETS2;ZNF821;NFIA;BCL6B;GTF2IRD2B;HOXA4;ZNF470;ERG;NFIB;ZNF112;ZNF33B;ZNF830;HLF;SOX17;KLF6;MTERF4;TAL2;ZNF709;ZNF160;ZNF274;MLXIPL;CREB3L4;GTF2IRD2;TCF7L2;HEY2;ZNF462;TSC22D1;RLF;ZFP37;HOXD3;EBF3;ZNF823;ZNF836;ZNF763;PHF…
